# Supplementary material for: Regionalization of intestinal microbiota and metabolites in the small intestine of the Bactrian camel
Source: Front Immunol. 2024 Nov 26;15:1464664. doi: 10.3389/fimmu.2024.1464664 (PMC11628504; doi:10.3389/fimmu.2024.1464664)
Supplement: Supplementary file 2 [file Table1.xlsx]

## Sheet: table_even_depth
ID	D_PPs_1	D_PPs_2	D_PPs_3	D_PPs_4	D_PPs_5	D_PPs_6	J_PPs_1	J_PPs_2	J_PPs_3	J_PPs_4	J_PPs_5	J_PPs_6	I_PPs_1	I_PPs_2	I_PPs_3	I_PPs_4	I_PPs_5	I_PPs_6	Taxonomy
ASV_32822	63	28	50	18	8	48	138	1347	4384	329	1139	580	62	4230	1952	1404	9059	442	d__Bacteria; p__Proteobacteria; c__Gammaproteobacteria; o__Enterobacteriales; f__Enterobacteriaceae; g__Shigella; s__unclassified_Shigella
ASV_27432	10	35	12	20	10	189	390	3268	5378	1889	3256	2090	1187	3918	4266	3168	451	2081	d__Bacteria; p__Firmicutes; c__Clostridia; o__Clostridiales; f__Peptostreptococcaceae; g__[Clostridium]; s__[Clostridium]_sordellii
ASV_17357	19	32	21	12	14	29	266	2473	943	1424	2444	1255	4726	1253	1531	2574	562	1046	d__Bacteria; p__Firmicutes; c__Clostridia; o__Clostridiales; f__Clostridiaceae; g__Clostridium; s__Clostridium_celatum
ASV_870	20	52	21	33	17	175	328	1467	1585	939	1564	1640	2555	1136	1089	1253	583	1383	d__Bacteria; p__Firmicutes; c__Clostridia; o__Clostridiales; f__Peptostreptococcaceae; g__unidentified_Peptostreptococcaceae; s__unidentified_Peptostreptococcaceae
ASV_28325	1993	4544	422	753	139	4731	25	834	181	129	145	663	231	239	124	212	247	872	d__Bacteria; p__Actinobacteria; c__Actinobacteria; o__Bifidobacteriales; f__Bifidobacteriaceae; g__unidentified_Bifidobacteriaceae; s__unidentified_Bifidobacteriaceae
ASV_2262	6	33	7	0	0	19	150	1441	1088	391	1424	846	766	960	1181	1961	205	1239	d__Bacteria; p__Firmicutes; c__Bacilli; o__Turicibacterales; f__Turicibacteraceae; g__Turicibacter; s__unidentified_Turicibacter
ASV_38125	0	0	0	0	0	21	20	805	645	363	1111	1175	915	868	741	943	947	839	d__Bacteria; p__Firmicutes; c__Clostridia; o__Clostridiales; f__Clostridiaceae; g__unidentified_Clostridiaceae; s__unidentified_Clostridiaceae
ASV_11982	17	30	9	15	18	34	5301	30	37	2076	28	40	361	14	24	33	40	32	d__Bacteria; p__Proteobacteria; c__Betaproteobacteria; o__Burkholderiales; f__Oxalobacteraceae; g__Ralstonia; s__unidentified_Ralstonia
ASV_2380	0	0	0	0	0	26	0	0	142	31	219	87	0	120	368	271	3740	63	d__Bacteria; p__Proteobacteria; c__Gammaproteobacteria; o__Enterobacteriales; f__Enterobacteriaceae; g__Shigella; s__unclassified_Shigella
ASV_12996	0	22	0	12	0	36	184	345	551	207	1189	989	299	633	482	1673	199	826	d__Bacteria; p__Firmicutes; c__Bacilli; o__Turicibacterales; f__Turicibacteraceae; g__Turicibacter; s__unidentified_Turicibacter
ASV_5349	0	0	0	0	0	0	0	0	0	0	0	2	0	6	0	8	0	7	d__Bacteria; p__Chlamydiae; c__Chlamydiia; o__Chlamydiales; f__Chlamydiaceae; g__Chlamydia; s__unidentified_Chlamydia
ASV_30237	252	216	372	770	8768	401	0	0	22	0	68	18	0	17	0	105	13	17	d__Bacteria; p__Actinobacteria; c__Actinobacteria; o__Bifidobacteriales; f__Bifidobacteriaceae; g__unidentified_Bifidobacteriaceae; s__unidentified_Bifidobacteriaceae
ASV_1946	4	10	3	3	3	34	288	782	565	208	652	669	890	787	332	491	155	390	d__Bacteria; p__Firmicutes; c__Clostridia; o__Clostridiales; f__Peptostreptococcaceae; g__unclassified_Peptostreptococcaceae; s__unclassified_Peptostreptococcaceae
ASV_39870	462	1788	0	6228	607	47	0	52	0	44	0	0	25	0	10	0	19	13	d__Bacteria; p__Actinobacteria; c__Actinobacteria; o__Bifidobacteriales; f__Bifidobacteriaceae; g__unidentified_Bifidobacteriaceae; s__unidentified_Bifidobacteriaceae
ASV_4584	0	0	0	0	0	0	0	785	976	443	380	141	747	965	251	327	11	184	d__Bacteria; p__Firmicutes; c__Clostridia; o__Clostridiales; f__Clostridiaceae; g__Clostridium; s__Clostridium_celatum
ASV_16670	120	12	4	52	0	36	90	143	7	182	136	332	521	16	299	81	656	185	d__Bacteria; p__Actinobacteria; c__Actinobacteria; o__Bifidobacteriales; f__Bifidobacteriaceae; g__Bifidobacterium; s__Bifidobacterium_pseudolongum
ASV_26212	0	0	0	0	0	0	0	0	0	0	0	0	0	0	0	0	2073	0	d__Bacteria; p__Proteobacteria; c__Gammaproteobacteria; o__Enterobacteriales; f__Enterobacteriaceae; g__Shigella; s__unclassified_Shigella
ASV_31789	0	0	0	0	0	41	0	516	313	103	408	428	596	291	334	461	0	271	d__Bacteria; p__Firmicutes; c__Bacilli; o__Turicibacterales; f__Turicibacteraceae; g__Turicibacter; s__unidentified_Turicibacter
ASV_26268	0	0	0	0	0	0	3	0	0	2	0	0	0	0	38	0	0	0	d__Bacteria; p__Tenericutes; c__Mollicutes; o__Mycoplasmatales; f__Mycoplasmataceae; g__unidentified_Mycoplasmataceae; s__unidentified_Mycoplasmataceae
ASV_7214	0	0	0	0	0	0	27	410	324	17	350	235	383	196	152	440	624	247	d__Bacteria; p__Firmicutes; c__Bacilli; o__Turicibacterales; f__Turicibacteraceae; g__Turicibacter; s__unidentified_Turicibacter
ASV_28821	0	4	5	0	0	0	0	910	329	178	368	87	1194	347	88	297	26	57	d__Bacteria; p__Firmicutes; c__Clostridia; o__Clostridiales; f__Clostridiaceae; g__Clostridium; s__Clostridium_colicanis
ASV_14289	0	0	0	0	0	0	0	482	332	173	254	349	641	451	420	91	51	191	d__Bacteria; p__Firmicutes; c__Clostridia; o__Clostridiales; f__Clostridiaceae; g__Clostridium; s__Clostridium_perfringens
ASV_26560	0	0	0	0	13	0	0	132	0	27	245	165	49	0	71	237	90	200	d__Bacteria; p__Firmicutes; c__Clostridia; o__Clostridiales; f__Clostridiaceae; g__Clostridium; s__unidentified_Clostridium
ASV_26765	0	1932	1102	215	167	2071	0	0	6	0	0	16	0	16	0	0	0	23	d__Bacteria; p__Actinobacteria; c__Actinobacteria; o__Bifidobacteriales; f__Bifidobacteriaceae; g__unidentified_Bifidobacteriaceae; s__unidentified_Bifidobacteriaceae
ASV_5748	8	0	23	0	42	54	0	0	68	0	252	439	0	74	0	218	0	607	d__Bacteria; p__Firmicutes; c__Clostridia; o__Clostridiales; f__Christensenellaceae; g__unidentified_Christensenellaceae; s__unidentified_Christensenellaceae
ASV_3648	181	31	49	58	20	53	1	63	35	82	66	207	72	82	139	68	38	325	d__Bacteria; p__Firmicutes; c__Clostridia; o__Clostridiales; f__Ruminococcaceae; g__unidentified_Ruminococcaceae; s__unidentified_Ruminococcaceae
ASV_25613	0	45	0	0	0	0	0	145	0	0	17	27	102	0	0	0	48	22	d__Bacteria; p__Firmicutes; c__Clostridia; o__Clostridiales; f__Ruminococcaceae; g__unidentified_Ruminococcaceae; s__unidentified_Ruminococcaceae
ASV_38057	0	7	0	0	0	31	0	73	203	70	353	206	85	90	103	274	9	146	d__Bacteria; p__Firmicutes; c__Clostridia; o__Clostridiales; f__Peptostreptococcaceae; g__unidentified_Peptostreptococcaceae; s__unidentified_Peptostreptococcaceae
ASV_4418	365	223	504	0	1489	0	5	13	0	0	19	0	0	16	0	13	12	0	d__Bacteria; p__Actinobacteria; c__Actinobacteria; o__Bifidobacteriales; f__Bifidobacteriaceae; g__unidentified_Bifidobacteriaceae; s__unidentified_Bifidobacteriaceae
ASV_7119	60	25	29	31	11	38	0	39	19	155	69	147	48	36	511	81	12	167	d__Bacteria; p__TM7; c__TM7-3; o__CW040; f__F16; g__unidentified_F16; s__unidentified_F16
ASV_26469	185	398	72	126	77	780	0	36	0	0	26	106	27	0	9	27	30	172	d__Bacteria; p__Actinobacteria; c__Actinobacteria; o__Bifidobacteriales; f__Bifidobacteriaceae; g__unidentified_Bifidobacteriaceae; s__unidentified_Bifidobacteriaceae
ASV_10750	102	94	30	17	9	52	0	188	12	0	25	65	262	29	34	26	16	152	d__Bacteria; p__Firmicutes; c__Clostridia; o__Clostridiales; f__Ruminococcaceae; g__unclassified_Ruminococcaceae; s__unclassified_Ruminococcaceae
ASV_3005	10	16	6	7	6	21	1460	9	15	488	11	14	49	0	14	4	15	7	d__Bacteria; p__Proteobacteria; c__Alphaproteobacteria; o__Sphingomonadales; f__Sphingomonadaceae; g__Sphingomonas; s__unclassified_Sphingomonas
ASV_28203	0	0	0	0	0	0	0	213	72	140	196	110	388	89	110	217	27	100	d__Bacteria; p__Firmicutes; c__Clostridia; o__Clostridiales; f__Clostridiaceae; g__Clostridium; s__Clostridium_celatum
ASV_11095	26	43	14	16	0	13	6	85	26	14	47	77	69	22	223	57	52	108	d__Bacteria; p__Firmicutes; c__Clostridia; o__Clostridiales; f__Lachnospiraceae; g__unclassified_Lachnospiraceae; s__unclassified_Lachnospiraceae
ASV_31103	10	13	4	3	0	25	283	149	12	405	7	11	0	0	0	0	0	17	d__Bacteria; p__Proteobacteria; c__Gammaproteobacteria; o__Pseudomonadales; f__Moraxellaceae; g__Psychrobacter; s__Psychrobacter_pulmonis
ASV_6239	53	188	53	39	17	36	21	72	77	29	28	83	48	116	30	29	7	138	d__Bacteria; p__Firmicutes; c__Clostridia; o__Clostridiales; f__Christensenellaceae; g__unidentified_Christensenellaceae; s__unidentified_Christensenellaceae
ASV_30943	414	347	31	145	0	0	45	4	0	77	0	0	0	0	3	0	0	0	d__Bacteria; p__Bacteroidetes; c__Bacteroidia; o__Bacteroidales; f__unidentified_Bacteroidales; g__unidentified_Bacteroidales; s__unidentified_Bacteroidales
ASV_31471	0	3	0	0	7	0	0	0	4	0	0	14	0	11	0	0	97	7	d__Bacteria; p__Actinobacteria; c__Actinobacteria; o__Bifidobacteriales; f__Bifidobacteriaceae; g__Bifidobacterium; s__Bifidobacterium_thermacidophilum
ASV_5611	32	5	9	28	6	18	0	16	12	12	99	172	7	27	127	67	19	144	d__Bacteria; p__Actinobacteria; c__Coriobacteriia; o__Coriobacteriales; f__Coriobacteriaceae; g__unidentified_Coriobacteriaceae; s__unidentified_Coriobacteriaceae
ASV_4391	145	8	17	19	5	25	0	0	37	47	114	112	0	30	112	72	139	105	d__Bacteria; p__Firmicutes; c__Clostridia; o__Clostridiales; f__[Mogibacteriaceae]; g__Mogibacterium; s__unidentified_Mogibacterium
ASV_5201	0	13	0	0	0	16	179	95	8	83	11	6	0	0	0	0	4	20	d__Bacteria; p__Bacteroidetes; c__Flavobacteriia; o__Flavobacteriales; f__[Weeksellaceae]; g__Chryseobacterium; s__unidentified_Chryseobacterium
ASV_8479	342	586	254	1196	34	338	3	4	3	24	0	0	0	3	10	0	0	0	d__Bacteria; p__Proteobacteria; c__Alphaproteobacteria; o__Rhodospirillales; f__Acetobacteraceae; g__unclassified_Acetobacteraceae; s__unclassified_Acetobacteraceae
ASV_16774	63	45	9	29	10	0	0	70	10	27	70	62	79	10	51	47	26	96	d__Bacteria; p__Firmicutes; c__Clostridia; o__Clostridiales; f__Lachnospiraceae; g__unidentified_Lachnospiraceae; s__unidentified_Lachnospiraceae
ASV_37266	17	0	0	0	0	10	0	32	0	0	0	381	0	0	0	0	0	425	d__Bacteria; p__Firmicutes; c__Clostridia; o__Clostridiales; f__unidentified_Clostridiales; g__unidentified_Clostridiales; s__unidentified_Clostridiales
ASV_4306	0	0	0	0	0	0	0	45	0	0	123	115	25	0	17	133	0	186	d__Bacteria; p__Firmicutes; c__Clostridia; o__Clostridiales; f__Clostridiaceae; g__Clostridium; s__unidentified_Clostridium
ASV_22386	16	16	6	8	0	11	8	40	8	29	23	81	57	15	46	28	19	66	d__Bacteria; p__Firmicutes; c__Clostridia; o__Clostridiales; f__unidentified_Clostridiales; g__unidentified_Clostridiales; s__unidentified_Clostridiales
ASV_22685	0	0	0	0	0	10	0	154	121	0	93	120	215	138	183	43	0	78	d__Bacteria; p__Firmicutes; c__Clostridia; o__Clostridiales; f__Clostridiaceae; g__Clostridium; s__Clostridium_perfringens
ASV_29190	176	118	74	10	44	61	0	27	21	0	25	29	7	34	3	21	0	39	d__Bacteria; p__Firmicutes; c__Clostridia; o__Clostridiales; f__Ruminococcaceae; g__Ruminococcus; s__Ruminococcus_flavefaciens
ASV_2348	51	0	30	0	26	0	0	0	88	0	33	0	0	140	17	27	0	0	d__Bacteria; p__Firmicutes; c__Clostridia; o__Clostridiales; f__Ruminococcaceae; g__unidentified_Ruminococcaceae; s__unidentified_Ruminococcaceae
ASV_20294	111	166	150	537	754	532	21	2	2	46	0	0	0	2	0	3	0	1	d__Bacteria; p__Tenericutes; c__Mollicutes; o__Mycoplasmatales; f__Mycoplasmataceae; g__unidentified_Mycoplasmataceae; s__unidentified_Mycoplasmataceae
ASV_8635	0	0	12	2	0	12	0	0	31	57	0	209	0	47	126	0	0	221	d__Bacteria; p__Firmicutes; c__Clostridia; o__Clostridiales; f__Ruminococcaceae; g__Ruminococcus; s__unidentified_Ruminococcus
ASV_16402	11	24	0	22	22	18	72	28	19	73	51	44	33	13	163	62	73	58	d__Bacteria; p__Firmicutes; c__Clostridia; o__Clostridiales; f__Lachnospiraceae; g__unclassified_Lachnospiraceae; s__unclassified_Lachnospiraceae
ASV_5957	37	0	0	7	0	10	0	0	0	0	0	0	0	0	0	0	0	0	d__Bacteria; p__Firmicutes; c__Clostridia; o__Clostridiales; f__Lachnospiraceae; g__Shuttleworthia; s__unidentified_Shuttleworthia
ASV_32901	81	0	13	15	0	17	0	31	28	38	32	116	53	36	66	39	28	151	d__Bacteria; p__Firmicutes; c__Clostridia; o__Clostridiales; f__Lachnospiraceae; g__unidentified_Lachnospiraceae; s__unidentified_Lachnospiraceae
ASV_37178	14	15	10	62	0	15	57	22	21	196	24	52	32	9	344	21	22	62	d__Bacteria; p__Firmicutes; c__Clostridia; o__Clostridiales; f__Ruminococcaceae; g__Ruminococcus; s__unidentified_Ruminococcus
ASV_21068	13	11	0	6	3	77	0	13	0	12	15	197	8	3	17	28	7	173	d__Bacteria; p__Firmicutes; c__Clostridia; o__Clostridiales; f__unidentified_Clostridiales; g__unidentified_Clostridiales; s__unidentified_Clostridiales
ASV_38509	52	10	38	6	18	25	0	0	32	0	19	65	5	43	9	18	11	45	d__Bacteria; p__Firmicutes; c__Clostridia; o__Clostridiales; f__Ruminococcaceae; g__unidentified_Ruminococcaceae; s__unidentified_Ruminococcaceae
ASV_6716	8	14	14	21	1927	27	0	0	0	0	14	5	0	0	0	11	0	6	d__Bacteria; p__Proteobacteria; c__Alphaproteobacteria; o__Rhodospirillales; f__Acetobacteraceae; g__Gluconacetobacter; s__unclassified_Gluconacetobacter
ASV_25420	101	106	73	17	38	62	0	0	0	0	0	8	0	0	0	0	0	0	d__Bacteria; p__Firmicutes; c__Clostridia; o__Clostridiales; f__Lachnospiraceae; g__Coprococcus; s__unidentified_Coprococcus
ASV_33679	51	0	0	0	0	43	0	0	0	83	57	99	28	0	49	53	0	149	d__Bacteria; p__Firmicutes; c__Clostridia; o__Clostridiales; f__Lachnospiraceae; g__unidentified_Lachnospiraceae; s__unidentified_Lachnospiraceae
ASV_8427	35	20	14	16	0	0	0	53	9	35	13	96	132	25	44	14	0	120	d__Bacteria; p__Firmicutes; c__Clostridia; o__Clostridiales; f__Lachnospiraceae; g__unclassified_Lachnospiraceae; s__unclassified_Lachnospiraceae
ASV_32722	7	0	0	0	7	0	0	32	12	0	105	80	34	10	0	116	25	88	d__Bacteria; p__Firmicutes; c__Clostridia; o__Clostridiales; f__unidentified_Clostridiales; g__unidentified_Clostridiales; s__unidentified_Clostridiales
ASV_39361	266	214	26	93	0	0	46	0	0	37	0	0	0	0	0	0	0	0	d__Bacteria; p__Bacteroidetes; c__Bacteroidia; o__Bacteroidales; f__unidentified_Bacteroidales; g__unidentified_Bacteroidales; s__unidentified_Bacteroidales
ASV_19797	15	23	0	0	6	0	0	22	0	0	52	51	6	20	21	47	75	43	d__Bacteria; p__Firmicutes; c__Erysipelotrichi; o__Erysipelotrichales; f__Erysipelotrichaceae; g__Bulleidia; s__unidentified_Bulleidia
ASV_21554	48	19	42	11	7	22	0	12	16	0	59	79	0	33	60	22	16	43	d__Bacteria; p__Firmicutes; c__Clostridia; o__Clostridiales; f__[Mogibacteriaceae]; g__unidentified_[Mogibacteriaceae]; s__unidentified_[Mogibacteriaceae]
ASV_6381	49	33	55	7	50	67	37	0	0	0	0	0	0	0	0	0	0	0	d__Bacteria; p__Proteobacteria; c__Gammaproteobacteria; o__Aeromonadales; f__Succinivibrionaceae; g__unidentified_Succinivibrionaceae; s__unidentified_Succinivibrionaceae
ASV_15076	39	17	67	0	66	24	0	7	3	0	3	0	0	0	0	1	0	3	d__Bacteria; p__Proteobacteria; c__Gammaproteobacteria; o__Aeromonadales; f__Succinivibrionaceae; g__unidentified_Succinivibrionaceae; s__unidentified_Succinivibrionaceae
ASV_20157	0	0	0	0	0	0	0	92	69	0	149	44	103	93	33	175	34	51	d__Bacteria; p__Firmicutes; c__Bacilli; o__Turicibacterales; f__Turicibacteraceae; g__Turicibacter; s__unidentified_Turicibacter
ASV_8979	0	0	0	0	3	0	4	80	60	1	129	71	121	73	50	160	0	43	d__Bacteria; p__Firmicutes; c__Bacilli; o__Turicibacterales; f__Turicibacteraceae; g__Turicibacter; s__unidentified_Turicibacter
ASV_32624	11	33	7	39	0	0	32	0	14	50	0	0	0	28	138	0	0	0	d__Bacteria; p__Firmicutes; c__Clostridia; o__Clostridiales; f__unidentified_Clostridiales; g__unidentified_Clostridiales; s__unidentified_Clostridiales
ASV_28136	79	52	161	27	0	51	0	0	49	0	0	0	0	98	0	0	0	0	d__Bacteria; p__Firmicutes; c__Clostridia; o__Clostridiales; f__Clostridiaceae; g__Clostridium; s__unidentified_Clostridium
ASV_32001	73	84	40	5	17	21	1	16	19	10	21	34	4	28	7	14	0	25	d__Bacteria; p__Firmicutes; c__Clostridia; o__Clostridiales; f__Lachnospiraceae; g__unidentified_Lachnospiraceae; s__unidentified_Lachnospiraceae
ASV_35215	0	0	0	0	0	0	0	125	36	0	23	15	355	28	50	12	134	23	d__Bacteria; p__Firmicutes; c__Clostridia; o__Clostridiales; f__Peptostreptococcaceae; g__unclassified_Peptostreptococcaceae; s__unclassified_Peptostreptococcaceae
ASV_21031	45	0	38	878	2	0	44	0	0	19	0	0	0	0	0	0	0	0	d__Bacteria; p__Bacteroidetes; c__Bacteroidia; o__Bacteroidales; f__S24-7; g__unidentified_S24-7; s__unidentified_S24-7
ASV_36712	5	0	0	0	0	0	0	46	0	0	7	48	28	0	15	0	46	51	d__Bacteria; p__Firmicutes; c__Clostridia; o__Clostridiales; f__unidentified_Clostridiales; g__unidentified_Clostridiales; s__unidentified_Clostridiales
ASV_8421	16	0	0	0	5	0	18	24	0	49	17	43	0	0	57	14	0	48	d__Bacteria; p__Firmicutes; c__Clostridia; o__Clostridiales; f__Lachnospiraceae; g__unclassified_Lachnospiraceae; s__unclassified_Lachnospiraceae
ASV_32331	22	47	32	23	10	27	48	42	49	29	45	41	37	24	29	14	32	19	d__Bacteria; p__Firmicutes; c__Bacilli; o__Lactobacillales; f__Lactobacillaceae; g__Lactobacillus; s__unidentified_Lactobacillus
ASV_20783	3	0	1	0	0	1	660	5	14	80	9	4	0	3	0	11	0	12	d__Bacteria; p__unclassified_Bacteria; c__unclassified_Bacteria; o__unclassified_Bacteria; f__unclassified_Bacteria; g__unclassified_Bacteria; s__unclassified_Bacteria
ASV_29034	5	18	0	4	0	0	0	21	8	15	0	17	24	17	78	0	0	25	d__Bacteria; p__Firmicutes; c__Clostridia; o__Clostridiales; f__unidentified_Clostridiales; g__unidentified_Clostridiales; s__unidentified_Clostridiales
ASV_989	1	6	0	0	0	3	199	5	1	189	0	8	36	0	6	6	0	4	d__Bacteria; p__Actinobacteria; c__Actinobacteria; o__Actinomycetales; f__Pseudonocardiaceae; g__Prauserella; s__Prauserella_rugosa
ASV_12346	4	6	3	2	5	2	4	57	76	3	130	46	121	110	34	101	0	34	d__Bacteria; p__Firmicutes; c__Clostridia; o__Clostridiales; f__Clostridiaceae; g__Clostridium; s__unclassified_Clostridium
ASV_8216	120	66	119	0	0	34	0	0	53	0	0	0	10	41	0	10	0	0	d__Bacteria; p__Firmicutes; c__Clostridia; o__Clostridiales; f__Ruminococcaceae; g__Ruminococcus; s__Ruminococcus_flavefaciens
ASV_12149	19	17	0	0	0	0	0	20	0	26	0	6	9	0	0	0	44	8	d__Bacteria; p__Firmicutes; c__Clostridia; o__Clostridiales; f__unidentified_Clostridiales; g__unidentified_Clostridiales; s__unidentified_Clostridiales
ASV_10843	0	0	0	0	0	0	0	63	79	0	52	75	133	53	35	43	28	58	d__Bacteria; p__Firmicutes; c__Clostridia; o__Clostridiales; f__Peptostreptococcaceae; g__unidentified_Peptostreptococcaceae; s__unidentified_Peptostreptococcaceae
ASV_611	10	0	11	10	0	23	3	0	41	29	0	112	0	25	49	0	0	145	d__Bacteria; p__Firmicutes; c__Clostridia; o__Clostridiales; f__unidentified_Clostridiales; g__unidentified_Clostridiales; s__unidentified_Clostridiales
ASV_8707	26	0	0	25	0	0	14	0	0	161	38	41	29	0	328	28	0	55	d__Bacteria; p__Firmicutes; c__Clostridia; o__Clostridiales; f__Lachnospiraceae; g__unclassified_Lachnospiraceae; s__unclassified_Lachnospiraceae
ASV_27609	35	0	0	0	981	0	0	0	0	0	32	0	0	0	0	25	0	0	d__Bacteria; p__Actinobacteria; c__Actinobacteria; o__Bifidobacteriales; f__Bifidobacteriaceae; g__unidentified_Bifidobacteriaceae; s__unidentified_Bifidobacteriaceae
ASV_16650	14	0	0	0	0	8	0	22	9	0	32	108	0	14	46	44	14	121	d__Bacteria; p__Firmicutes; c__Clostridia; o__Clostridiales; f__unidentified_Clostridiales; g__unidentified_Clostridiales; s__unidentified_Clostridiales
ASV_9960	9	0	36	0	203	0	0	0	27	0	28	0	0	33	0	49	0	0	d__Bacteria; p__Firmicutes; c__Clostridia; o__Clostridiales; f__Ruminococcaceae; g__unidentified_Ruminococcaceae; s__unidentified_Ruminococcaceae
ASV_25011	37	0	0	0	0	20	0	0	0	0	9	153	0	0	14	7	0	168	d__Bacteria; p__Firmicutes; c__Clostridia; o__Clostridiales; f__unidentified_Clostridiales; g__unidentified_Clostridiales; s__unidentified_Clostridiales
ASV_644	135	27	24	111	2	73	0	0	4	33	0	9	0	5	22	4	6	11	d__Bacteria; p__Firmicutes; c__Clostridia; o__Clostridiales; f__unidentified_Clostridiales; g__unidentified_Clostridiales; s__unidentified_Clostridiales
ASV_37823	167	62	63	16	17	36	0	0	30	0	0	14	0	37	0	0	0	12	d__Bacteria; p__Firmicutes; c__Clostridia; o__Clostridiales; f__Ruminococcaceae; g__Ruminococcus; s__Ruminococcus_flavefaciens
ASV_3913	7	5	0	0	7	22	0	14	0	0	36	99	9	0	0	51	0	114	d__Bacteria; p__TM7; c__TM7-3; o__CW040; f__F16; g__unidentified_F16; s__unidentified_F16
ASV_26503	18	36	25	16	20	50	41	37	15	54	22	21	39	15	31	26	58	13	d__Bacteria; p__Firmicutes; c__Bacilli; o__Lactobacillales; f__Lactobacillaceae; g__unclassified_Lactobacillaceae; s__unclassified_Lactobacillaceae
ASV_8040	7	16	10	0	4	18	0	30	9	0	20	47	18	12	11	29	16	51	d__Bacteria; p__Firmicutes; c__Clostridia; o__Clostridiales; f__Ruminococcaceae; g__unidentified_Ruminococcaceae; s__unidentified_Ruminococcaceae
ASV_15945	7	10	7	11	0	10	232	73	5	106	6	3	0	0	0	0	4	16	d__Bacteria; p__Proteobacteria; c__Gammaproteobacteria; o__Pseudomonadales; f__Moraxellaceae; g__Psychrobacter; s__Psychrobacter_marincola
ASV_11682	15	10	16	11	6	18	8	8	40	0	12	46	0	49	24	14	0	43	d__Bacteria; p__TM7; c__TM7-3; o__CW040; f__F16; g__unidentified_F16; s__unidentified_F16
ASV_26774	0	0	0	0	0	26	0	0	0	0	0	191	0	0	0	0	0	184	d__Bacteria; p__Firmicutes; c__Clostridia; o__Clostridiales; f__Lachnospiraceae; g__unclassified_Lachnospiraceae; s__unclassified_Lachnospiraceae
ASV_35102	0	0	71	3	0	0	4	0	0	0	0	0	0	0	0	0	15	5	d__Bacteria; p__Bacteroidetes; c__Bacteroidia; o__Bacteroidales; f__Prevotellaceae; g__Prevotella; s__unidentified_Prevotella
ASV_35217	11	0	1208	0	0	0	0	0	0	0	0	0	0	0	0	0	0	0	d__Bacteria; p__Bacteroidetes; c__Bacteroidia; o__Bacteroidales; f__S24-7; g__unidentified_S24-7; s__unidentified_S24-7
ASV_15043	253	70	115	49	42	47	0	0	0	11	0	0	0	0	0	0	0	0	d__Bacteria; p__Firmicutes; c__Clostridia; o__Clostridiales; f__Lachnospiraceae; g__Pseudobutyrivibrio; s__unidentified_Pseudobutyrivibrio
ASV_24903	0	0	0	0	0	0	369	0	0	183	0	0	24	6	0	0	0	0	d__Bacteria; p__Proteobacteria; c__Alphaproteobacteria; o__Sphingomonadales; f__Sphingomonadaceae; g__Sphingomonas; s__unclassified_Sphingomonas
ASV_32510	15	0	0	0	0	10	0	0	6	9	31	100	0	16	38	27	0	101	d__Bacteria; p__TM7; c__TM7-3; o__CW040; f__F16; g__unidentified_F16; s__unidentified_F16
ASV_39060	5	10	0	6	0	20	0	12	15	0	10	93	27	8	17	7	29	64	d__Bacteria; p__Firmicutes; c__Clostridia; o__Clostridiales; f__Lachnospiraceae; g__Butyrivibrio; s__unidentified_Butyrivibrio
ASV_16150	8	0	1	17	0	7	0	0	0	41	33	28	0	5	82	38	48	43	d__Bacteria; p__Firmicutes; c__Clostridia; o__Clostridiales; f__Lachnospiraceae; g__unidentified_Lachnospiraceae; s__unidentified_Lachnospiraceae
ASV_26415	81	151	92	64	91	51	146	3	3	72	3	16	0	0	8	6	0	10	d__Bacteria; p__Bacteroidetes; c__Bacteroidia; o__Bacteroidales; f__Prevotellaceae; g__Prevotella; s__unidentified_Prevotella
ASV_4055	0	0	0	0	0	0	561	1	0	0	0	0	0	0	0	0	0	0	d__Bacteria; p__Proteobacteria; c__Epsilonproteobacteria; o__Campylobacterales; f__Helicobacteraceae; g__Helicobacter; s__unclassified_Helicobacter
ASV_37103	51	368	63	27	8	448	0	0	0	0	0	6	0	0	0	0	0	15	d__Bacteria; p__Actinobacteria; c__Actinobacteria; o__Bifidobacteriales; f__Bifidobacteriaceae; g__unidentified_Bifidobacteriaceae; s__unidentified_Bifidobacteriaceae
ASV_1721	11	0	0	7	22	0	14	0	0	0	0	0	0	0	0	0	0	0	d__Bacteria; p__Firmicutes; c__Clostridia; o__Clostridiales; f__Lachnospiraceae; g__Coprococcus; s__unidentified_Coprococcus
ASV_13408	9	18	17	14	4	14	0	0	64	0	0	8	0	116	0	0	0	8	d__Bacteria; p__Firmicutes; c__Clostridia; o__Clostridiales; f__Ruminococcaceae; g__unidentified_Ruminococcaceae; s__unidentified_Ruminococcaceae
ASV_9961	12	11	74	38	11	83	37	80	7	14	21	33	33	52	68	10	16	11	d__Bacteria; p__Firmicutes; c__Bacilli; o__Lactobacillales; f__Lactobacillaceae; g__Lactobacillus; s__unclassified_Lactobacillus
ASV_14569	6	28	12	27	18	8	44	37	33	55	17	7	64	37	58	13	25	20	d__Bacteria; p__Firmicutes; c__Bacilli; o__Lactobacillales; f__Streptococcaceae; g__Streptococcus; s__unidentified_Streptococcus
ASV_31458	7	4	0	11	0	4	0	21	15	0	27	78	36	13	72	28	20	81	d__Bacteria; p__Firmicutes; c__Clostridia; o__Clostridiales; f__Ruminococcaceae; g__Ruminococcus; s__unidentified_Ruminococcus
ASV_33833	27	11	7	0	13	0	0	16	0	0	58	21	52	6	27	45	40	33	d__Bacteria; p__Firmicutes; c__Clostridia; o__Clostridiales; f__Lachnospiraceae; g__unclassified_Lachnospiraceae; s__unclassified_Lachnospiraceae
ASV_18494	38	0	46	0	42	0	0	0	0	10	0	0	0	0	0	0	0	0	d__Bacteria; p__Proteobacteria; c__Gammaproteobacteria; o__Aeromonadales; f__Succinivibrionaceae; g__unidentified_Succinivibrionaceae; s__unidentified_Succinivibrionaceae
ASV_28022	0	0	0	0	0	0	0	53	55	0	104	30	54	51	12	119	36	42	d__Bacteria; p__Firmicutes; c__Bacilli; o__Turicibacterales; f__Turicibacteraceae; g__Turicibacter; s__unidentified_Turicibacter
ASV_23679	5	12	4	5	2	6	0	9	15	0	25	54	0	24	12	15	23	44	d__Bacteria; p__Firmicutes; c__Erysipelotrichi; o__Erysipelotrichales; f__Erysipelotrichaceae; g__p-75-a5; s__unidentified_p-75-a5
ASV_38193	0	0	0	0	0	14	180	29	5	62	0	8	0	0	0	0	0	13	d__Bacteria; p__Bacteroidetes; c__Flavobacteriia; o__Flavobacteriales; f__[Weeksellaceae]; g__Chryseobacterium; s__unidentified_Chryseobacterium
ASV_3342	0	14	0	0	0	0	0	16	0	0	0	14	0	12	0	9	50	14	d__Bacteria; p__Firmicutes; c__Clostridia; o__Clostridiales; f__Ruminococcaceae; g__unidentified_Ruminococcaceae; s__unidentified_Ruminococcaceae
ASV_36315	70	20	39	40	30	17	0	0	0	0	20	11	0	6	18	24	0	15	d__Bacteria; p__Firmicutes; c__Clostridia; o__Clostridiales; f__Ruminococcaceae; g__unidentified_Ruminococcaceae; s__unidentified_Ruminococcaceae
ASV_21994	39	7	49	13	8	19	0	0	23	0	0	2	0	26	0	3	0	6	d__Bacteria; p__Firmicutes; c__Clostridia; o__Clostridiales; f__Clostridiaceae; g__Clostridium; s__unidentified_Clostridium
ASV_23365	0	0	0	12	0	0	22	11	0	34	0	16	0	3	152	23	21	18	d__Bacteria; p__Firmicutes; c__Clostridia; o__Clostridiales; f__unidentified_Clostridiales; g__unidentified_Clostridiales; s__unidentified_Clostridiales
ASV_39737	0	0	55	0	0	0	0	0	43	0	0	0	0	67	0	0	0	0	d__Bacteria; p__Firmicutes; c__Clostridia; o__Clostridiales; f__Lachnospiraceae; g__unidentified_Lachnospiraceae; s__unidentified_Lachnospiraceae
ASV_2517	0	0	0	0	0	0	280	38	0	80	0	0	0	0	6	0	0	16	d__Bacteria; p__Proteobacteria; c__Gammaproteobacteria; o__Pseudomonadales; f__Moraxellaceae; g__Psychrobacter; s__Psychrobacter_sanguinis
ASV_33796	0	0	0	0	0	0	0	0	7	0	0	6	0	0	0	0	137	0	d__Bacteria; p__Firmicutes; c__Clostridia; o__Clostridiales; f__unidentified_Clostridiales; g__unidentified_Clostridiales; s__unidentified_Clostridiales
ASV_36622	35	371	40	16	0	420	0	2	0	0	0	7	1	0	0	0	0	6	d__Bacteria; p__Actinobacteria; c__Actinobacteria; o__Bifidobacteriales; f__Bifidobacteriaceae; g__unidentified_Bifidobacteriaceae; s__unidentified_Bifidobacteriaceae
ASV_24064	0	0	0	0	0	0	0	56	17	77	64	17	96	14	33	65	0	26	d__Bacteria; p__Firmicutes; c__Clostridia; o__Clostridiales; f__Clostridiaceae; g__Clostridium; s__Clostridium_celatum
ASV_29560	21	30	20	18	0	10	10	18	10	20	9	27	17	5	10	6	3	22	d__Bacteria; p__Firmicutes; c__Clostridia; o__Clostridiales; f__[Mogibacteriaceae]; g__unidentified_[Mogibacteriaceae]; s__unidentified_[Mogibacteriaceae]
ASV_27141	190	21	169	24	12	142	14	0	0	11	0	0	0	0	0	0	0	0	d__Bacteria; p__Firmicutes; c__Clostridia; o__Clostridiales; f__Veillonellaceae; g__Succiniclasticum; s__unidentified_Succiniclasticum
ASV_6950	0	0	0	0	0	0	0	0	0	0	0	8	0	0	0	0	129	0	d__Bacteria; p__Firmicutes; c__Clostridia; o__Clostridiales; f__unidentified_Clostridiales; g__unidentified_Clostridiales; s__unidentified_Clostridiales
ASV_9346	28	0	8	9	0	0	0	0	6	0	0	2	0	0	27	0	118	11	d__Bacteria; p__Firmicutes; c__Clostridia; o__Clostridiales; f__unidentified_Clostridiales; g__unidentified_Clostridiales; s__unidentified_Clostridiales
ASV_38850	0	1	0	0	0	0	0	0	0	0	3	0	0	0	0	5	5	0	d__Bacteria; p__Firmicutes; c__Clostridia; o__Clostridiales; f__Lachnospiraceae; g__unclassified_Lachnospiraceae; s__unclassified_Lachnospiraceae
ASV_25350	0	0	3	0	0	5	0	0	3	7	0	30	8	12	57	4	0	37	d__Bacteria; p__Actinobacteria; c__Coriobacteriia; o__Coriobacteriales; f__Coriobacteriaceae; g__Adlercreutzia; s__unidentified_Adlercreutzia
ASV_8883	0	0	0	0	0	10	0	0	0	0	6	114	0	0	0	0	0	98	d__Bacteria; p__Cyanobacteria; c__4C0d-2; o__YS2; f__unidentified_YS2; g__unidentified_YS2; s__unidentified_YS2
ASV_33760	53	0	23	0	9	0	0	0	16	0	14	17	28	20	0	20	0	11	d__Bacteria; p__Firmicutes; c__Clostridia; o__Clostridiales; f__unclassified_Clostridiales; g__unclassified_Clostridiales; s__unclassified_Clostridiales
ASV_32272	12	18	13	13	18	36	9	15	21	13	0	16	13	18	17	5	24	10	d__Bacteria; p__Firmicutes; c__Bacilli; o__Lactobacillales; f__Lactobacillaceae; g__Lactobacillus; s__Lactobacillus_vaginalis
ASV_8353	15	0	0	5	2	0	24	15	13	12	17	26	0	10	31	19	5	31	d__Bacteria; p__Firmicutes; c__Clostridia; o__Clostridiales; f__Lachnospiraceae; g__Coprococcus; s__unidentified_Coprococcus
ASV_395	73	79	102	161	0	50	0	0	0	19	0	0	0	0	0	0	0	0	d__Bacteria; p__Fibrobacteres; c__Fibrobacteria; o__Fibrobacterales; f__Fibrobacteraceae; g__Fibrobacter; s__Fibrobacter_succinogenes
ASV_14239	0	0	0	0	0	0	0	28	0	0	75	31	35	31	40	52	37	36	d__Bacteria; p__Firmicutes; c__Clostridia; o__Clostridiales; f__Clostridiaceae; g__unidentified_Clostridiaceae; s__unidentified_Clostridiaceae
ASV_20845	104	0	57	46	0	718	0	0	0	0	0	0	0	0	0	0	0	0	d__Bacteria; p__Bacteroidetes; c__Bacteroidia; o__Bacteroidales; f__S24-7; g__unidentified_S24-7; s__unidentified_S24-7
ASV_33158	8	0	0	0	0	0	25	0	0	0	0	0	0	0	0	0	32	0	d__Bacteria; p__Actinobacteria; c__Actinobacteria; o__Bifidobacteriales; f__Bifidobacteriaceae; g__Bifidobacterium; s__Bifidobacterium_adolescentis
ASV_8219	0	0	0	0	0	7	0	0	0	0	0	140	0	0	0	0	0	62	d__Bacteria; p__Firmicutes; c__Clostridia; o__Clostridiales; f__[Mogibacteriaceae]; g__unidentified_[Mogibacteriaceae]; s__unidentified_[Mogibacteriaceae]
ASV_10730	0	0	0	0	0	6	0	0	5	0	28	93	0	5	0	24	0	93	d__Bacteria; p__TM7; c__TM7-3; o__CW040; f__F16; g__unidentified_F16; s__unidentified_F16
ASV_21185	60	19	93	146	35	54	42	0	0	0	0	0	0	0	0	1	0	0	d__Bacteria; p__Firmicutes; c__Clostridia; o__Clostridiales; f__Veillonellaceae; g__Succiniclasticum; s__unidentified_Succiniclasticum
ASV_37311	0	3	4	3	0	0	0	5	3	28	0	31	9	11	170	0	0	24	d__Bacteria; p__Firmicutes; c__Clostridia; o__Clostridiales; f__unidentified_Clostridiales; g__unidentified_Clostridiales; s__unidentified_Clostridiales
ASV_19383	25	0	9	4	10	13	0	0	0	0	0	0	0	0	0	0	0	0	d__Bacteria; p__Proteobacteria; c__Gammaproteobacteria; o__Aeromonadales; f__Succinivibrionaceae; g__unidentified_Succinivibrionaceae; s__unidentified_Succinivibrionaceae
ASV_22890	12	22	22	10	8	11	0	0	10	16	0	0	0	11	0	0	0	0	d__Bacteria; p__Firmicutes; c__Clostridia; o__Clostridiales; f__Lachnospiraceae; g__Coprococcus; s__unidentified_Coprococcus
ASV_29326	324	52	109	3	46	96	0	0	0	0	0	0	0	0	0	0	0	0	d__Bacteria; p__Proteobacteria; c__Gammaproteobacteria; o__Aeromonadales; f__Succinivibrionaceae; g__Succinivibrio; s__unidentified_Succinivibrio
ASV_31265	12	0	0	0	0	0	0	15	13	0	19	46	0	19	43	13	0	76	d__Bacteria; p__Firmicutes; c__Clostridia; o__Clostridiales; f__[Mogibacteriaceae]; g__Mogibacterium; s__unidentified_Mogibacterium
ASV_28085	0	0	0	0	0	37	17	0	0	0	0	93	0	0	0	0	0	115	d__Bacteria; p__Firmicutes; c__Clostridia; o__Clostridiales; f__unidentified_Clostridiales; g__unidentified_Clostridiales; s__unidentified_Clostridiales
ASV_18671	3	18	0	0	0	0	0	22	14	0	8	21	17	6	0	9	3	24	d__Bacteria; p__Firmicutes; c__Clostridia; o__Clostridiales; f__unidentified_Clostridiales; g__unidentified_Clostridiales; s__unidentified_Clostridiales
ASV_3722	14	0	0	0	0	0	0	11	0	0	21	28	9	0	0	23	8	20	d__Bacteria; p__TM7; c__TM7-3; o__CW040; f__F16; g__unidentified_F16; s__unidentified_F16
ASV_300	0	0	0	6	0	0	0	11	6	0	5	20	10	11	102	11	0	33	d__Bacteria; p__Actinobacteria; c__Actinobacteria; o__Bifidobacteriales; f__Bifidobacteriaceae; g__Bifidobacterium; s__Bifidobacterium_adolescentis
ASV_17611	3	9	0	0	0	13	0	11	0	0	43	28	0	0	0	29	0	28	d__Bacteria; p__Firmicutes; c__Clostridia; o__Clostridiales; f__unclassified_Clostridiales; g__unclassified_Clostridiales; s__unclassified_Clostridiales
ASV_9098	2	1	0	0	0	0	98	0	1	58	0	0	12	2	2	1	0	0	d__Bacteria; p__Actinobacteria; c__Rubrobacteria; o__Rubrobacterales; f__Rubrobacteraceae; g__Rubrobacter; s__unidentified_Rubrobacter
ASV_9666	5	17	8	0	0	0	0	19	18	0	12	39	11	20	0	0	0	44	d__Bacteria; p__Firmicutes; c__Clostridia; o__Clostridiales; f__Clostridiaceae; g__Clostridium; s__unidentified_Clostridium
ASV_13368	11	0	14	0	7	0	0	0	27	0	36	0	0	21	0	53	7	5	d__Bacteria; p__Firmicutes; c__Clostridia; o__Clostridiales; f__unidentified_Clostridiales; g__unidentified_Clostridiales; s__unidentified_Clostridiales
ASV_24873	6	0	0	0	0	0	0	0	8	0	10	6	0	13	0	8	21	6	d__Bacteria; p__Firmicutes; c__Clostridia; o__Clostridiales; f__unclassified_Clostridiales; g__unclassified_Clostridiales; s__unclassified_Clostridiales
ASV_16771	0	0	26	0	0	0	0	0	21	0	0	0	0	20	0	0	0	0	d__Bacteria; p__Firmicutes; c__Clostridia; o__Clostridiales; f__Ruminococcaceae; g__unidentified_Ruminococcaceae; s__unidentified_Ruminococcaceae
ASV_39954	0	0	0	0	0	7	93	22	4	2	3	5	0	0	0	0	0	2	d__Bacteria; p__Firmicutes; c__Bacilli; o__Lactobacillales; f__Streptococcaceae; g__Streptococcus; s__unclassified_Streptococcus
ASV_28850	0	0	0	0	0	0	184	0	0	5	0	0	0	0	0	0	0	3	d__Bacteria; p__Proteobacteria; c__Alphaproteobacteria; o__Rickettsiales; f__Anaplasmataceae; g__Ehrlichia; s__unidentified_Ehrlichia
ASV_16521	124	10	289	52	22	200	0	0	0	0	0	0	0	0	0	0	0	0	d__Bacteria; p__Bacteroidetes; c__Bacteroidia; o__Bacteroidales; f__BS11; g__unidentified_BS11; s__unidentified_BS11
ASV_25000	0	5	0	0	0	0	0	37	0	0	26	0	26	0	0	24	52	0	d__Bacteria; p__Actinobacteria; c__Coriobacteriia; o__Coriobacteriales; f__Coriobacteriaceae; g__Olsenella; s__Olsenella_umbonata
ASV_9748	0	0	0	0	0	0	0	14	0	0	3	17	11	0	21	1	0	29	d__Bacteria; p__Tenericutes; c__Mollicutes; o__RF39; f__unidentified_RF39; g__unidentified_RF39; s__unidentified_RF39
ASV_11447	18	12	0	0	0	0	15	15	0	0	6	16	22	0	0	5	6	20	d__Bacteria; p__TM7; c__TM7-3; o__CW040; f__F16; g__unidentified_F16; s__unidentified_F16
ASV_14588	7	0	0	0	0	0	0	12	0	0	7	2	0	0	0	9	0	9	d__Bacteria; p__Firmicutes; c__Clostridia; o__Clostridiales; f__unclassified_Clostridiales; g__unclassified_Clostridiales; s__unclassified_Clostridiales
ASV_29499	21	2	0	22	0	0	0	16	5	16	11	6	22	4	29	14	7	3	d__Bacteria; p__Firmicutes; c__Clostridia; o__Clostridiales; f__unclassified_Clostridiales; g__unclassified_Clostridiales; s__unclassified_Clostridiales
ASV_30600	0	0	0	18	0	8	0	0	0	13	0	11	0	0	180	0	0	14	d__Bacteria; p__Actinobacteria; c__Coriobacteriia; o__Coriobacteriales; f__Coriobacteriaceae; g__unclassified_Coriobacteriaceae; s__unclassified_Coriobacteriaceae
ASV_8254	34	22	96	28	17	18	0	0	4	0	0	0	0	8	0	0	0	3	d__Bacteria; p__Firmicutes; c__Clostridia; o__Clostridiales; f__Clostridiaceae; g__Clostridium; s__unidentified_Clostridium
ASV_3594	5	6	5	0	15	10	12	21	28	15	4	17	14	11	45	13	41	13	d__Bacteria; p__Verrucomicrobia; c__Verrucomicrobiae; o__Verrucomicrobiales; f__Verrucomicrobiaceae; g__Akkermansia; s__Akkermansia_muciniphila
ASV_4829	0	9	0	0	0	0	0	40	0	0	0	19	32	0	0	0	0	0	d__Bacteria; p__Firmicutes; c__Clostridia; o__Clostridiales; f__[Mogibacteriaceae]; g__Mogibacterium; s__unidentified_Mogibacterium
ASV_16186	0	0	0	5	0	0	0	0	0	3	0	0	0	0	0	0	0	0	d__Bacteria; p__Bacteroidetes; c__Bacteroidia; o__Bacteroidales; f__Prevotellaceae; g__Prevotella; s__unidentified_Prevotella
ASV_33778	21	18	40	6	0	54	0	0	28	0	0	11	0	20	0	0	0	18	d__Bacteria; p__Firmicutes; c__Clostridia; o__Clostridiales; f__Clostridiaceae; g__Clostridium; s__unidentified_Clostridium
ASV_32206	0	0	0	0	0	0	0	0	0	0	0	107	0	0	0	0	0	101	d__Bacteria; p__Firmicutes; c__Clostridia; o__Clostridiales; f__unidentified_Clostridiales; g__unidentified_Clostridiales; s__unidentified_Clostridiales
ASV_39709	0	0	0	0	0	20	0	0	0	0	0	20	0	0	0	0	0	16	d__Bacteria; p__Firmicutes; c__Clostridia; o__Clostridiales; f__Ruminococcaceae; g__unidentified_Ruminococcaceae; s__unidentified_Ruminococcaceae
ASV_36926	12	88	0	0	15	0	0	0	0	0	0	0	0	0	0	10	0	0	d__Bacteria; p__Firmicutes; c__Clostridia; o__Clostridiales; f__Ruminococcaceae; g__Ruminococcus; s__Ruminococcus_flavefaciens
ASV_35250	7	4	9	9	31	18	0	11	22	0	0	34	0	36	0	0	0	51	d__Bacteria; p__Firmicutes; c__Clostridia; o__Clostridiales; f__unidentified_Clostridiales; g__unidentified_Clostridiales; s__unidentified_Clostridiales
ASV_3481	0	0	0	5	0	0	19	0	0	66	0	32	0	0	132	0	0	10	d__Bacteria; p__Firmicutes; c__Bacilli; o__Lactobacillales; f__Lactobacillaceae; g__Lactobacillus; s__Lactobacillus_mucosae
ASV_6083	19	5	0	0	0	8	0	7	1	0	10	37	9	1	9	8	0	49	d__Bacteria; p__Firmicutes; c__Clostridia; o__Clostridiales; f__Lachnospiraceae; g__Butyrivibrio; s__unidentified_Butyrivibrio
ASV_779	0	0	0	0	0	0	0	0	23	0	46	0	0	30	47	27	0	0	d__Bacteria; p__Firmicutes; c__Clostridia; o__Clostridiales; f__[Mogibacteriaceae]; g__Mogibacterium; s__unidentified_Mogibacterium
ASV_14200	2	0	0	0	0	0	25	26	3	0	15	13	23	1	15	10	8	16	d__Bacteria; p__Firmicutes; c__Clostridia; o__Clostridiales; f__unidentified_Clostridiales; g__unidentified_Clostridiales; s__unidentified_Clostridiales
ASV_30512	0	0	0	23	0	0	0	0	0	0	15	13	19	0	72	9	0	35	d__Bacteria; p__Firmicutes; c__Clostridia; o__Clostridiales; f__Lachnospiraceae; g__Butyrivibrio; s__unidentified_Butyrivibrio
ASV_7617	0	0	0	0	0	0	0	0	0	0	6	18	0	7	74	6	7	11	d__Bacteria; p__Actinobacteria; c__Coriobacteriia; o__Coriobacteriales; f__Coriobacteriaceae; g__unclassified_Coriobacteriaceae; s__unclassified_Coriobacteriaceae
ASV_29835	95	144	4	3	156	103	21	0	0	24	0	0	0	0	0	0	0	0	d__Bacteria; p__Bacteroidetes; c__Bacteroidia; o__Bacteroidales; f__Prevotellaceae; g__Prevotella; s__unidentified_Prevotella
ASV_21502	0	0	0	0	0	16	0	0	0	0	0	97	0	0	0	0	4	72	d__Bacteria; p__Bacteroidetes; c__Bacteroidia; o__Bacteroidales; f__Prevotellaceae; g__Prevotella; s__unidentified_Prevotella
ASV_31766	39	21	111	0	16	38	0	0	0	0	0	0	0	0	0	0	0	0	d__Bacteria; p__Spirochaetes; c__Spirochaetes; o__Spirochaetales; f__Spirochaetaceae; g__Treponema; s__unidentified_Treponema
ASV_23492	16	0	0	14	8	0	0	10	4	0	11	17	0	19	16	10	0	14	d__Bacteria; p__Firmicutes; c__Clostridia; o__Clostridiales; f__Ruminococcaceae; g__unidentified_Ruminococcaceae; s__unidentified_Ruminococcaceae
ASV_8833	0	326	44	12	4	298	0	0	0	0	0	0	0	0	0	0	0	0	d__Bacteria; p__Actinobacteria; c__Actinobacteria; o__Bifidobacteriales; f__Bifidobacteriaceae; g__unidentified_Bifidobacteriaceae; s__unidentified_Bifidobacteriaceae
ASV_25026	0	0	0	0	0	0	0	81	19	0	46	2	174	42	0	42	0	4	d__Bacteria; p__Firmicutes; c__Clostridia; o__Clostridiales; f__Clostridiaceae; g__unidentified_Clostridiaceae; s__unidentified_Clostridiaceae
ASV_39831	0	0	0	0	0	0	0	0	31	0	0	33	26	38	27	34	0	38	d__Bacteria; p__Firmicutes; c__Clostridia; o__Clostridiales; f__Clostridiaceae; g__unidentified_Clostridiaceae; s__unidentified_Clostridiaceae
ASV_31593	0	0	10	0	0	0	0	0	20	0	0	19	0	24	31	0	0	16	d__Bacteria; p__TM7; c__TM7-3; o__CW040; f__F16; g__unidentified_F16; s__unidentified_F16
ASV_16160	87	1	53	46	5	25	0	0	1	0	6	5	0	5	12	3	0	3	d__Bacteria; p__Firmicutes; c__Clostridia; o__Clostridiales; f__[Mogibacteriaceae]; g__unidentified_[Mogibacteriaceae]; s__unidentified_[Mogibacteriaceae]
ASV_18050	0	13	3	8	0	0	0	15	6	0	16	40	8	10	45	9	7	60	d__Bacteria; p__Firmicutes; c__Erysipelotrichi; o__Erysipelotrichales; f__Erysipelotrichaceae; g__Bulleidia; s__unidentified_Bulleidia
ASV_35070	0	0	0	0	0	0	0	52	32	0	36	30	60	31	25	28	0	0	d__Bacteria; p__Firmicutes; c__Clostridia; o__Clostridiales; f__Clostridiaceae; g__Clostridium; s__Clostridium_celatum
ASV_29733	0	0	0	0	0	0	16	0	0	0	21	24	0	0	119	26	0	20	d__Bacteria; p__Firmicutes; c__Clostridia; o__Clostridiales; f__Lachnospiraceae; g__Butyrivibrio; s__unidentified_Butyrivibrio
ASV_4951	22	27	72	129	18	221	0	0	0	0	0	0	0	0	2	0	0	0	d__Bacteria; p__Proteobacteria; c__Epsilonproteobacteria; o__Campylobacterales; f__Helicobacteraceae; g__Helicobacter; s__unclassified_Helicobacter
ASV_33216	85	94	116	81	0	62	0	0	0	0	0	0	0	0	0	0	0	0	d__Bacteria; p__Fibrobacteres; c__Fibrobacteria; o__Fibrobacterales; f__Fibrobacteraceae; g__Fibrobacter; s__Fibrobacter_succinogenes
ASV_8895	42	43	249	22	27	140	0	0	0	11	0	0	0	0	0	0	0	1	d__Bacteria; p__Verrucomicrobia; c__Verruco-5; o__WCHB1-41; f__RFP12; g__unidentified_RFP12; s__unidentified_RFP12
ASV_18529	0	0	0	13	0	0	0	0	0	0	0	0	0	0	0	0	0	0	d__Bacteria; p__Bacteroidetes; c__Bacteroidia; o__Bacteroidales; f__S24-7; g__unidentified_S24-7; s__unidentified_S24-7
ASV_27897	0	0	0	0	0	0	0	16	0	0	19	0	0	0	0	8	0	18	d__Bacteria; p__Firmicutes; c__Clostridia; o__Clostridiales; f__Lachnospiraceae; g__unidentified_Lachnospiraceae; s__unidentified_Lachnospiraceae
ASV_36124	236	0	20	46	16	72	0	0	0	0	0	0	0	0	0	0	0	0	d__Bacteria; p__Bacteroidetes; c__Bacteroidia; o__Bacteroidales; f__S24-7; g__unidentified_S24-7; s__unidentified_S24-7
ASV_19721	7	7	0	6	3	6	0	12	0	0	17	10	25	0	6	15	8	10	d__Bacteria; p__Firmicutes; c__Clostridia; o__Clostridiales; f__[Mogibacteriaceae]; g__unidentified_[Mogibacteriaceae]; s__unidentified_[Mogibacteriaceae]
ASV_18481	0	8	0	0	0	0	0	28	0	0	6	14	5	0	19	15	0	22	d__Bacteria; p__Actinobacteria; c__Coriobacteriia; o__Coriobacteriales; f__Coriobacteriaceae; g__Adlercreutzia; s__unidentified_Adlercreutzia
ASV_30180	16	0	41	307	0	0	0	0	0	0	0	0	0	0	0	0	0	0	d__Bacteria; p__Bacteroidetes; c__Bacteroidia; o__Bacteroidales; f__S24-7; g__unidentified_S24-7; s__unidentified_S24-7
ASV_31872	83	24	0	10	8	49	0	0	0	0	0	4	0	0	0	0	0	0	d__Bacteria; p__Firmicutes; c__Clostridia; o__Clostridiales; f__Ruminococcaceae; g__Ruminococcus; s__Ruminococcus_flavefaciens
ASV_360	67	41	25	18	114	79	0	0	0	0	0	0	0	0	0	5	0	0	d__Bacteria; p__Actinobacteria; c__Actinobacteria; o__Bifidobacteriales; f__Bifidobacteriaceae; g__unidentified_Bifidobacteriaceae; s__unidentified_Bifidobacteriaceae
ASV_424	0	8	0	0	10	0	0	9	0	8	21	0	0	11	0	30	0	0	d__Bacteria; p__Firmicutes; c__Clostridia; o__Clostridiales; f__Ruminococcaceae; g__Ruminococcus; s__unidentified_Ruminococcus
ASV_28661	0	7	0	0	0	0	0	0	8	0	16	23	22	11	11	14	0	29	d__Bacteria; p__Firmicutes; c__Clostridia; o__Clostridiales; f__Lachnospiraceae; g__Coprococcus; s__unidentified_Coprococcus
ASV_36670	23	0	0	0	0	0	0	0	0	0	0	5	0	0	0	4	0	1	d__Bacteria; p__Firmicutes; c__Clostridia; o__Clostridiales; f__unidentified_Clostridiales; g__unidentified_Clostridiales; s__unidentified_Clostridiales
ASV_13117	0	286	38	11	0	225	0	0	0	0	0	0	0	0	0	0	0	0	d__Bacteria; p__Actinobacteria; c__Actinobacteria; o__Bifidobacteriales; f__Bifidobacteriaceae; g__unidentified_Bifidobacteriaceae; s__unidentified_Bifidobacteriaceae
ASV_8389	0	0	0	0	0	0	14	3	0	34	0	0	0	0	0	0	0	4	d__Bacteria; p__Bacteroidetes; c__Flavobacteriia; o__Flavobacteriales; f__[Weeksellaceae]; g__Chryseobacterium; s__unidentified_Chryseobacterium
ASV_8077	28	0	0	0	28	0	0	0	0	0	25	0	0	0	0	26	0	0	d__Bacteria; p__Firmicutes; c__Clostridia; o__Clostridiales; f__Ruminococcaceae; g__Ruminococcus; s__Ruminococcus_flavefaciens
ASV_15229	56	9	0	1	0	9	0	0	17	0	0	0	4	11	0	0	0	0	d__Bacteria; p__Firmicutes; c__Clostridia; o__Clostridiales; f__Ruminococcaceae; g__Ruminococcus; s__Ruminococcus_albus
ASV_16073	16	0	13	20	0	0	0	19	21	0	0	13	0	21	0	0	0	16	d__Bacteria; p__Firmicutes; c__Clostridia; o__Clostridiales; f__unidentified_Clostridiales; g__unidentified_Clostridiales; s__unidentified_Clostridiales
ASV_36771	0	0	0	0	0	0	79	7	5	197	0	0	0	2	1	3	0	0	d__Bacteria; p__unclassified_Bacteria; c__unclassified_Bacteria; o__unclassified_Bacteria; f__unclassified_Bacteria; g__unclassified_Bacteria; s__unclassified_Bacteria
ASV_40050	76	159	3	94	24	27	0	0	0	0	0	0	0	0	0	0	0	0	d__Bacteria; p__Actinobacteria; c__Actinobacteria; o__Bifidobacteriales; f__Bifidobacteriaceae; g__unidentified_Bifidobacteriaceae; s__unidentified_Bifidobacteriaceae
ASV_38859	35	136	0	115	0	0	0	0	0	0	0	0	0	0	0	0	0	0	d__Bacteria; p__Actinobacteria; c__Actinobacteria; o__Bifidobacteriales; f__Bifidobacteriaceae; g__unidentified_Bifidobacteriaceae; s__unidentified_Bifidobacteriaceae
ASV_36694	31	117	0	66	46	49	0	0	0	0	0	0	0	0	0	0	0	0	d__Bacteria; p__Actinobacteria; c__Actinobacteria; o__Bifidobacteriales; f__Bifidobacteriaceae; g__unidentified_Bifidobacteriaceae; s__unidentified_Bifidobacteriaceae
ASV_11837	11	0	0	4	0	0	0	0	5	0	18	26	7	3	32	9	5	32	d__Bacteria; p__Actinobacteria; c__Coriobacteriia; o__Coriobacteriales; f__Coriobacteriaceae; g__unidentified_Coriobacteriaceae; s__unidentified_Coriobacteriaceae
ASV_9536	0	0	0	250	0	0	27	0	0	26	0	0	0	0	8	0	0	0	d__Bacteria; p__Bacteroidetes; c__Bacteroidia; o__Bacteroidales; f__Prevotellaceae; g__Prevotella; s__unidentified_Prevotella
ASV_4425	0	5	0	0	0	0	0	0	0	0	0	21	0	6	16	0	0	20	d__Bacteria; p__Firmicutes; c__Bacilli; o__Lactobacillales; f__Lactobacillaceae; g__Lactobacillus; s__Lactobacillus_ruminis
ASV_9524	81	0	10	0	0	0	0	6	7	0	5	8	17	15	0	2	0	18	d__Bacteria; p__Firmicutes; c__Clostridia; o__Clostridiales; f__[Mogibacteriaceae]; g__unidentified_[Mogibacteriaceae]; s__unidentified_[Mogibacteriaceae]
ASV_35310	58	15	13	9	10	10	0	0	12	0	0	0	0	17	0	0	0	0	d__Bacteria; p__Firmicutes; c__Clostridia; o__Clostridiales; f__Ruminococcaceae; g__Ruminococcus; s__Ruminococcus_flavefaciens
ASV_21322	8	2	0	4	0	0	0	0	0	0	0	0	0	0	0	0	10	0	d__Bacteria; p__Firmicutes; c__Clostridia; o__Clostridiales; f__Veillonellaceae; g__Acidaminococcus; s__unidentified_Acidaminococcus
ASV_22715	16	0	0	0	0	0	0	0	16	0	17	16	6	12	0	19	0	24	d__Bacteria; p__Firmicutes; c__Clostridia; o__Clostridiales; f__unclassified_Clostridiales; g__unclassified_Clostridiales; s__unclassified_Clostridiales
ASV_2318	0	0	0	0	0	0	0	0	40	0	23	28	72	18	0	34	0	35	d__Bacteria; p__Firmicutes; c__Clostridia; o__Clostridiales; f__unclassified_Clostridiales; g__unclassified_Clostridiales; s__unclassified_Clostridiales
ASV_9303	0	0	0	0	0	0	23	22	0	6	0	0	0	0	0	0	0	0	d__Bacteria; p__Proteobacteria; c__Gammaproteobacteria; o__Pseudomonadales; f__Moraxellaceae; g__Psychrobacter; s__Psychrobacter_marincola
ASV_25654	0	0	0	0	0	0	0	0	0	0	0	0	0	22	19	0	0	0	d__Bacteria; p__Firmicutes; c__Clostridia; o__Clostridiales; f__Ruminococcaceae; g__unidentified_Ruminococcaceae; s__unidentified_Ruminococcaceae
ASV_23022	0	52	43	39	66	57	0	0	0	0	0	0	0	0	0	0	0	0	d__Bacteria; p__Firmicutes; c__Clostridia; o__Clostridiales; f__Ruminococcaceae; g__unidentified_Ruminococcaceae; s__unidentified_Ruminococcaceae
ASV_1148	63	136	0	89	33	31	0	0	0	0	2	1	0	1	1	1	2	0	d__Bacteria; p__Actinobacteria; c__Actinobacteria; o__Bifidobacteriales; f__Bifidobacteriaceae; g__unidentified_Bifidobacteriaceae; s__unidentified_Bifidobacteriaceae
ASV_18975	11	0	6	0	0	0	0	0	8	0	3	6	0	9	18	2	0	7	d__Bacteria; p__Firmicutes; c__Clostridia; o__Clostridiales; f__Christensenellaceae; g__unidentified_Christensenellaceae; s__unidentified_Christensenellaceae
ASV_26884	0	28	0	0	8	0	0	12	0	0	36	0	20	0	0	42	0	0	d__Bacteria; p__Firmicutes; c__Clostridia; o__Clostridiales; f__Ruminococcaceae; g__Ruminococcus; s__unidentified_Ruminococcus
ASV_35548	66	52	5	7	14	44	0	0	0	0	0	0	0	0	0	0	0	0	d__Bacteria; p__Firmicutes; c__Clostridia; o__Clostridiales; f__Lachnospiraceae; g__Shuttleworthia; s__unidentified_Shuttleworthia
ASV_534	15	15	30	71	14	24	0	0	0	17	0	0	0	3	3	0	0	8	d__Bacteria; p__Firmicutes; c__Clostridia; o__Clostridiales; f__unidentified_Clostridiales; g__unidentified_Clostridiales; s__unidentified_Clostridiales
ASV_13916	0	2	0	0	0	0	0	0	0	0	0	0	0	0	0	0	7	0	d__Bacteria; p__Firmicutes; c__Clostridia; o__Clostridiales; f__Lachnospiraceae; g__Shuttleworthia; s__unidentified_Shuttleworthia
ASV_12129	0	0	0	0	0	0	0	0	0	0	0	0	0	9	67	0	0	6	d__Bacteria; p__Actinobacteria; c__Coriobacteriia; o__Coriobacteriales; f__Coriobacteriaceae; g__Adlercreutzia; s__unidentified_Adlercreutzia
ASV_3097	87	108	0	0	131	85	36	0	0	0	0	0	0	0	0	0	0	0	d__Bacteria; p__Bacteroidetes; c__Bacteroidia; o__Bacteroidales; f__Prevotellaceae; g__Prevotella; s__unidentified_Prevotella
ASV_25357	6	11	28	18	7	27	0	0	11	0	0	0	0	22	0	0	0	0	d__Bacteria; p__Firmicutes; c__Clostridia; o__Clostridiales; f__Lachnospiraceae; g__unclassified_Lachnospiraceae; s__unclassified_Lachnospiraceae
ASV_39609	93	60	125	0	101	27	0	0	0	0	0	0	0	0	0	0	0	0	d__Bacteria; p__Bacteroidetes; c__Bacteroidia; o__Bacteroidales; f__Bacteroidaceae; g__BF311; s__unidentified_BF311
ASV_25476	0	0	19	0	0	0	0	0	16	0	0	0	0	35	0	0	0	15	d__Bacteria; p__Firmicutes; c__Clostridia; o__Clostridiales; f__Lachnospiraceae; g__unidentified_Lachnospiraceae; s__unidentified_Lachnospiraceae
ASV_20261	36	0	116	10	106	78	0	0	0	0	0	0	0	0	0	0	0	0	d__Bacteria; p__Bacteroidetes; c__Bacteroidia; o__Bacteroidales; f__S24-7; g__unidentified_S24-7; s__unidentified_S24-7
ASV_15082	6	0	27	23	0	0	0	0	23	25	0	1	0	21	4	0	0	12	d__Bacteria; p__Firmicutes; c__Clostridia; o__Clostridiales; f__unidentified_Clostridiales; g__unidentified_Clostridiales; s__unidentified_Clostridiales
ASV_15976	63	39	19	15	15	0	0	0	5	3	0	0	0	2	0	0	0	0	d__Bacteria; p__Firmicutes; c__Clostridia; o__Clostridiales; f__Clostridiaceae; g__Clostridium; s__unidentified_Clostridium
ASV_1345	42	61	148	45	5	8	0	0	0	0	0	0	0	0	0	0	0	0	d__Bacteria; p__Bacteroidetes; c__Bacteroidia; o__Bacteroidales; f__unidentified_Bacteroidales; g__unidentified_Bacteroidales; s__unidentified_Bacteroidales
ASV_37632	27	25	24	10	0	13	0	7	2	0	0	0	0	4	0	0	0	3	d__Bacteria; p__Firmicutes; c__Clostridia; o__Clostridiales; f__Ruminococcaceae; g__Oscillospira; s__unidentified_Oscillospira
ASV_22670	7	0	3	0	0	0	0	0	5	0	20	0	0	0	4	19	0	0	d__Bacteria; p__Firmicutes; c__Clostridia; o__Clostridiales; f__unidentified_Clostridiales; g__unidentified_Clostridiales; s__unidentified_Clostridiales
ASV_21561	0	0	0	0	0	0	0	14	16	0	0	7	0	21	0	9	0	8	d__Bacteria; p__TM7; c__TM7-3; o__CW040; f__F16; g__unidentified_F16; s__unidentified_F16
ASV_4851	13	0	46	73	0	0	0	0	0	0	0	0	0	0	0	0	0	0	d__Bacteria; p__Bacteroidetes; c__Bacteroidia; o__Bacteroidales; f__Prevotellaceae; g__unclassified_Prevotellaceae; s__unclassified_Prevotellaceae
ASV_25281	0	0	0	0	0	0	0	0	0	0	0	9	85	12	22	34	0	22	d__Bacteria; p__Firmicutes; c__Clostridia; o__Clostridiales; f__Clostridiaceae; g__Clostridium; s__Clostridium_celatum
ASV_36242	26	18	16	32	23	0	0	0	14	0	0	9	0	3	0	0	0	1	d__Bacteria; p__Firmicutes; c__Clostridia; o__Clostridiales; f__Ruminococcaceae; g__unidentified_Ruminococcaceae; s__unidentified_Ruminococcaceae
ASV_28732	0	0	0	0	0	0	0	0	0	0	0	27	0	5	45	0	0	34	d__Bacteria; p__Actinobacteria; c__Coriobacteriia; o__Coriobacteriales; f__Coriobacteriaceae; g__unclassified_Coriobacteriaceae; s__unclassified_Coriobacteriaceae
ASV_32308	0	0	0	0	0	0	14	0	0	0	0	45	0	0	0	0	0	31	d__Bacteria; p__Firmicutes; c__Clostridia; o__Clostridiales; f__[Mogibacteriaceae]; g__unidentified_[Mogibacteriaceae]; s__unidentified_[Mogibacteriaceae]
ASV_15986	0	0	0	0	0	20	0	0	0	10	2	5	0	0	25	0	0	5	d__Bacteria; p__Firmicutes; c__Clostridia; o__Clostridiales; f__Ruminococcaceae; g__unidentified_Ruminococcaceae; s__unidentified_Ruminococcaceae
ASV_23600	4	0	0	0	0	0	0	0	0	14	0	47	0	0	111	0	0	7	d__Bacteria; p__Firmicutes; c__Clostridia; o__Clostridiales; f__[Mogibacteriaceae]; g__unidentified_[Mogibacteriaceae]; s__unidentified_[Mogibacteriaceae]
ASV_9989	7	0	15	0	0	0	0	0	25	0	0	4	0	10	0	0	0	8	d__Bacteria; p__Firmicutes; c__Clostridia; o__Clostridiales; f__unidentified_Clostridiales; g__unidentified_Clostridiales; s__unidentified_Clostridiales
ASV_25098	93	34	49	22	44	19	0	0	0	21	0	0	0	0	0	0	0	0	d__Bacteria; p__Firmicutes; c__Clostridia; o__Clostridiales; f__Veillonellaceae; g__Succiniclasticum; s__unidentified_Succiniclasticum
ASV_25773	8	28	15	7	10	9	0	16	0	0	3	0	15	4	0	4	0	3	d__Bacteria; p__Firmicutes; c__Clostridia; o__Clostridiales; f__unidentified_Clostridiales; g__unidentified_Clostridiales; s__unidentified_Clostridiales
ASV_13530	0	11	0	0	0	0	0	48	0	31	0	0	80	8	21	0	0	0	d__Bacteria; p__Firmicutes; c__Clostridia; o__Clostridiales; f__Ruminococcaceae; g__Ruminococcus; s__unidentified_Ruminococcus
ASV_10626	0	0	0	0	0	0	0	13	0	0	43	0	0	0	0	38	0	0	d__Bacteria; p__Firmicutes; c__Clostridia; o__Clostridiales; f__Lachnospiraceae; g__Butyrivibrio; s__unidentified_Butyrivibrio
ASV_26941	47	0	0	0	0	0	0	0	14	0	0	0	0	24	0	0	0	0	d__Bacteria; p__Firmicutes; c__Clostridia; o__Clostridiales; f__Clostridiaceae; g__Clostridium; s__unidentified_Clostridium
ASV_38918	3	18	8	8	0	7	18	24	10	15	7	11	12	11	8	19	10	5	d__Bacteria; p__Firmicutes; c__Bacilli; o__Lactobacillales; f__Streptococcaceae; g__Streptococcus; s__unidentified_Streptococcus
ASV_15362	4	4	0	0	3	7	0	0	0	0	0	0	0	0	0	0	0	0	d__Bacteria; p__Firmicutes; c__Clostridia; o__Clostridiales; f__Lachnospiraceae; g__Butyrivibrio; s__unidentified_Butyrivibrio
ASV_26250	24	6	5	0	0	0	0	0	4	8	10	11	9	3	9	8	6	11	d__Bacteria; p__Firmicutes; c__Clostridia; o__Clostridiales; f__Lachnospiraceae; g__unclassified_Lachnospiraceae; s__unclassified_Lachnospiraceae
ASV_39951	0	0	0	10	0	0	74	17	0	36	0	0	0	0	0	0	0	5	d__Bacteria; p__Actinobacteria; c__Actinobacteria; o__Actinomycetales; f__Micrococcaceae; g__Kocuria; s__unidentified_Kocuria
ASV_6366	0	0	0	0	0	0	0	14	10	0	9	15	18	6	8	4	0	11	d__Bacteria; p__Firmicutes; c__Clostridia; o__Clostridiales; f__Lachnospiraceae; g__unidentified_Lachnospiraceae; s__unidentified_Lachnospiraceae
ASV_14345	32	21	0	0	29	43	0	4	0	0	0	0	0	0	0	0	0	0	d__Bacteria; p__Proteobacteria; c__Gammaproteobacteria; o__Aeromonadales; f__Succinivibrionaceae; g__Succinivibrio; s__unidentified_Succinivibrio
ASV_23404	9	0	5	6	0	0	0	0	12	0	0	8	0	31	0	0	0	8	d__Bacteria; p__Firmicutes; c__Clostridia; o__Clostridiales; f__unidentified_Clostridiales; g__unidentified_Clostridiales; s__unidentified_Clostridiales
ASV_35027	27	0	0	18	1	0	0	0	0	0	13	0	15	0	0	16	0	7	d__Bacteria; p__Firmicutes; c__Clostridia; o__Clostridiales; f__Lachnospiraceae; g__unidentified_Lachnospiraceae; s__unidentified_Lachnospiraceae
ASV_10374	0	0	15	0	0	0	0	0	3	0	0	0	0	7	0	0	0	0	d__Bacteria; p__Firmicutes; c__Clostridia; o__Clostridiales; f__Lachnospiraceae; g__unidentified_Lachnospiraceae; s__unidentified_Lachnospiraceae
ASV_21287	0	82	98	44	75	40	0	0	0	0	0	0	0	0	4	0	0	0	d__Bacteria; p__Fibrobacteres; c__Fibrobacteria; o__Fibrobacterales; f__Fibrobacteraceae; g__Fibrobacter; s__Fibrobacter_succinogenes
ASV_8302	0	0	0	0	0	19	0	0	0	0	0	11	0	0	0	0	0	16	d__Bacteria; p__Firmicutes; c__Clostridia; o__Clostridiales; f__Ruminococcaceae; g__unidentified_Ruminococcaceae; s__unidentified_Ruminococcaceae
ASV_30749	0	0	0	0	0	0	0	3	0	0	0	49	0	0	0	9	0	38	d__Bacteria; p__TM7; c__TM7-3; o__CW040; f__F16; g__unidentified_F16; s__unidentified_F16
ASV_9440	2	0	0	0	0	0	0	0	0	0	16	10	4	0	4	10	0	6	d__Bacteria; p__Tenericutes; c__Mollicutes; o__RF39; f__unidentified_RF39; g__unidentified_RF39; s__unidentified_RF39
ASV_35222	0	0	0	0	0	0	66	113	32	11	8	0	9	21	0	5	0	6	d__Bacteria; p__Firmicutes; c__Clostridia; o__Clostridiales; f__Clostridiaceae; g__Clostridium; s__Clostridium_butyricum
ASV_4505	45	13	26	37	31	0	0	0	0	4	1	0	0	0	7	0	0	0	d__Bacteria; p__Bacteroidetes; c__Bacteroidia; o__Bacteroidales; f__unidentified_Bacteroidales; g__unidentified_Bacteroidales; s__unidentified_Bacteroidales
ASV_13961	72	16	104	24	10	20	0	0	0	11	0	0	0	0	0	0	0	0	d__Bacteria; p__Firmicutes; c__Clostridia; o__Clostridiales; f__Ruminococcaceae; g__unidentified_Ruminococcaceae; s__unidentified_Ruminococcaceae
ASV_7061	0	14	0	0	0	0	0	24	0	0	0	0	3	0	0	0	0	0	d__Bacteria; p__Cyanobacteria; c__4C0d-2; o__YS2; f__unidentified_YS2; g__unidentified_YS2; s__unidentified_YS2
ASV_7034	4	0	0	0	0	2	54	3	144	198	0	2	0	0	0	0	0	3	d__Bacteria; p__unclassified_Bacteria; c__unclassified_Bacteria; o__unclassified_Bacteria; f__unclassified_Bacteria; g__unclassified_Bacteria; s__unclassified_Bacteria
ASV_27771	0	0	0	0	40	0	0	0	0	0	75	0	0	0	0	111	0	0	d__Bacteria; p__Cyanobacteria; c__4C0d-2; o__YS2; f__unidentified_YS2; g__unidentified_YS2; s__unidentified_YS2
ASV_6295	0	7	0	3	0	5	0	23	0	6	0	31	5	0	25	0	0	34	d__Bacteria; p__Firmicutes; c__Clostridia; o__Clostridiales; f__Eubacteriaceae; g__Anaerofustis; s__unidentified_Anaerofustis
ASV_1561	0	0	61	0	0	0	0	0	13	0	0	0	0	18	0	0	0	0	d__Bacteria; p__Firmicutes; c__Clostridia; o__Clostridiales; f__Lachnospiraceae; g__Coprococcus; s__unidentified_Coprococcus
ASV_35531	2	0	16	154	2	0	30	0	0	0	0	0	0	0	0	0	0	0	d__Bacteria; p__Bacteroidetes; c__Bacteroidia; o__Bacteroidales; f__Prevotellaceae; g__Prevotella; s__unidentified_Prevotella
ASV_39752	0	0	0	0	45	0	0	0	0	0	101	0	0	0	0	97	0	0	d__Bacteria; p__Cyanobacteria; c__4C0d-2; o__YS2; f__unidentified_YS2; g__unidentified_YS2; s__unidentified_YS2
ASV_29656	0	32	0	0	0	0	0	25	0	0	0	0	0	0	0	0	0	0	d__Bacteria; p__Cyanobacteria; c__4C0d-2; o__YS2; f__unidentified_YS2; g__unidentified_YS2; s__unidentified_YS2
ASV_28117	0	0	369	0	0	0	0	0	0	0	0	1	0	0	0	0	0	0	d__Bacteria; p__Bacteroidetes; c__Bacteroidia; o__Bacteroidales; f__S24-7; g__unidentified_S24-7; s__unidentified_S24-7
ASV_24054	27	14	8	4	0	0	0	8	6	0	0	5	11	4	3	6	0	11	d__Bacteria; p__Firmicutes; c__Clostridia; o__Clostridiales; f__Ruminococcaceae; g__Oscillospira; s__unidentified_Oscillospira
ASV_18864	0	0	0	0	0	0	0	0	7	0	22	16	0	0	37	14	0	27	d__Bacteria; p__Firmicutes; c__Clostridia; o__Clostridiales; f__Lachnospiraceae; g__unidentified_Lachnospiraceae; s__unidentified_Lachnospiraceae
ASV_6849	5	0	0	0	0	0	0	3	0	0	0	6	0	0	0	0	0	10	d__Bacteria; p__Firmicutes; c__Clostridia; o__Clostridiales; f__unidentified_Clostridiales; g__unidentified_Clostridiales; s__unidentified_Clostridiales
ASV_23023	27	18	98	5	24	32	8	0	0	14	0	0	0	0	0	0	0	0	d__Bacteria; p__Bacteroidetes; c__Bacteroidia; o__Bacteroidales; f__RF16; g__unidentified_RF16; s__unidentified_RF16
ASV_16815	44	55	37	16	0	15	19	0	0	16	0	0	0	0	1	0	0	0	d__Bacteria; p__Bacteroidetes; c__Bacteroidia; o__Bacteroidales; f__Prevotellaceae; g__Prevotella; s__unidentified_Prevotella
ASV_11356	29	14	0	32	0	0	0	0	0	0	0	0	0	0	0	0	0	0	d__Bacteria; p__Firmicutes; c__Clostridia; o__Clostridiales; f__Lachnospiraceae; g__Coprococcus; s__unidentified_Coprococcus
ASV_34296	39	0	0	0	0	0	0	0	0	0	16	8	0	0	0	18	0	2	d__Bacteria; p__Firmicutes; c__Clostridia; o__Clostridiales; f__Lachnospiraceae; g__Butyrivibrio; s__unidentified_Butyrivibrio
ASV_17511	0	0	6	11	0	0	0	0	7	0	0	18	0	8	65	0	0	20	d__Bacteria; p__Firmicutes; c__Erysipelotrichi; o__Erysipelotrichales; f__Erysipelotrichaceae; g__Bulleidia; s__unidentified_Bulleidia
ASV_23156	0	0	0	0	8	0	0	0	0	5	17	0	0	0	0	10	0	0	d__Bacteria; p__Firmicutes; c__Clostridia; o__Clostridiales; f__unidentified_Clostridiales; g__unidentified_Clostridiales; s__unidentified_Clostridiales
ASV_33612	4	0	0	0	10	0	0	0	0	0	2	0	0	0	0	8	0	4	d__Bacteria; p__Firmicutes; c__Clostridia; o__Clostridiales; f__[Mogibacteriaceae]; g__unidentified_[Mogibacteriaceae]; s__unidentified_[Mogibacteriaceae]
ASV_1843	19	0	20	0	4	0	0	0	7	0	0	0	0	13	14	0	0	0	d__Bacteria; p__Firmicutes; c__Clostridia; o__Clostridiales; f__[Mogibacteriaceae]; g__unidentified_[Mogibacteriaceae]; s__unidentified_[Mogibacteriaceae]
ASV_2388	6	2	0	6	0	0	0	15	3	0	7	44	3	6	22	7	8	24	d__Bacteria; p__Actinobacteria; c__Coriobacteriia; o__Coriobacteriales; f__Coriobacteriaceae; g__unidentified_Coriobacteriaceae; s__unidentified_Coriobacteriaceae
ASV_22529	0	431	0	0	0	0	0	4	0	0	0	0	0	0	0	0	0	0	d__Bacteria; p__Bacteroidetes; c__Bacteroidia; o__Bacteroidales; f__S24-7; g__unidentified_S24-7; s__unidentified_S24-7
ASV_17272	0	0	19	0	0	0	0	0	5	0	0	10	0	9	0	0	0	9	d__Bacteria; p__Cyanobacteria; c__4C0d-2; o__YS2; f__unidentified_YS2; g__unidentified_YS2; s__unidentified_YS2
ASV_3235	0	0	0	0	0	0	0	15	0	0	5	0	6	0	11	0	0	0	d__Bacteria; p__Firmicutes; c__Clostridia; o__Clostridiales; f__unidentified_Clostridiales; g__unidentified_Clostridiales; s__unidentified_Clostridiales
ASV_4123	20	0	0	2	0	0	0	0	4	0	4	7	0	0	12	9	0	7	d__Bacteria; p__Firmicutes; c__Clostridia; o__Clostridiales; f__unidentified_Clostridiales; g__unidentified_Clostridiales; s__unidentified_Clostridiales
ASV_24136	0	0	0	7	0	0	0	7	0	12	0	0	0	0	0	0	0	0	d__Bacteria; p__Firmicutes; c__Bacilli; o__Bacillales; f__Staphylococcaceae; g__Jeotgalicoccus; s__Jeotgalicoccus_psychrophilus
ASV_16715	7	22	4	3	2	5	9	56	0	4	0	0	25	11	16	0	0	4	d__Bacteria; p__Firmicutes; c__Erysipelotrichi; o__Erysipelotrichales; f__Erysipelotrichaceae; g__Allobaculum; s__unidentified_Allobaculum
ASV_4289	0	0	0	0	0	0	0	67	60	0	12	0	21	57	4	3	0	7	d__Bacteria; p__Firmicutes; c__Clostridia; o__Clostridiales; f__Clostridiaceae; g__Clostridium; s__Clostridium_colicanis
ASV_1947	2	0	2	0	0	0	0	0	9	12	30	0	11	10	0	21	0	6	d__Bacteria; p__Firmicutes; c__Clostridia; o__Clostridiales; f__Ruminococcaceae; g__Ruminococcus; s__unidentified_Ruminococcus
ASV_1671	4	0	0	0	0	0	8	0	6	0	3	55	0	0	11	7	0	48	d__Bacteria; p__Tenericutes; c__Mollicutes; o__RF39; f__unidentified_RF39; g__unidentified_RF39; s__unidentified_RF39
ASV_20532	0	0	7	0	0	19	0	0	4	0	0	51	0	7	0	0	0	55	d__Bacteria; p__Firmicutes; c__Clostridia; o__Clostridiales; f__[Mogibacteriaceae]; g__unidentified_[Mogibacteriaceae]; s__unidentified_[Mogibacteriaceae]
ASV_28804	19	4	0	0	0	0	0	6	0	7	11	2	4	0	6	10	0	9	d__Bacteria; p__Firmicutes; c__Clostridia; o__Clostridiales; f__Lachnospiraceae; g__Blautia; s__unidentified_Blautia
ASV_26326	60	0	0	158	91	0	0	0	0	0	0	0	0	0	0	0	0	0	d__Bacteria; p__Tenericutes; c__Mollicutes; o__Mycoplasmatales; f__Mycoplasmataceae; g__unidentified_Mycoplasmataceae; s__unidentified_Mycoplasmataceae
ASV_7235	10	0	0	0	0	0	8	0	0	0	0	22	0	0	0	0	12	31	d__Bacteria; p__Actinobacteria; c__Actinobacteria; o__Bifidobacteriales; f__Bifidobacteriaceae; g__Bifidobacterium; s__unidentified_Bifidobacterium
ASV_1620	0	16	2	0	0	0	0	17	0	0	0	0	0	0	0	0	0	0	d__Bacteria; p__Cyanobacteria; c__4C0d-2; o__YS2; f__unidentified_YS2; g__unidentified_YS2; s__unidentified_YS2
ASV_21026	17	7	144	68	3	0	14	0	0	17	0	0	0	0	0	0	0	0	d__Bacteria; p__Bacteroidetes; c__Bacteroidia; o__Bacteroidales; f__Prevotellaceae; g__Prevotella; s__Prevotella_ruminicola
ASV_38336	4	0	0	25	237	28	0	0	0	0	0	0	0	0	0	0	0	0	d__Bacteria; p__Bacteroidetes; c__Bacteroidia; o__Bacteroidales; f__unidentified_Bacteroidales; g__unidentified_Bacteroidales; s__unidentified_Bacteroidales
ASV_20171	19	4	0	0	0	0	0	4	5	0	3	5	5	4	0	5	0	8	d__Bacteria; p__Firmicutes; c__Clostridia; o__Clostridiales; f__unclassified_Clostridiales; g__unclassified_Clostridiales; s__unclassified_Clostridiales
ASV_21806	7	0	5	0	7	0	0	0	17	0	22	12	0	28	0	24	0	0	d__Bacteria; p__Firmicutes; c__Clostridia; o__Clostridiales; f__Ruminococcaceae; g__unidentified_Ruminococcaceae; s__unidentified_Ruminococcaceae
ASV_24422	0	0	0	0	0	0	0	0	0	0	0	15	0	0	0	0	0	29	d__Bacteria; p__Firmicutes; c__Clostridia; o__Clostridiales; f__unidentified_Clostridiales; g__unidentified_Clostridiales; s__unidentified_Clostridiales
ASV_1382	33	0	0	0	0	0	0	0	0	0	0	38	0	0	0	0	0	47	d__Bacteria; p__Firmicutes; c__Clostridia; o__Clostridiales; f__unidentified_Clostridiales; g__unidentified_Clostridiales; s__unidentified_Clostridiales
ASV_16652	0	3	0	0	0	0	0	0	7	0	10	6	0	10	0	6	0	0	d__Bacteria; p__Actinobacteria; c__Coriobacteriia; o__Coriobacteriales; f__Coriobacteriaceae; g__Adlercreutzia; s__unidentified_Adlercreutzia
ASV_5113	0	0	0	0	0	0	0	8	0	0	0	8	0	0	0	0	37	7	d__Bacteria; p__Firmicutes; c__Clostridia; o__Clostridiales; f__unidentified_Clostridiales; g__unidentified_Clostridiales; s__unidentified_Clostridiales
ASV_9282	0	12	0	0	20	0	0	0	0	0	0	0	0	0	0	0	0	0	d__Bacteria; p__Firmicutes; c__Clostridia; o__Clostridiales; f__Lachnospiraceae; g__Butyrivibrio; s__unidentified_Butyrivibrio
ASV_14963	22	66	0	9	0	113	0	0	0	0	0	0	0	0	0	0	0	6	d__Bacteria; p__Actinobacteria; c__Actinobacteria; o__Bifidobacteriales; f__Bifidobacteriaceae; g__unidentified_Bifidobacteriaceae; s__unidentified_Bifidobacteriaceae
ASV_3635	5	0	0	0	0	0	0	12	1	0	9	19	6	3	28	13	5	15	d__Bacteria; p__Firmicutes; c__Clostridia; o__Clostridiales; f__unidentified_Clostridiales; g__unidentified_Clostridiales; s__unidentified_Clostridiales
ASV_34944	5	9	0	7	2	3	0	0	17	0	0	7	0	17	0	9	0	3	d__Bacteria; p__Firmicutes; c__Clostridia; o__Clostridiales; f__Lachnospiraceae; g__Moryella; s__unidentified_Moryella
ASV_15055	223	0	40	0	0	0	0	0	0	0	0	0	0	0	0	0	0	0	d__Bacteria; p__Bacteroidetes; c__Bacteroidia; o__Bacteroidales; f__S24-7; g__unidentified_S24-7; s__unidentified_S24-7
ASV_18751	0	0	0	0	0	0	34	30	22	21	16	2	0	0	0	10	0	0	d__Bacteria; p__Firmicutes; c__Bacilli; o__Lactobacillales; f__Streptococcaceae; g__Streptococcus; s__unidentified_Streptococcus
ASV_1092	0	0	0	0	0	0	0	8	0	0	12	0	0	0	12	21	0	0	d__Bacteria; p__Actinobacteria; c__Coriobacteriia; o__Coriobacteriales; f__Coriobacteriaceae; g__Adlercreutzia; s__unidentified_Adlercreutzia
ASV_34537	13	0	0	7	0	0	0	7	13	0	6	0	9	5	12	9	17	0	d__Bacteria; p__Firmicutes; c__Clostridia; o__Clostridiales; f__Lachnospiraceae; g__Butyrivibrio; s__unidentified_Butyrivibrio
ASV_9951	10	0	0	38	0	0	0	0	0	0	0	0	0	0	0	0	0	0	d__Bacteria; p__Bacteroidetes; c__Bacteroidia; o__Bacteroidales; f__S24-7; g__unidentified_S24-7; s__unidentified_S24-7
ASV_8095	0	31	4	20	0	3	0	11	16	4	0	0	17	6	0	0	0	5	d__Bacteria; p__Firmicutes; c__Bacilli; o__Lactobacillales; f__Lactobacillaceae; g__Lactobacillus; s__Lactobacillus_iners
ASV_35481	0	0	0	0	0	19	0	0	0	0	8	23	8	20	0	7	0	11	d__Bacteria; p__Firmicutes; c__Clostridia; o__Clostridiales; f__Ruminococcaceae; g__unidentified_Ruminococcaceae; s__unidentified_Ruminococcaceae
ASV_20544	0	0	0	0	0	0	0	16	23	0	0	22	46	0	20	16	0	32	d__Bacteria; p__Firmicutes; c__Bacilli; o__Turicibacterales; f__Turicibacteraceae; g__Turicibacter; s__unidentified_Turicibacter
ASV_27577	23	7	32	19	3	9	0	0	12	0	6	8	7	10	5	1	7	13	d__Bacteria; p__Firmicutes; c__Clostridia; o__Clostridiales; f__Ruminococcaceae; g__unidentified_Ruminococcaceae; s__unidentified_Ruminococcaceae
ASV_6133	0	16	51	0	35	33	0	0	0	17	0	0	0	0	0	0	0	0	d__Bacteria; p__Bacteroidetes; c__Bacteroidia; o__Bacteroidales; f__Prevotellaceae; g__Prevotella; s__unidentified_Prevotella
ASV_23803	0	0	0	11	8	0	0	0	0	0	0	0	0	0	0	0	0	0	d__Bacteria; p__Firmicutes; c__Clostridia; o__Clostridiales; f__Veillonellaceae; g__Succiniclasticum; s__unidentified_Succiniclasticum
ASV_11996	97	0	42	53	0	142	0	0	0	0	0	0	0	0	0	0	0	0	d__Bacteria; p__unclassified_Bacteria; c__unclassified_Bacteria; o__unclassified_Bacteria; f__unclassified_Bacteria; g__unclassified_Bacteria; s__unclassified_Bacteria
ASV_7075	0	0	0	0	0	0	0	5	0	0	21	7	0	6	0	15	0	7	d__Bacteria; p__Firmicutes; c__Clostridia; o__Clostridiales; f__unidentified_Clostridiales; g__unidentified_Clostridiales; s__unidentified_Clostridiales
ASV_16299	0	0	5	0	3	0	0	6	3	0	0	0	0	0	0	3	0	2	d__Bacteria; p__Proteobacteria; c__Gammaproteobacteria; o__Pseudomonadales; f__Moraxellaceae; g__Enhydrobacter; s__unclassified_Enhydrobacter
ASV_2823	6	0	5	0	0	0	0	2	0	0	6	4	0	2	22	9	0	3	d__Bacteria; p__Firmicutes; c__Clostridia; o__Clostridiales; f__unclassified_Clostridiales; g__unclassified_Clostridiales; s__unclassified_Clostridiales
ASV_26522	0	0	0	0	0	5	0	19	0	0	0	12	0	0	14	0	0	4	d__Bacteria; p__Actinobacteria; c__Coriobacteriia; o__Coriobacteriales; f__Coriobacteriaceae; g__Adlercreutzia; s__unidentified_Adlercreutzia
ASV_25924	35	16	30	14	32	49	0	0	0	0	0	0	0	1	0	0	0	5	d__Bacteria; p__Firmicutes; c__Clostridia; o__Clostridiales; f__Ruminococcaceae; g__unidentified_Ruminococcaceae; s__unidentified_Ruminococcaceae
ASV_33914	0	0	0	0	0	0	45	19	0	34	0	0	0	0	0	0	0	0	d__Bacteria; p__Firmicutes; c__Bacilli; o__Lactobacillales; f__Carnobacteriaceae; g__Carnobacterium; s__Carnobacterium_viridans
ASV_9046	0	0	0	0	0	0	0	0	0	0	0	24	0	0	0	0	0	25	d__Bacteria; p__Firmicutes; c__Clostridia; o__Clostridiales; f__Clostridiaceae; g__Clostridium; s__unidentified_Clostridium
ASV_37027	8	6	7	7	5	3	9	5	3	52	4	4	4	6	10	2	4	6	d__Bacteria; p__Firmicutes; c__Erysipelotrichi; o__Erysipelotrichales; f__Erysipelotrichaceae; g__Allobaculum; s__unidentified_Allobaculum
ASV_24049	0	0	0	25	0	0	0	0	0	0	0	0	0	1	73	0	0	6	d__Bacteria; p__Firmicutes; c__Clostridia; o__Clostridiales; f__unclassified_Clostridiales; g__unclassified_Clostridiales; s__unclassified_Clostridiales
ASV_15378	0	0	6	0	0	0	0	0	10	0	0	13	0	5	21	0	0	16	d__Bacteria; p__TM7; c__TM7-3; o__CW040; f__F16; g__unidentified_F16; s__unidentified_F16
ASV_30987	0	0	0	0	0	0	26	17	30	22	9	8	0	0	27	8	0	0	d__Bacteria; p__Actinobacteria; c__Actinobacteria; o__Actinomycetales; f__Micrococcaceae; g__Rothia; s__Rothia_mucilaginosa
ASV_20514	0	0	14	0	0	0	0	0	27	0	0	0	0	35	0	0	0	0	d__Bacteria; p__TM7; c__TM7-3; o__CW040; f__F16; g__unidentified_F16; s__unidentified_F16
ASV_26777	0	0	0	0	0	0	0	3	6	0	10	2	0	2	4	6	0	9	d__Bacteria; p__Firmicutes; c__Clostridia; o__Clostridiales; f__unidentified_Clostridiales; g__unidentified_Clostridiales; s__unidentified_Clostridiales
ASV_9314	41	0	10	0	24	0	0	0	5	0	18	7	0	5	0	10	0	5	d__Bacteria; p__Firmicutes; c__Clostridia; o__Clostridiales; f__unidentified_Clostridiales; g__unidentified_Clostridiales; s__unidentified_Clostridiales
ASV_8108	0	0	0	0	0	0	0	10	0	0	6	15	0	7	15	12	0	16	d__Bacteria; p__Firmicutes; c__Clostridia; o__Clostridiales; f__Ruminococcaceae; g__Ruminococcus; s__unidentified_Ruminococcus
ASV_35134	0	0	0	0	0	0	0	0	0	0	0	0	0	0	0	0	0	4	d__Bacteria; p__Firmicutes; c__Clostridia; o__Clostridiales; f__Lachnospiraceae; g__Shuttleworthia; s__unidentified_Shuttleworthia
ASV_17783	11	0	0	0	0	0	0	16	0	0	0	15	41	0	0	0	0	28	d__Bacteria; p__Firmicutes; c__Clostridia; o__Clostridiales; f__Lachnospiraceae; g__unclassified_Lachnospiraceae; s__unclassified_Lachnospiraceae
ASV_2802	0	12	0	0	0	0	0	28	0	0	0	0	71	0	0	7	0	0	d__Bacteria; p__Firmicutes; c__Clostridia; o__Clostridiales; f__Lachnospiraceae; g__unidentified_Lachnospiraceae; s__unidentified_Lachnospiraceae
ASV_25678	38	22	200	2	16	75	0	1	0	0	0	0	0	0	0	0	0	0	d__Bacteria; p__Elusimicrobia; c__Elusimicrobia; o__Elusimicrobiales; f__unidentified_Elusimicrobiales; g__unidentified_Elusimicrobiales; s__unidentified_Elusimicrobiales
ASV_16944	0	0	0	0	0	0	0	0	0	0	12	0	11	0	0	8	28	0	d__Bacteria; p__Firmicutes; c__Clostridia; o__Clostridiales; f__unidentified_Clostridiales; g__unidentified_Clostridiales; s__unidentified_Clostridiales
ASV_13118	0	0	0	13	0	0	22	0	0	0	0	0	0	0	0	0	0	0	d__Bacteria; p__Bacteroidetes; c__Bacteroidia; o__Bacteroidales; f__S24-7; g__unidentified_S24-7; s__unidentified_S24-7
ASV_6642	0	0	0	0	0	11	0	25	0	0	0	35	33	0	0	0	0	26	d__Bacteria; p__Firmicutes; c__Clostridia; o__Clostridiales; f__Lachnospiraceae; g__unidentified_Lachnospiraceae; s__unidentified_Lachnospiraceae
ASV_39202	9	0	0	0	0	0	0	0	7	0	0	7	0	4	10	4	0	16	d__Bacteria; p__Firmicutes; c__Clostridia; o__Clostridiales; f__unidentified_Clostridiales; g__unidentified_Clostridiales; s__unidentified_Clostridiales
ASV_36350	0	0	0	0	14	0	0	0	0	0	0	3	0	0	0	0	0	0	d__Bacteria; p__Proteobacteria; c__Gammaproteobacteria; o__Aeromonadales; f__Succinivibrionaceae; g__unidentified_Succinivibrionaceae; s__unidentified_Succinivibrionaceae
ASV_5200	0	0	0	0	0	0	0	0	0	0	0	24	0	0	0	0	0	24	d__Bacteria; p__Actinobacteria; c__Coriobacteriia; o__Coriobacteriales; f__Coriobacteriaceae; g__unclassified_Coriobacteriaceae; s__unclassified_Coriobacteriaceae
ASV_3622	0	0	0	0	0	0	0	0	0	0	0	0	2	0	0	0	2	0	d__Bacteria; p__Firmicutes; c__Erysipelotrichi; o__Erysipelotrichales; f__Erysipelotrichaceae; g__Sharpea; s__Sharpea_p-3329-23G2
ASV_38072	0	0	0	0	0	0	0	0	0	4	0	2	0	0	0	0	0	0	d__Bacteria; p__Firmicutes; c__Clostridia; o__Clostridiales; f__unidentified_Clostridiales; g__unidentified_Clostridiales; s__unidentified_Clostridiales
ASV_19839	5	96	41	68	56	42	0	0	0	0	0	0	0	0	0	0	0	0	d__Bacteria; p__Actinobacteria; c__Actinobacteria; o__Bifidobacteriales; f__Bifidobacteriaceae; g__unidentified_Bifidobacteriaceae; s__unidentified_Bifidobacteriaceae
ASV_10217	37	0	0	0	0	0	0	0	0	0	0	0	0	0	0	0	0	0	d__Bacteria; p__Firmicutes; c__Clostridia; o__Clostridiales; f__Ruminococcaceae; g__Ruminococcus; s__Ruminococcus_flavefaciens
ASV_33296	17	4	6	5	12	5	0	4	0	5	13	1	11	11	0	2	0	4	d__Bacteria; p__Firmicutes; c__Clostridia; o__Clostridiales; f__[Tissierellaceae]; g__Finegoldia; s__unidentified_Finegoldia
ASV_2908	0	0	0	0	0	3	0	0	0	0	37	15	0	0	0	0	65	0	d__Bacteria; p__Firmicutes; c__Clostridia; o__Clostridiales; f__Clostridiaceae; g__Candidatus_Arthromitus; s__unidentified_Candidatus_Arthromitus
ASV_26853	0	0	6	37	0	0	0	0	8	0	0	4	0	10	24	0	0	0	d__Bacteria; p__Firmicutes; c__Clostridia; o__Clostridiales; f__Ruminococcaceae; g__unidentified_Ruminococcaceae; s__unidentified_Ruminococcaceae
ASV_28730	1	48	11	91	0	27	9	0	0	0	0	0	0	0	0	0	0	0	d__Bacteria; p__Bacteroidetes; c__Bacteroidia; o__Bacteroidales; f__S24-7; g__unidentified_S24-7; s__unidentified_S24-7
ASV_5549	9	0	5	5	2	0	0	3	3	2	4	15	8	9	13	11	4	11	d__Bacteria; p__Firmicutes; c__Clostridia; o__Clostridiales; f__[Mogibacteriaceae]; g__unidentified_[Mogibacteriaceae]; s__unidentified_[Mogibacteriaceae]
ASV_18903	0	0	296	0	0	0	0	0	0	0	0	0	0	0	0	0	0	0	d__Bacteria; p__Bacteroidetes; c__Bacteroidia; o__Bacteroidales; f__S24-7; g__unidentified_S24-7; s__unidentified_S24-7
ASV_25274	9	0	0	0	0	0	0	0	21	0	0	0	0	12	0	0	0	0	d__Bacteria; p__Firmicutes; c__Clostridia; o__Clostridiales; f__Ruminococcaceae; g__unidentified_Ruminococcaceae; s__unidentified_Ruminococcaceae
ASV_11709	0	0	7	0	0	10	0	0	0	0	0	14	0	7	0	0	0	26	d__Bacteria; p__Firmicutes; c__Clostridia; o__Clostridiales; f__Ruminococcaceae; g__unidentified_Ruminococcaceae; s__unidentified_Ruminococcaceae
ASV_38498	8	0	8	0	0	0	0	0	8	0	3	1	0	6	0	0	0	5	d__Bacteria; p__Firmicutes; c__Clostridia; o__Clostridiales; f__Lachnospiraceae; g__unidentified_Lachnospiraceae; s__unidentified_Lachnospiraceae
ASV_33543	16	22	0	26	42	0	23	13	0	20	0	0	0	0	0	0	0	0	d__Bacteria; p__Firmicutes; c__Clostridia; o__Clostridiales; f__Ruminococcaceae; g__unidentified_Ruminococcaceae; s__unidentified_Ruminococcaceae
ASV_21515	64	0	0	0	14	188	0	0	0	0	0	0	0	0	0	0	0	0	d__Bacteria; p__Bacteroidetes; c__Bacteroidia; o__Bacteroidales; f__Prevotellaceae; g__Prevotella; s__unidentified_Prevotella
ASV_11106	0	0	0	0	0	11	0	0	0	0	0	9	0	0	0	0	5	37	d__Bacteria; p__Firmicutes; c__Clostridia; o__Clostridiales; f__unidentified_Clostridiales; g__unidentified_Clostridiales; s__unidentified_Clostridiales
ASV_832	0	0	0	0	0	0	0	0	0	0	0	22	0	7	0	0	0	32	d__Bacteria; p__Firmicutes; c__Clostridia; o__Clostridiales; f__unidentified_Clostridiales; g__unidentified_Clostridiales; s__unidentified_Clostridiales
ASV_24994	0	0	0	111	0	0	0	0	0	26	0	0	0	0	0	0	0	0	d__Bacteria; p__Bacteroidetes; c__Bacteroidia; o__Bacteroidales; f__Prevotellaceae; g__Prevotella; s__unidentified_Prevotella
ASV_30274	0	0	0	0	0	0	70	0	0	552	0	0	0	0	0	0	0	0	d__Bacteria; p__unclassified_Bacteria; c__unclassified_Bacteria; o__unclassified_Bacteria; f__unclassified_Bacteria; g__unclassified_Bacteria; s__unclassified_Bacteria
ASV_11529	14	0	19	230	0	11	0	0	0	0	0	0	0	0	0	0	0	0	d__Bacteria; p__Fibrobacteres; c__Fibrobacteria; o__Fibrobacterales; f__Fibrobacteraceae; g__Fibrobacter; s__Fibrobacter_succinogenes
ASV_37143	51	0	96	7	0	104	0	0	0	0	0	0	0	0	0	0	0	0	d__Bacteria; p__Firmicutes; c__Clostridia; o__Clostridiales; f__Veillonellaceae; g__Succiniclasticum; s__unidentified_Succiniclasticum
ASV_15134	111	11	45	12	12	62	0	0	0	0	0	0	0	0	0	0	0	0	d__Bacteria; p__Spirochaetes; c__Spirochaetes; o__Spirochaetales; f__Spirochaetaceae; g__Treponema; s__unidentified_Treponema
ASV_19147	0	16	0	0	0	0	0	0	0	0	71	0	0	0	17	76	0	0	d__Bacteria; p__Firmicutes; c__Clostridia; o__Clostridiales; f__Lachnospiraceae; g__Butyrivibrio; s__unidentified_Butyrivibrio
ASV_21910	12	0	0	8	0	0	0	16	0	0	0	26	0	0	22	9	19	15	d__Bacteria; p__Firmicutes; c__Clostridia; o__Clostridiales; f__Lachnospiraceae; g__Coprococcus; s__unidentified_Coprococcus
ASV_26593	15	23	0	0	32	10	0	0	0	0	18	18	0	3	7	0	0	20	d__Bacteria; p__Firmicutes; c__Clostridia; o__Clostridiales; f__unidentified_Clostridiales; g__unidentified_Clostridiales; s__unidentified_Clostridiales
ASV_20755	4	18	28	5	0	0	0	0	0	0	0	0	0	0	0	0	0	0	d__Bacteria; p__Verrucomicrobia; c__Verruco-5; o__WCHB1-41; f__RFP12; g__unidentified_RFP12; s__unidentified_RFP12
ASV_26510	42	10	0	19	0	31	0	0	0	0	0	0	0	0	0	0	0	1	d__Bacteria; p__Firmicutes; c__Clostridia; o__Clostridiales; f__Lachnospiraceae; g__Coprococcus; s__unidentified_Coprococcus
ASV_22936	7	0	17	214	0	0	49	0	0	0	0	0	0	0	0	0	0	0	d__Bacteria; p__Fibrobacteres; c__Fibrobacteria; o__Fibrobacterales; f__Fibrobacteraceae; g__Fibrobacter; s__Fibrobacter_succinogenes
ASV_25437	2	0	0	9	2	0	0	0	0	0	4	9	0	5	6	2	0	5	d__Bacteria; p__Firmicutes; c__Clostridia; o__Clostridiales; f__unidentified_Clostridiales; g__unidentified_Clostridiales; s__unidentified_Clostridiales
ASV_12216	19	11	18	39	25	10	0	0	4	0	0	0	0	0	0	0	0	0	d__Bacteria; p__Firmicutes; c__Clostridia; o__Clostridiales; f__Veillonellaceae; g__Succiniclasticum; s__unidentified_Succiniclasticum
ASV_6078	0	0	0	0	0	0	0	0	0	0	16	0	64	0	0	17	13	0	d__Bacteria; p__Firmicutes; c__Clostridia; o__Clostridiales; f__Clostridiaceae; g__Clostridium; s__Clostridium_celatum
ASV_23561	0	0	0	0	0	0	0	15	0	0	4	4	10	0	0	4	0	4	d__Bacteria; p__Firmicutes; c__Clostridia; o__Clostridiales; f__Lachnospiraceae; g__unclassified_Lachnospiraceae; s__unclassified_Lachnospiraceae
ASV_13398	26	7	18	0	0	19	0	0	6	0	0	0	0	11	0	0	0	0	d__Bacteria; p__Firmicutes; c__Clostridia; o__Clostridiales; f__Lachnospiraceae; g__unidentified_Lachnospiraceae; s__unidentified_Lachnospiraceae
ASV_33838	7	4	4	2	1	3	16	6	0	0	0	3	0	4	6	7	8	2	d__Bacteria; p__Proteobacteria; c__Gammaproteobacteria; o__Vibrionales; f__Vibrionaceae; g__Vibrio; s__Vibrio_metschnikovii
ASV_10706	3	0	0	0	0	0	0	0	5	0	5	13	10	2	8	2	7	6	d__Bacteria; p__Firmicutes; c__Clostridia; o__Clostridiales; f__Lachnospiraceae; g__unidentified_Lachnospiraceae; s__unidentified_Lachnospiraceae
ASV_7241	0	0	0	0	0	0	254	0	0	0	0	0	0	0	0	0	0	0	d__Bacteria; p__unclassified_Bacteria; c__unclassified_Bacteria; o__unclassified_Bacteria; f__unclassified_Bacteria; g__unclassified_Bacteria; s__unclassified_Bacteria
ASV_2966	39	103	20	10	16	0	0	0	0	0	0	0	0	0	0	0	0	0	d__Bacteria; p__Firmicutes; c__Clostridia; o__Clostridiales; f__Lachnospiraceae; g__Coprococcus; s__unidentified_Coprococcus
ASV_13909	0	5	13	5	0	0	29	16	0	28	0	0	0	11	7	0	2	6	d__Bacteria; p__Actinobacteria; c__Actinobacteria; o__Actinomycetales; f__Corynebacteriaceae; g__Corynebacterium; s__unidentified_Corynebacterium
ASV_31015	0	0	0	0	0	0	0	0	7	0	0	18	0	10	0	0	0	43	d__Bacteria; p__Firmicutes; c__Clostridia; o__Clostridiales; f__unidentified_Clostridiales; g__unidentified_Clostridiales; s__unidentified_Clostridiales
ASV_35996	0	0	0	0	0	0	0	0	0	0	3	0	0	8	8	0	0	0	d__Bacteria; p__Actinobacteria; c__Coriobacteriia; o__Coriobacteriales; f__Coriobacteriaceae; g__Adlercreutzia; s__unidentified_Adlercreutzia
ASV_14420	18	0	0	12	0	0	0	0	16	0	0	0	0	10	0	0	0	0	d__Bacteria; p__Firmicutes; c__Clostridia; o__Clostridiales; f__Lachnospiraceae; g__Moryella; s__unidentified_Moryella
ASV_6363	9	0	1	0	0	0	0	0	5	0	0	23	0	1	0	0	0	12	d__Bacteria; p__Firmicutes; c__Clostridia; o__Clostridiales; f__Lachnospiraceae; g__unidentified_Lachnospiraceae; s__unidentified_Lachnospiraceae
ASV_14793	0	1	1	2	0	0	50	7	0	62	0	0	0	0	0	0	0	0	d__Bacteria; p__Bacteroidetes; c__Flavobacteriia; o__Flavobacteriales; f__Flavobacteriaceae; g__Flavobacterium; s__unidentified_Flavobacterium
ASV_34126	7	8	9	0	4	0	11	11	12	8	11	2	10	6	7	2	0	0	d__Bacteria; p__Bacteroidetes; c__Bacteroidia; o__Bacteroidales; f__Rikenellaceae; g__unclassified_Rikenellaceae; s__unclassified_Rikenellaceae
ASV_35790	9	0	0	0	0	0	0	0	0	5	0	0	0	0	0	0	0	0	d__Bacteria; p__Bacteroidetes; c__Bacteroidia; o__Bacteroidales; f__Prevotellaceae; g__Prevotella; s__Prevotella_ruminicola
ASV_253	92	0	0	0	16	0	0	0	0	0	3	0	0	0	0	9	0	0	d__Bacteria; p__Firmicutes; c__Clostridia; o__Clostridiales; f__Ruminococcaceae; g__unidentified_Ruminococcaceae; s__unidentified_Ruminococcaceae
ASV_2205	0	0	0	0	0	0	18	7	0	57	0	0	0	0	0	0	0	0	d__Bacteria; p__Actinobacteria; c__Actinobacteria; o__Actinomycetales; f__Micrococcaceae; g__Rothia; s__Rothia_nasimurium
ASV_4428	0	26	66	0	125	54	0	0	0	0	0	0	0	0	0	0	0	0	d__Bacteria; p__Actinobacteria; c__Actinobacteria; o__Bifidobacteriales; f__Bifidobacteriaceae; g__unidentified_Bifidobacteriaceae; s__unidentified_Bifidobacteriaceae
ASV_6555	0	0	0	0	0	0	0	0	0	0	0	35	0	0	0	0	0	21	d__Bacteria; p__Firmicutes; c__Clostridia; o__Clostridiales; f__[Mogibacteriaceae]; g__Mogibacterium; s__unidentified_Mogibacterium
ASV_6455	0	0	0	0	0	0	0	0	0	0	0	9	0	0	0	0	0	0	d__Bacteria; p__Firmicutes; c__Clostridia; o__Clostridiales; f__[Mogibacteriaceae]; g__unidentified_[Mogibacteriaceae]; s__unidentified_[Mogibacteriaceae]
ASV_34367	0	22	0	0	0	0	25	0	0	0	13	4	0	0	0	8	0	0	d__Bacteria; p__Firmicutes; c__Bacilli; o__Bacillales; f__Staphylococcaceae; g__Staphylococcus; s__unclassified_Staphylococcus
ASV_35866	0	0	0	19	0	0	24	0	0	0	0	0	0	0	2	0	0	0	d__Bacteria; p__Bacteroidetes; c__Bacteroidia; o__Bacteroidales; f__unidentified_Bacteroidales; g__unidentified_Bacteroidales; s__unidentified_Bacteroidales
ASV_9634	0	0	80	190	0	0	0	0	0	0	0	0	0	0	0	0	0	0	d__Bacteria; p__Proteobacteria; c__Betaproteobacteria; o__unclassified_Betaproteobacteria; f__unclassified_Betaproteobacteria; g__unclassified_Betaproteobacteria; s__unclassified_Betaproteobacteria
ASV_20717	10	4	0	3	0	3	0	4	7	15	7	4	4	4	10	3	7	6	d__Bacteria; p__Firmicutes; c__Clostridia; o__Clostridiales; f__Lachnospiraceae; g__unclassified_Lachnospiraceae; s__unclassified_Lachnospiraceae
ASV_10360	18	0	127	0	0	62	0	0	0	0	0	0	0	0	0	0	0	0	d__Bacteria; p__Firmicutes; c__Clostridia; o__Clostridiales; f__Veillonellaceae; g__Succiniclasticum; s__unidentified_Succiniclasticum
ASV_18371	0	0	0	7	0	0	0	0	0	0	0	0	0	0	0	0	0	0	d__Bacteria; p__Proteobacteria; c__Gammaproteobacteria; o__Pseudomonadales; f__Moraxellaceae; g__Psychrobacter; s__Psychrobacter_arenosus
ASV_29209	0	0	0	0	0	0	21	14	0	0	0	0	0	0	0	0	0	3	d__Bacteria; p__Bacteroidetes; c__Flavobacteriia; o__Flavobacteriales; f__[Weeksellaceae]; g__Chryseobacterium; s__unidentified_Chryseobacterium
ASV_36548	16	0	6	0	10	0	0	11	25	0	10	0	0	5	8	0	3	5	d__Bacteria; p__Firmicutes; c__Bacilli; o__Lactobacillales; f__Lactobacillaceae; g__Lactobacillus; s__Lactobacillus_helveticus
ASV_36835	93	24	8	0	6	7	17	0	0	0	0	0	0	0	0	0	0	0	d__Bacteria; p__Firmicutes; c__Clostridia; o__Clostridiales; f__Ruminococcaceae; g__unidentified_Ruminococcaceae; s__unidentified_Ruminococcaceae
ASV_34915	8	0	0	0	0	0	0	0	3	15	0	0	0	0	0	1	2	1	d__Bacteria; p__Firmicutes; c__Clostridia; o__Clostridiales; f__unidentified_Clostridiales; g__unidentified_Clostridiales; s__unidentified_Clostridiales
ASV_31353	0	0	0	0	0	3	0	0	0	0	0	23	0	0	0	0	0	37	d__Bacteria; p__Firmicutes; c__Clostridia; o__Clostridiales; f__unidentified_Clostridiales; g__unidentified_Clostridiales; s__unidentified_Clostridiales
ASV_28221	0	11	0	9	22	4	12	0	0	14	0	0	0	0	0	0	0	0	d__Bacteria; p__Bacteroidetes; c__Bacteroidia; o__Bacteroidales; f__unidentified_Bacteroidales; g__unidentified_Bacteroidales; s__unidentified_Bacteroidales
ASV_10851	36	0	0	10	145	62	0	0	0	0	0	0	0	0	0	0	0	0	d__Bacteria; p__Bacteroidetes; c__Bacteroidia; o__Bacteroidales; f__S24-7; g__unidentified_S24-7; s__unidentified_S24-7
ASV_8747	0	0	0	0	0	0	0	0	0	0	0	0	9	0	19	0	29	0	d__Bacteria; p__Firmicutes; c__Bacilli; o__Lactobacillales; f__Streptococcaceae; g__Streptococcus; s__unidentified_Streptococcus
ASV_39888	3	10	0	0	0	0	0	31	0	0	0	3	9	0	1	9	0	12	d__Bacteria; p__Firmicutes; c__Clostridia; o__Clostridiales; f__unidentified_Clostridiales; g__unidentified_Clostridiales; s__unidentified_Clostridiales
ASV_38645	3	16	60	40	15	23	45	0	0	23	0	0	0	0	0	0	0	0	d__Bacteria; p__Bacteroidetes; c__Bacteroidia; o__Bacteroidales; f__RF16; g__unidentified_RF16; s__unidentified_RF16
ASV_17012	0	0	0	0	0	0	0	5	0	0	8	12	5	3	14	11	5	16	d__Bacteria; p__Firmicutes; c__Erysipelotrichi; o__Erysipelotrichales; f__Erysipelotrichaceae; g__Bulleidia; s__unidentified_Bulleidia
ASV_10891	3	22	0	0	0	0	25	7	0	0	0	0	0	0	0	0	0	0	d__Bacteria; p__Firmicutes; c__Clostridia; o__Clostridiales; f__Ruminococcaceae; g__unidentified_Ruminococcaceae; s__unidentified_Ruminococcaceae
ASV_22980	0	0	0	0	0	314	0	0	0	0	0	0	0	0	0	0	0	0	d__Bacteria; p__Firmicutes; c__Bacilli; o__Lactobacillales; f__Lactobacillaceae; g__Lactobacillus; s__unidentified_Lactobacillus
ASV_1849	0	0	0	0	0	0	14	0	0	0	12	11	0	0	29	6	0	16	d__Bacteria; p__Firmicutes; c__Clostridia; o__Clostridiales; f__Lachnospiraceae; g__unclassified_Lachnospiraceae; s__unclassified_Lachnospiraceae
ASV_20153	0	0	0	0	0	0	0	0	0	0	29	0	0	0	0	23	0	0	d__Bacteria; p__Firmicutes; c__Clostridia; o__Clostridiales; f__unidentified_Clostridiales; g__unidentified_Clostridiales; s__unidentified_Clostridiales
ASV_40095	0	0	0	0	0	0	0	0	7	0	0	0	0	3	0	0	0	0	d__Bacteria; p__Firmicutes; c__Clostridia; o__Clostridiales; f__unidentified_Clostridiales; g__unidentified_Clostridiales; s__unidentified_Clostridiales
ASV_29408	47	0	69	0	54	38	0	0	0	0	0	0	0	0	0	0	0	0	d__Bacteria; p__Firmicutes; c__Clostridia; o__Clostridiales; f__Lachnospiraceae; g__unidentified_Lachnospiraceae; s__unidentified_Lachnospiraceae
ASV_23018	0	0	0	0	0	0	0	0	0	0	0	0	0	0	0	0	0	9	d__Bacteria; p__Firmicutes; c__Clostridia; o__Clostridiales; f__unidentified_Clostridiales; g__unidentified_Clostridiales; s__unidentified_Clostridiales
ASV_18737	0	0	0	0	0	0	58	0	0	155	1	0	0	0	0	0	0	0	d__Bacteria; p__unclassified_Bacteria; c__unclassified_Bacteria; o__unclassified_Bacteria; f__unclassified_Bacteria; g__unclassified_Bacteria; s__unclassified_Bacteria
ASV_3827	7	24	2	0	5	0	0	0	0	0	0	0	0	0	0	3	0	0	d__Bacteria; p__Firmicutes; c__Clostridia; o__Clostridiales; f__Ruminococcaceae; g__Ruminococcus; s__Ruminococcus_albus
ASV_2212	0	0	0	0	0	0	0	0	94	0	0	0	0	72	0	0	0	0	d__Bacteria; p__Proteobacteria; c__Gammaproteobacteria; o__Enterobacteriales; f__Enterobacteriaceae; g__Shigella; s__unclassified_Shigella
ASV_9552	0	0	0	0	0	0	0	0	0	0	0	22	16	0	0	0	0	22	d__Bacteria; p__Firmicutes; c__Clostridia; o__Clostridiales; f__Ruminococcaceae; g__Ruminococcus; s__unidentified_Ruminococcus
ASV_33314	4	0	0	0	0	0	0	0	16	0	0	0	0	19	0	0	0	0	d__Bacteria; p__Firmicutes; c__Clostridia; o__Clostridiales; f__Lachnospiraceae; g__unclassified_Lachnospiraceae; s__unclassified_Lachnospiraceae
ASV_28265	0	0	0	0	0	0	24	0	0	0	0	13	0	0	0	0	0	14	d__Bacteria; p__Firmicutes; c__Clostridia; o__Clostridiales; f__unidentified_Clostridiales; g__unidentified_Clostridiales; s__unidentified_Clostridiales
ASV_36168	0	6	0	0	0	0	0	0	0	0	0	0	0	0	0	0	0	0	d__Bacteria; p__Firmicutes; c__Clostridia; o__Clostridiales; f__Veillonellaceae; g__Succiniclasticum; s__unidentified_Succiniclasticum
ASV_37610	0	0	0	0	0	0	0	0	10	3	0	12	12	15	45	18	0	12	d__Bacteria; p__Firmicutes; c__Clostridia; o__Clostridiales; f__Lachnospiraceae; g__Epulopiscium; s__unidentified_Epulopiscium
ASV_23940	0	0	0	0	0	0	0	0	0	0	0	31	0	0	0	0	0	34	d__Bacteria; p__Tenericutes; c__Mollicutes; o__RF39; f__unidentified_RF39; g__unidentified_RF39; s__unidentified_RF39
ASV_5967	6	0	0	0	0	0	0	0	0	0	0	0	0	0	0	0	0	0	d__Bacteria; p__TM7; c__TM7-3; o__CW040; f__F16; g__unidentified_F16; s__unidentified_F16
ASV_6509	21	0	5	0	11	14	0	0	12	0	0	0	0	14	0	0	0	0	d__Bacteria; p__Firmicutes; c__Clostridia; o__Clostridiales; f__Lachnospiraceae; g__Moryella; s__unidentified_Moryella
ASV_20752	36	0	13	0	0	0	0	0	10	0	0	15	25	0	0	0	0	0	d__Bacteria; p__Proteobacteria; c__Epsilonproteobacteria; o__Campylobacterales; f__Helicobacteraceae; g__Helicobacter; s__unclassified_Helicobacter
ASV_35992	0	17	0	0	0	13	0	0	3	0	0	14	31	0	0	0	0	22	d__Bacteria; p__Firmicutes; c__Clostridia; o__Clostridiales; f__Lachnospiraceae; g__unclassified_Lachnospiraceae; s__unclassified_Lachnospiraceae
ASV_33564	23	0	0	0	0	0	71	0	0	0	0	0	0	0	0	0	0	0	d__Bacteria; p__Bacteroidetes; c__Bacteroidia; o__Bacteroidales; f__Prevotellaceae; g__Prevotella; s__unidentified_Prevotella
ASV_25876	0	0	0	0	0	0	0	0	0	0	11	6	0	0	0	9	0	3	d__Bacteria; p__Firmicutes; c__Clostridia; o__Clostridiales; f__[Mogibacteriaceae]; g__unidentified_[Mogibacteriaceae]; s__unidentified_[Mogibacteriaceae]
ASV_37245	67	0	0	58	0	0	0	0	0	0	0	0	0	0	0	0	0	0	d__Bacteria; p__unclassified_Bacteria; c__unclassified_Bacteria; o__unclassified_Bacteria; f__unclassified_Bacteria; g__unclassified_Bacteria; s__unclassified_Bacteria
ASV_748	0	0	0	0	0	0	0	22	11	0	0	0	4	4	0	0	0	0	d__Bacteria; p__Firmicutes; c__Clostridia; o__Clostridiales; f__Lachnospiraceae; g__unidentified_Lachnospiraceae; s__unidentified_Lachnospiraceae
ASV_18826	0	2	0	0	9	0	19	6	0	8	0	0	7	9	7	0	6	1	d__Bacteria; p__Firmicutes; c__Bacilli; o__Lactobacillales; f__Lactobacillaceae; g__Lactobacillus; s__Lactobacillus_hamsteri
ASV_8026	4	0	0	0	0	0	0	0	0	0	0	22	0	11	10	0	0	33	d__Bacteria; p__Firmicutes; c__Clostridia; o__Clostridiales; f__Lachnospiraceae; g__unclassified_Lachnospiraceae; s__unclassified_Lachnospiraceae
ASV_22445	0	0	0	0	0	0	0	0	0	0	5	36	0	0	0	0	0	19	d__Bacteria; p__TM7; c__TM7-3; o__CW040; f__F16; g__unidentified_F16; s__unidentified_F16
ASV_28676	140	22	22	0	0	0	16	0	0	0	0	0	0	0	0	0	0	0	d__Bacteria; p__Proteobacteria; c__Gammaproteobacteria; o__Aeromonadales; f__Succinivibrionaceae; g__Succinivibrio; s__unidentified_Succinivibrio
ASV_16310	2	0	0	0	0	0	0	4	0	0	0	5	6	0	0	3	0	7	d__Bacteria; p__Firmicutes; c__Erysipelotrichi; o__Erysipelotrichales; f__Erysipelotrichaceae; g__L7A_E11; s__unidentified_L7A_E11
ASV_23037	0	0	0	0	0	0	0	8	0	7	13	9	2	3	82	7	0	7	d__Bacteria; p__Firmicutes; c__Clostridia; o__Clostridiales; f__unclassified_Clostridiales; g__unclassified_Clostridiales; s__unclassified_Clostridiales
ASV_38915	0	0	0	0	0	0	0	16	0	0	0	19	56	0	0	0	0	24	d__Bacteria; p__Firmicutes; c__Clostridia; o__Clostridiales; f__Lachnospiraceae; g__unclassified_Lachnospiraceae; s__unclassified_Lachnospiraceae
ASV_38116	0	0	0	0	0	0	0	0	0	0	0	19	9	1	14	0	0	19	d__Bacteria; p__Firmicutes; c__Clostridia; o__Clostridiales; f__unidentified_Clostridiales; g__unidentified_Clostridiales; s__unidentified_Clostridiales
ASV_1387	0	0	0	0	0	0	0	0	2	0	0	4	0	2	7	0	0	11	d__Bacteria; p__Actinobacteria; c__Coriobacteriia; o__Coriobacteriales; f__Coriobacteriaceae; g__unidentified_Coriobacteriaceae; s__unidentified_Coriobacteriaceae
ASV_14649	4	0	7	0	0	0	5	0	3	0	10	0	0	1	13	0	4	3	d__Bacteria; p__Firmicutes; c__Bacilli; o__Turicibacterales; f__Turicibacteraceae; g__Turicibacter; s__unidentified_Turicibacter
ASV_20915	23	0	0	0	0	0	0	0	0	0	0	0	0	15	0	0	0	0	d__Bacteria; p__Firmicutes; c__Clostridia; o__Clostridiales; f__Ruminococcaceae; g__Ruminococcus; s__Ruminococcus_flavefaciens
ASV_36164	23	8	3	0	66	101	0	0	0	9	0	0	0	0	0	0	0	0	d__Bacteria; p__Bacteroidetes; c__Bacteroidia; o__Bacteroidales; f__Prevotellaceae; g__Prevotella; s__unidentified_Prevotella
ASV_30307	0	65	41	46	69	23	0	0	0	0	0	0	0	0	0	0	0	0	d__Bacteria; p__Actinobacteria; c__Actinobacteria; o__Bifidobacteriales; f__Bifidobacteriaceae; g__unidentified_Bifidobacteriaceae; s__unidentified_Bifidobacteriaceae
ASV_23191	6	17	16	6	3	1	15	0	0	38	0	0	0	0	0	0	0	0	d__Bacteria; p__Verrucomicrobia; c__Verruco-5; o__WCHB1-41; f__RFP12; g__unidentified_RFP12; s__unidentified_RFP12
ASV_33072	0	0	0	0	0	0	0	6	0	0	9	11	2	7	15	9	0	15	d__Bacteria; p__Firmicutes; c__Clostridia; o__Clostridiales; f__unclassified_Clostridiales; g__unclassified_Clostridiales; s__unclassified_Clostridiales
ASV_24644	6	17	7	0	3	17	0	0	2	0	8	15	0	0	0	10	0	14	d__Bacteria; p__Firmicutes; c__Clostridia; o__Clostridiales; f__unidentified_Clostridiales; g__unidentified_Clostridiales; s__unidentified_Clostridiales
ASV_38262	0	0	0	0	0	0	0	0	0	0	0	0	0	13	0	0	0	0	d__Bacteria; p__Firmicutes; c__Clostridia; o__Clostridiales; f__unidentified_Clostridiales; g__unidentified_Clostridiales; s__unidentified_Clostridiales
ASV_39386	0	0	0	0	0	0	0	0	19	0	0	0	27	13	0	0	0	13	d__Bacteria; p__Firmicutes; c__Clostridia; o__Clostridiales; f__Peptostreptococcaceae; g__unidentified_Peptostreptococcaceae; s__unidentified_Peptostreptococcaceae
ASV_34746	0	0	0	0	0	0	0	0	6	0	0	0	0	18	0	0	0	0	d__Bacteria; p__Tenericutes; c__Mollicutes; o__RF39; f__unidentified_RF39; g__unidentified_RF39; s__unidentified_RF39
ASV_35600	0	0	10	0	0	0	0	0	0	0	0	7	0	0	69	0	0	7	d__Bacteria; p__Firmicutes; c__Bacilli; o__Lactobacillales; f__Streptococcaceae; g__Streptococcus; s__Streptococcus_luteciae
ASV_11527	24	11	52	0	26	19	0	0	0	0	0	0	0	0	0	0	0	0	d__Bacteria; p__Bacteroidetes; c__Bacteroidia; o__Bacteroidales; f__Prevotellaceae; g__Prevotella; s__Prevotella_ruminicola
ASV_1081	20	9	4	10	0	12	0	0	0	0	0	0	0	0	0	0	0	0	d__Bacteria; p__Firmicutes; c__Clostridia; o__Clostridiales; f__Lachnospiraceae; g__Pseudobutyrivibrio; s__unidentified_Pseudobutyrivibrio
ASV_33288	23	10	34	0	12	23	0	4	0	0	6	0	0	6	0	0	0	0	d__Bacteria; p__Actinobacteria; c__Actinobacteria; o__Actinomycetales; f__Actinomycetaceae; g__unidentified_Actinomycetaceae; s__unidentified_Actinomycetaceae
ASV_33746	0	1	0	0	2	0	0	9	0	0	9	0	1	2	0	16	0	0	d__Bacteria; p__TM7; c__TM7-3; o__CW040; f__F16; g__unidentified_F16; s__unidentified_F16
ASV_1724	14	0	10	0	0	0	0	0	3	0	0	8	0	9	0	0	7	9	d__Bacteria; p__Firmicutes; c__Clostridia; o__Clostridiales; f__Ruminococcaceae; g__unidentified_Ruminococcaceae; s__unidentified_Ruminococcaceae
ASV_9203	0	0	0	0	0	0	0	6	0	0	6	14	0	0	0	5	0	14	d__Bacteria; p__Firmicutes; c__Clostridia; o__Clostridiales; f__unclassified_Clostridiales; g__unclassified_Clostridiales; s__unclassified_Clostridiales
ASV_19516	0	0	0	0	0	0	0	0	0	0	16	0	0	0	11	13	0	0	d__Bacteria; p__Firmicutes; c__Clostridia; o__Clostridiales; f__Lachnospiraceae; g__Butyrivibrio; s__unidentified_Butyrivibrio
ASV_26426	4	0	0	0	0	8	0	0	0	0	0	14	12	0	31	0	0	20	d__Bacteria; p__Firmicutes; c__Clostridia; o__Clostridiales; f__Ruminococcaceae; g__Ruminococcus; s__unidentified_Ruminococcus
ASV_16137	22	0	0	4	2	0	0	0	0	1	7	7	0	4	0	6	0	14	d__Bacteria; p__Firmicutes; c__Clostridia; o__Clostridiales; f__Ruminococcaceae; g__unidentified_Ruminococcaceae; s__unidentified_Ruminococcaceae
ASV_24851	0	0	0	0	0	0	0	0	1	0	0	0	0	3	0	0	0	0	d__Bacteria; p__Actinobacteria; c__Coriobacteriia; o__Coriobacteriales; f__Coriobacteriaceae; g__unclassified_Coriobacteriaceae; s__unclassified_Coriobacteriaceae
ASV_18612	2	0	213	0	0	0	0	0	0	0	0	0	0	0	0	0	0	0	d__Bacteria; p__Proteobacteria; c__Gammaproteobacteria; o__Aeromonadales; f__Succinivibrionaceae; g__Succinimonas; s__Succinimonas_amylolytica
ASV_6558	25	10	0	37	0	0	0	0	0	0	0	0	0	0	0	0	0	0	d__Bacteria; p__Bacteroidetes; c__Bacteroidia; o__Bacteroidales; f__unidentified_Bacteroidales; g__unidentified_Bacteroidales; s__unidentified_Bacteroidales
ASV_35913	0	0	0	0	0	0	0	0	0	0	0	23	0	0	0	3	0	31	d__Bacteria; p__TM7; c__TM7-3; o__CW040; f__F16; g__unidentified_F16; s__unidentified_F16
ASV_23092	0	0	14	0	0	0	0	0	6	0	0	2	0	7	0	0	0	8	d__Bacteria; p__Firmicutes; c__Clostridia; o__Clostridiales; f__Lachnospiraceae; g__[Ruminococcus]; s__[Ruminococcus]_torques
ASV_21586	0	0	0	0	0	0	17	4	11	22	0	0	0	0	0	0	0	0	d__Bacteria; p__unclassified_Bacteria; c__unclassified_Bacteria; o__unclassified_Bacteria; f__unclassified_Bacteria; g__unclassified_Bacteria; s__unclassified_Bacteria
ASV_36248	72	0	36	10	26	0	0	0	0	0	0	0	0	0	0	0	0	0	d__Bacteria; p__Firmicutes; c__Clostridia; o__Clostridiales; f__Veillonellaceae; g__Succiniclasticum; s__unidentified_Succiniclasticum
ASV_32277	0	2	0	0	0	0	0	6	0	0	0	19	0	0	9	0	0	18	d__Bacteria; p__Firmicutes; c__Erysipelotrichi; o__Erysipelotrichales; f__Erysipelotrichaceae; g__Bulleidia; s__unidentified_Bulleidia
ASV_3267	0	4	0	37	0	0	5	0	0	0	0	0	0	0	0	0	0	0	d__Bacteria; p__Bacteroidetes; c__Bacteroidia; o__Bacteroidales; f__Prevotellaceae; g__Prevotella; s__unidentified_Prevotella
ASV_16693	0	63	3	8	0	128	0	0	0	0	0	0	0	0	0	0	0	0	d__Bacteria; p__Actinobacteria; c__Actinobacteria; o__Bifidobacteriales; f__Bifidobacteriaceae; g__unidentified_Bifidobacteriaceae; s__unidentified_Bifidobacteriaceae
ASV_22290	0	0	0	0	0	0	0	0	0	0	0	26	0	0	0	0	0	30	d__Bacteria; p__Firmicutes; c__Clostridia; o__Clostridiales; f__unidentified_Clostridiales; g__unidentified_Clostridiales; s__unidentified_Clostridiales
ASV_47	8	26	51	0	5	36	0	0	0	0	0	0	0	7	0	0	0	0	d__Bacteria; p__Firmicutes; c__Clostridia; o__Clostridiales; f__Lachnospiraceae; g__Coprococcus; s__unidentified_Coprococcus
ASV_18884	134	0	7	0	0	0	40	0	0	0	0	0	0	0	0	0	0	0	d__Bacteria; p__Bacteroidetes; c__Bacteroidia; o__Bacteroidales; f__[Paraprevotellaceae]; g__YRC22; s__unidentified_YRC22
ASV_12663	0	0	5	0	0	6	0	19	0	35	0	0	0	0	0	0	0	9	d__Bacteria; p__Proteobacteria; c__Betaproteobacteria; o__Burkholderiales; f__Comamonadaceae; g__unclassified_Comamonadaceae; s__unclassified_Comamonadaceae
ASV_9661	4	16	6	4	0	3	0	0	10	0	0	3	0	10	0	0	0	2	d__Bacteria; p__Firmicutes; c__Clostridia; o__Clostridiales; f__[Mogibacteriaceae]; g__unidentified_[Mogibacteriaceae]; s__unidentified_[Mogibacteriaceae]
ASV_17660	9	0	72	0	8	19	0	0	0	15	0	0	0	0	0	0	0	0	d__Bacteria; p__Verrucomicrobia; c__Verruco-5; o__WCHB1-41; f__RFP12; g__unidentified_RFP12; s__unidentified_RFP12
ASV_35805	19	0	28	163	0	0	0	0	0	0	0	0	0	0	0	0	0	0	d__Bacteria; p__Fibrobacteres; c__Fibrobacteria; o__Fibrobacterales; f__Fibrobacteraceae; g__Fibrobacter; s__Fibrobacter_succinogenes
ASV_22518	0	0	0	0	0	0	0	0	0	0	0	11	0	0	0	0	0	0	d__Bacteria; p__Firmicutes; c__Clostridia; o__Clostridiales; f__Clostridiaceae; g__Clostridium; s__unidentified_Clostridium
ASV_38281	0	0	0	0	0	0	0	21	0	0	0	0	39	15	0	0	0	0	d__Bacteria; p__Firmicutes; c__Clostridia; o__Clostridiales; f__Clostridiaceae; g__Clostridium; s__Clostridium_perfringens
ASV_3449	138	0	0	0	0	0	0	0	0	0	0	0	0	0	0	0	0	0	d__Bacteria; p__Firmicutes; c__Clostridia; o__Clostridiales; f__Ruminococcaceae; g__Ruminococcus; s__Ruminococcus_albus
ASV_22548	0	0	0	0	0	0	0	0	0	0	0	24	0	0	0	0	0	32	d__Bacteria; p__Firmicutes; c__Clostridia; o__Clostridiales; f__Ruminococcaceae; g__unidentified_Ruminococcaceae; s__unidentified_Ruminococcaceae
ASV_33728	0	0	99	8	0	21	12	0	0	0	0	0	0	0	0	0	0	0	d__Bacteria; p__Bacteroidetes; c__Bacteroidia; o__Bacteroidales; f__S24-7; g__unidentified_S24-7; s__unidentified_S24-7
ASV_13651	27	17	127	0	0	45	0	0	0	0	0	0	0	0	0	0	0	0	d__Bacteria; p__Verrucomicrobia; c__Verruco-5; o__WCHB1-41; f__RFP12; g__unidentified_RFP12; s__unidentified_RFP12
ASV_14005	108	0	19	0	0	9	0	0	0	0	0	0	0	0	0	0	0	0	d__Bacteria; p__Bacteroidetes; c__Bacteroidia; o__Bacteroidales; f__[Paraprevotellaceae]; g__unidentified_[Paraprevotellaceae]; s__unidentified_[Paraprevotellaceae]
ASV_18880	0	0	0	0	0	0	24	0	0	0	0	23	0	0	0	0	0	31	d__Bacteria; p__TM7; c__TM7-3; o__CW040; f__F16; g__unidentified_F16; s__unidentified_F16
ASV_988	0	0	0	0	0	0	0	0	65	0	0	0	0	66	0	0	0	0	d__Bacteria; p__Proteobacteria; c__Gammaproteobacteria; o__Enterobacteriales; f__Enterobacteriaceae; g__Shigella; s__unclassified_Shigella
ASV_32335	149	0	0	0	0	0	0	0	0	0	0	0	0	0	0	0	0	0	d__Bacteria; p__Bacteroidetes; c__Bacteroidia; o__Bacteroidales; f__S24-7; g__unidentified_S24-7; s__unidentified_S24-7
ASV_15196	39	0	14	0	0	0	0	0	0	0	0	0	0	1	7	0	0	0	d__Bacteria; p__Firmicutes; c__Clostridia; o__Clostridiales; f__[Mogibacteriaceae]; g__unidentified_[Mogibacteriaceae]; s__unidentified_[Mogibacteriaceae]
ASV_16480	0	0	0	0	0	0	0	0	0	0	0	12	0	0	18	0	0	15	d__Bacteria; p__Firmicutes; c__Clostridia; o__Clostridiales; f__Eubacteriaceae; g__Anaerofustis; s__unidentified_Anaerofustis
ASV_30757	0	0	0	0	0	0	0	12	0	0	0	0	0	0	0	0	0	28	d__Bacteria; p__Firmicutes; c__Clostridia; o__Clostridiales; f__Ruminococcaceae; g__unidentified_Ruminococcaceae; s__unidentified_Ruminococcaceae
ASV_605	0	0	0	0	0	0	26	0	0	0	0	0	7	0	4	1	53	0	d__Bacteria; p__Actinobacteria; c__Actinobacteria; o__Bifidobacteriales; f__Bifidobacteriaceae; g__Bifidobacterium; s__Bifidobacterium_pseudolongum
ASV_25816	82	0	30	0	0	0	35	0	0	0	0	0	0	0	0	0	0	0	d__Bacteria; p__Firmicutes; c__Clostridia; o__Clostridiales; f__Lachnospiraceae; g__Butyrivibrio; s__unidentified_Butyrivibrio
ASV_6347	106	10	11	0	5	23	0	0	0	0	0	0	0	0	0	0	0	0	d__Bacteria; p__Firmicutes; c__Clostridia; o__Clostridiales; f__Lachnospiraceae; g__unclassified_Lachnospiraceae; s__unclassified_Lachnospiraceae
ASV_11439	0	0	0	0	0	0	0	0	0	0	13	0	0	0	8	13	0	0	d__Bacteria; p__Firmicutes; c__Clostridia; o__Clostridiales; f__Lachnospiraceae; g__unclassified_Lachnospiraceae; s__unclassified_Lachnospiraceae
ASV_3029	0	12	0	0	0	0	0	12	0	0	0	0	0	0	0	0	0	0	d__Bacteria; p__Firmicutes; c__Clostridia; o__Clostridiales; f__Ruminococcaceae; g__Ruminococcus; s__unidentified_Ruminococcus
ASV_22697	1	7	0	5	0	5	15	4	5	7	9	3	5	3	7	7	1	9	d__Bacteria; p__Firmicutes; c__Bacilli; o__Lactobacillales; f__Streptococcaceae; g__Streptococcus; s__unidentified_Streptococcus
ASV_20130	2	0	72	47	9	17	37	0	0	0	0	1	0	0	0	0	0	0	d__Bacteria; p__Bacteroidetes; c__Bacteroidia; o__Bacteroidales; f__unidentified_Bacteroidales; g__unidentified_Bacteroidales; s__unidentified_Bacteroidales
ASV_34721	0	0	0	0	0	0	0	0	0	0	0	11	0	0	0	0	0	15	d__Bacteria; p__Firmicutes; c__Clostridia; o__Clostridiales; f__unidentified_Clostridiales; g__unidentified_Clostridiales; s__unidentified_Clostridiales
ASV_23539	6	0	0	35	0	2	0	0	0	0	0	3	5	0	6	0	0	3	d__Bacteria; p__Firmicutes; c__Clostridia; o__Clostridiales; f__[Mogibacteriaceae]; g__unidentified_[Mogibacteriaceae]; s__unidentified_[Mogibacteriaceae]
ASV_18231	0	0	0	1	0	0	0	5	0	0	0	0	0	0	0	0	0	0	d__Bacteria; p__Bacteroidetes; c__Bacteroidia; o__Bacteroidales; f__Prevotellaceae; g__Prevotella; s__unidentified_Prevotella
ASV_20142	0	0	0	0	0	0	0	0	0	0	5	10	0	0	13	6	0	11	d__Bacteria; p__Firmicutes; c__Clostridia; o__Clostridiales; f__unidentified_Clostridiales; g__unidentified_Clostridiales; s__unidentified_Clostridiales
ASV_21117	29	27	26	6	13	22	0	0	0	0	0	0	0	0	0	0	0	0	d__Bacteria; p__Spirochaetes; c__Spirochaetes; o__Spirochaetales; f__Spirochaetaceae; g__Treponema; s__unidentified_Treponema
ASV_23884	1	9	2	0	0	3	0	5	2	0	6	1	3	2	7	3	2	5	d__Bacteria; p__Firmicutes; c__Clostridia; o__Clostridiales; f__Lachnospiraceae; g__unclassified_Lachnospiraceae; s__unclassified_Lachnospiraceae
ASV_24706	10	0	5	0	0	0	0	0	0	0	11	0	0	9	0	0	0	0	d__Bacteria; p__Firmicutes; c__Clostridia; o__Clostridiales; f__Lachnospiraceae; g__Moryella; s__unidentified_Moryella
ASV_13544	0	0	0	0	0	0	0	0	0	0	0	0	3	0	0	0	30	0	d__Bacteria; p__Firmicutes; c__Clostridia; o__Clostridiales; f__unclassified_Clostridiales; g__unclassified_Clostridiales; s__unclassified_Clostridiales
ASV_27978	44	0	37	18	0	0	0	0	0	0	0	0	0	0	0	0	0	0	d__Bacteria; p__Firmicutes; c__Clostridia; o__Clostridiales; f__Lachnospiraceae; g__unclassified_Lachnospiraceae; s__unclassified_Lachnospiraceae
ASV_33415	15	0	10	16	0	11	0	0	6	0	0	4	0	0	11	0	0	15	d__Bacteria; p__Firmicutes; c__Clostridia; o__Clostridiales; f__unidentified_Clostridiales; g__unidentified_Clostridiales; s__unidentified_Clostridiales
ASV_12006	0	0	0	0	0	0	0	17	6	0	0	0	57	6	0	0	0	0	d__Bacteria; p__Firmicutes; c__Clostridia; o__Clostridiales; f__Clostridiaceae; g__SMB53; s__unidentified_SMB53
ASV_7268	3	0	0	0	0	0	0	4	5	0	0	7	0	3	0	0	0	5	d__Bacteria; p__Actinobacteria; c__Coriobacteriia; o__Coriobacteriales; f__Coriobacteriaceae; g__unclassified_Coriobacteriaceae; s__unclassified_Coriobacteriaceae
ASV_24833	0	0	0	0	0	0	0	36	19	0	0	0	41	0	0	0	0	0	d__Bacteria; p__Firmicutes; c__Clostridia; o__Clostridiales; f__Clostridiaceae; g__unclassified_Clostridiaceae; s__unclassified_Clostridiaceae
ASV_18593	0	0	4	0	0	0	14	0	2	0	0	0	0	6	0	0	0	0	d__Bacteria; p__Firmicutes; c__Erysipelotrichi; o__Erysipelotrichales; f__Erysipelotrichaceae; g__unidentified_Erysipelotrichaceae; s__unidentified_Erysipelotrichaceae
ASV_34271	0	0	0	0	0	0	0	0	13	0	0	0	0	0	33	0	0	0	d__Bacteria; p__Actinobacteria; c__Coriobacteriia; o__Coriobacteriales; f__Coriobacteriaceae; g__Adlercreutzia; s__unidentified_Adlercreutzia
ASV_7595	17	0	11	30	0	12	0	0	0	0	0	4	0	0	4	0	0	6	d__Bacteria; p__Firmicutes; c__Clostridia; o__Clostridiales; f__unidentified_Clostridiales; g__unidentified_Clostridiales; s__unidentified_Clostridiales
ASV_14125	3	5	3	0	0	3	0	4	0	0	0	27	0	0	1	0	0	16	d__Bacteria; p__Cyanobacteria; c__4C0d-2; o__YS2; f__unidentified_YS2; g__unidentified_YS2; s__unidentified_YS2
ASV_26382	59	35	3	0	37	26	0	0	0	0	0	0	0	0	0	0	0	0	d__Bacteria; p__Firmicutes; c__Clostridia; o__Clostridiales; f__Veillonellaceae; g__Succiniclasticum; s__unidentified_Succiniclasticum
ASV_14639	12	0	0	0	0	0	0	39	28	23	0	17	0	33	0	0	0	3	d__Bacteria; p__Firmicutes; c__Bacilli; o__Bacillales; f__Staphylococcaceae; g__Staphylococcus; s__unclassified_Staphylococcus
ASV_25894	0	89	66	0	35	0	0	0	0	0	0	0	0	0	0	0	0	0	d__Bacteria; p__Firmicutes; c__Clostridia; o__Clostridiales; f__Veillonellaceae; g__Succiniclasticum; s__unidentified_Succiniclasticum
ASV_31529	20	0	7	3	0	0	0	0	0	0	0	4	0	0	0	4	0	1	d__Bacteria; p__Firmicutes; c__Clostridia; o__Clostridiales; f__Lachnospiraceae; g__Blautia; s__unidentified_Blautia
ASV_36450	0	12	27	4	0	14	0	0	0	0	0	0	0	0	0	0	0	0	d__Bacteria; p__Spirochaetes; c__Spirochaetes; o__Spirochaetales; f__Spirochaetaceae; g__Treponema; s__unidentified_Treponema
ASV_4059	0	0	0	0	0	0	0	5	3	3	23	10	1	9	19	12	0	6	d__Bacteria; p__Firmicutes; c__Clostridia; o__Clostridiales; f__unidentified_Clostridiales; g__unidentified_Clostridiales; s__unidentified_Clostridiales
ASV_36392	0	0	0	0	4	14	0	0	0	0	13	5	0	4	0	9	0	0	d__Bacteria; p__Firmicutes; c__Clostridia; o__Clostridiales; f__Ruminococcaceae; g__unidentified_Ruminococcaceae; s__unidentified_Ruminococcaceae
ASV_2863	0	0	0	0	0	0	0	0	6	0	6	0	0	0	0	5	0	2	d__Bacteria; p__Firmicutes; c__Clostridia; o__Clostridiales; f__Ruminococcaceae; g__Ruminococcus; s__unidentified_Ruminococcus
ASV_3830	0	0	0	0	0	0	26	0	0	0	0	0	0	0	0	0	0	0	d__Bacteria; p__Proteobacteria; c__Gammaproteobacteria; o__Pseudomonadales; f__Moraxellaceae; g__Psychrobacter; s__unclassified_Psychrobacter
ASV_35546	0	0	0	0	0	0	0	11	0	0	2	3	8	0	0	8	0	0	d__Bacteria; p__Tenericutes; c__Mollicutes; o__RF39; f__unidentified_RF39; g__unidentified_RF39; s__unidentified_RF39
ASV_6022	5	0	0	0	17	0	0	10	8	11	6	0	0	0	16	0	0	2	d__Bacteria; p__Firmicutes; c__Clostridia; o__Clostridiales; f__Ruminococcaceae; g__Faecalibacterium; s__Faecalibacterium_prausnitzii
ASV_30412	0	0	0	0	0	0	28	0	0	25	0	0	0	0	0	0	0	0	d__Bacteria; p__Firmicutes; c__Bacilli; o__Bacillales; f__Bacillaceae; g__unclassified_Bacillaceae; s__unclassified_Bacillaceae
ASV_14625	0	0	0	4	0	0	9	0	0	0	6	3	0	0	18	4	0	4	d__Bacteria; p__Firmicutes; c__Clostridia; o__Clostridiales; f__Lachnospiraceae; g__Butyrivibrio; s__unidentified_Butyrivibrio
ASV_34782	0	7	3	0	0	0	0	5	0	0	0	0	5	0	0	6	0	0	d__Bacteria; p__Tenericutes; c__Mollicutes; o__RF39; f__unidentified_RF39; g__unidentified_RF39; s__unidentified_RF39
ASV_28194	18	0	36	0	114	0	0	0	0	0	0	0	0	0	0	0	0	0	d__Bacteria; p__Bacteroidetes; c__Bacteroidia; o__Bacteroidales; f__Prevotellaceae; g__Prevotella; s__unidentified_Prevotella
ASV_1180	10	55	28	6	38	11	0	0	0	0	0	0	0	0	0	0	0	0	d__Bacteria; p__Firmicutes; c__Clostridia; o__Clostridiales; f__unclassified_Clostridiales; g__unclassified_Clostridiales; s__unclassified_Clostridiales
ASV_38221	0	0	0	0	0	0	51	0	1	98	0	0	0	0	0	0	0	0	d__Bacteria; p__unclassified_Bacteria; c__unclassified_Bacteria; o__unclassified_Bacteria; f__unclassified_Bacteria; g__unclassified_Bacteria; s__unclassified_Bacteria
ASV_197	8	0	0	0	0	0	0	3	0	0	17	7	0	0	15	9	4	11	d__Bacteria; p__Actinobacteria; c__Coriobacteriia; o__Coriobacteriales; f__Coriobacteriaceae; g__unclassified_Coriobacteriaceae; s__unclassified_Coriobacteriaceae
ASV_9947	3	8	11	0	0	44	15	0	0	0	0	0	0	0	0	0	0	0	d__Bacteria; p__Firmicutes; c__Clostridia; o__Clostridiales; f__Lachnospiraceae; g__unidentified_Lachnospiraceae; s__unidentified_Lachnospiraceae
ASV_35430	0	0	0	4	0	0	18	3	0	11	0	0	0	0	0	0	0	0	d__Bacteria; p__Firmicutes; c__Bacilli; o__Lactobacillales; f__Aerococcaceae; g__unidentified_Aerococcaceae; s__unidentified_Aerococcaceae
ASV_15108	0	0	7	5	3	2	0	0	4	0	5	0	3	0	0	1	0	4	d__Bacteria; p__Firmicutes; c__Clostridia; o__Clostridiales; f__Dehalobacteriaceae; g__Dehalobacterium; s__unidentified_Dehalobacterium
ASV_14164	0	0	12	45	0	7	0	0	0	9	0	0	0	0	0	0	0	0	d__Bacteria; p__Fibrobacteres; c__Fibrobacteria; o__Fibrobacterales; f__Fibrobacteraceae; g__Fibrobacter; s__Fibrobacter_succinogenes
ASV_15798	0	0	0	0	0	0	51	0	0	107	0	0	0	0	0	0	0	0	d__Bacteria; p__unclassified_Bacteria; c__unclassified_Bacteria; o__unclassified_Bacteria; f__unclassified_Bacteria; g__unclassified_Bacteria; s__unclassified_Bacteria
ASV_22398	6	0	0	0	0	0	0	0	0	0	0	0	0	0	0	7	0	0	d__Bacteria; p__Firmicutes; c__Clostridia; o__Clostridiales; f__Clostridiaceae; g__Clostridium; s__unidentified_Clostridium
ASV_19772	0	0	0	0	0	26	0	0	0	0	0	0	0	0	0	0	0	0	d__Bacteria; p__Firmicutes; c__Bacilli; o__Lactobacillales; f__Enterococcaceae; g__Enterococcus; s__unclassified_Enterococcus
ASV_25617	0	0	0	22	0	0	0	0	0	0	0	0	0	2	56	0	0	0	d__Bacteria; p__Firmicutes; c__Clostridia; o__Clostridiales; f__[Mogibacteriaceae]; g__unidentified_[Mogibacteriaceae]; s__unidentified_[Mogibacteriaceae]
ASV_23522	0	9	8	0	8	2	0	0	0	0	0	0	0	0	0	0	0	0	d__Bacteria; p__Bacteroidetes; c__Bacteroidia; o__Bacteroidales; f__Prevotellaceae; g__Prevotella; s__unidentified_Prevotella
ASV_15167	0	0	0	0	0	0	0	5	2	0	21	7	10	4	12	16	0	3	d__Bacteria; p__Firmicutes; c__Clostridia; o__Clostridiales; f__unidentified_Clostridiales; g__unidentified_Clostridiales; s__unidentified_Clostridiales
ASV_30304	1	0	0	0	0	0	0	0	0	9	0	11	0	0	11	0	0	21	d__Bacteria; p__Firmicutes; c__Erysipelotrichi; o__Erysipelotrichales; f__Erysipelotrichaceae; g__Bulleidia; s__unidentified_Bulleidia
ASV_22359	0	0	1	118	0	0	15	0	0	0	0	0	0	0	0	0	0	0	d__Bacteria; p__Bacteroidetes; c__Bacteroidia; o__Bacteroidales; f__Prevotellaceae; g__Prevotella; s__unidentified_Prevotella
ASV_27591	0	0	0	0	0	0	0	0	0	0	0	0	0	10	0	0	0	0	d__Bacteria; p__Firmicutes; c__Clostridia; o__Clostridiales; f__unidentified_Clostridiales; g__unidentified_Clostridiales; s__unidentified_Clostridiales
ASV_6614	0	0	0	0	0	0	53	0	0	91	0	0	0	0	0	0	0	0	d__Bacteria; p__unclassified_Bacteria; c__unclassified_Bacteria; o__unclassified_Bacteria; f__unclassified_Bacteria; g__unclassified_Bacteria; s__unclassified_Bacteria
ASV_25739	5	8	3	0	0	0	0	0	0	0	0	0	0	0	0	0	0	0	d__Bacteria; p__Firmicutes; c__Clostridia; o__Clostridiales; f__Lachnospiraceae; g__Butyrivibrio; s__unidentified_Butyrivibrio
ASV_36931	39	0	10	0	0	0	0	0	4	0	0	0	0	4	0	0	0	0	d__Bacteria; p__Firmicutes; c__Clostridia; o__Clostridiales; f__Ruminococcaceae; g__Ruminococcus; s__Ruminococcus_flavefaciens
ASV_29682	0	0	0	0	0	0	0	0	9	0	0	0	0	11	0	0	0	0	d__Bacteria; p__Firmicutes; c__Clostridia; o__Clostridiales; f__Ruminococcaceae; g__Ruminococcus; s__unidentified_Ruminococcus
ASV_20466	0	0	0	0	0	0	0	0	8	0	0	0	0	23	0	0	0	0	d__Bacteria; p__Firmicutes; c__Clostridia; o__Clostridiales; f__Christensenellaceae; g__unidentified_Christensenellaceae; s__unidentified_Christensenellaceae
ASV_7835	0	0	0	0	0	0	0	0	0	0	15	0	16	0	0	0	0	0	d__Bacteria; p__Firmicutes; c__Clostridia; o__Clostridiales; f__Lachnospiraceae; g__Butyrivibrio; s__unidentified_Butyrivibrio
ASV_13196	0	0	51	0	20	56	0	0	0	12	0	0	0	0	0	0	0	0	d__Bacteria; p__Firmicutes; c__Clostridia; o__Clostridiales; f__Veillonellaceae; g__Succiniclasticum; s__unidentified_Succiniclasticum
ASV_28429	13	12	0	14	8	7	0	0	0	0	0	0	0	0	0	0	0	0	d__Bacteria; p__Bacteroidetes; c__Bacteroidia; o__Bacteroidales; f__[Paraprevotellaceae]; g__YRC22; s__unidentified_YRC22
ASV_25365	0	0	1	3	0	7	0	7	4	0	0	0	0	6	0	0	8	11	d__Bacteria; p__Firmicutes; c__Erysipelotrichi; o__Erysipelotrichales; f__Erysipelotrichaceae; g__L7A_E11; s__unidentified_L7A_E11
ASV_8997	0	0	0	0	0	0	4	0	0	31	0	0	0	0	0	0	0	0	d__Bacteria; p__unclassified_Bacteria; c__unclassified_Bacteria; o__unclassified_Bacteria; f__unclassified_Bacteria; g__unclassified_Bacteria; s__unclassified_Bacteria
ASV_26123	0	0	0	0	0	0	0	0	2	0	0	0	0	5	9	0	0	6	d__Bacteria; p__Actinobacteria; c__Coriobacteriia; o__Coriobacteriales; f__Coriobacteriaceae; g__unidentified_Coriobacteriaceae; s__unidentified_Coriobacteriaceae
ASV_6520	15	22	59	0	0	0	0	0	0	0	0	0	0	0	0	0	0	0	d__Bacteria; p__Firmicutes; c__Clostridia; o__Clostridiales; f__Lachnospiraceae; g__Butyrivibrio; s__unidentified_Butyrivibrio
ASV_26473	0	0	0	0	0	0	14	36	0	15	0	0	0	13	0	8	0	0	d__Bacteria; p__Firmicutes; c__Clostridia; o__Clostridiales; f__Clostridiaceae; g__Clostridium; s__unidentified_Clostridium
ASV_22171	0	0	0	0	0	0	24	2	11	0	0	0	0	5	16	7	0	1	d__Bacteria; p__Firmicutes; c__Clostridia; o__Clostridiales; f__Clostridiaceae; g__Candidatus_Arthromitus; s__unidentified_Candidatus_Arthromitus
ASV_9299	1	0	0	0	0	0	0	0	1	0	4	6	0	2	14	4	0	0	d__Bacteria; p__Actinobacteria; c__Coriobacteriia; o__Coriobacteriales; f__Coriobacteriaceae; g__unidentified_Coriobacteriaceae; s__unidentified_Coriobacteriaceae
ASV_37109	0	0	0	0	0	0	7	3	1	0	0	0	0	0	0	0	0	1	d__Bacteria; p__Bacteroidetes; c__Flavobacteriia; o__Flavobacteriales; f__Flavobacteriaceae; g__Flavobacterium; s__unclassified_Flavobacterium
ASV_23645	0	0	0	0	0	0	0	0	3	0	0	0	0	0	0	7	0	0	d__Bacteria; p__Firmicutes; c__Clostridia; o__Clostridiales; f__Ruminococcaceae; g__unidentified_Ruminococcaceae; s__unidentified_Ruminococcaceae
ASV_25892	0	0	0	3	2	0	0	21	7	0	19	2	45	8	4	9	1	2	d__Bacteria; p__Firmicutes; c__Clostridia; o__Clostridiales; f__Clostridiaceae; g__unidentified_Clostridiaceae; s__unidentified_Clostridiaceae
ASV_12486	18	8	6	0	0	0	15	7	0	0	2	0	6	0	0	9	0	0	d__Bacteria; p__Firmicutes; c__Clostridia; o__Clostridiales; f__Lachnospiraceae; g__Blautia; s__unidentified_Blautia
ASV_22860	23	9	8	4	5	0	0	7	0	0	0	0	0	0	0	4	0	0	d__Bacteria; p__Firmicutes; c__Clostridia; o__Clostridiales; f__Ruminococcaceae; g__Ruminococcus; s__unidentified_Ruminococcus
ASV_13637	0	0	13	50	0	0	0	0	0	0	0	0	0	0	0	0	0	0	d__Bacteria; p__Bacteroidetes; c__Bacteroidia; o__Bacteroidales; f__RF16; g__unidentified_RF16; s__unidentified_RF16
ASV_19277	9	0	0	0	4	0	0	0	4	0	10	0	0	12	0	12	0	0	d__Bacteria; p__Firmicutes; c__Clostridia; o__Clostridiales; f__Ruminococcaceae; g__unidentified_Ruminococcaceae; s__unidentified_Ruminococcaceae
ASV_20388	0	0	0	0	0	0	0	23	0	27	12	0	0	22	0	0	0	0	d__Bacteria; p__Firmicutes; c__Clostridia; o__Clostridiales; f__Clostridiaceae; g__Clostridium; s__unclassified_Clostridium
ASV_4156	104	0	0	0	0	39	0	0	0	0	0	0	0	0	0	0	0	0	d__Bacteria; p__Bacteroidetes; c__Bacteroidia; o__Bacteroidales; f__S24-7; g__unidentified_S24-7; s__unidentified_S24-7
ASV_14698	5	5	0	3	6	0	0	0	1	0	0	0	0	0	0	1	0	0	d__Bacteria; p__Tenericutes; c__Mollicutes; o__RF39; f__unidentified_RF39; g__unidentified_RF39; s__unidentified_RF39
ASV_39687	0	0	0	0	0	0	0	0	0	100	0	0	0	0	1	0	0	2	d__Bacteria; p__Proteobacteria; c__Epsilonproteobacteria; o__Campylobacterales; f__Campylobacteraceae; g__Campylobacter; s__unidentified_Campylobacter
ASV_15380	0	0	0	0	0	0	0	0	8	0	6	10	0	4	0	2	0	7	d__Bacteria; p__Firmicutes; c__Clostridia; o__Clostridiales; f__Ruminococcaceae; g__unidentified_Ruminococcaceae; s__unidentified_Ruminococcaceae
ASV_12476	2	0	0	0	0	0	0	4	1	0	0	12	0	1	0	0	2	19	d__Bacteria; p__Firmicutes; c__Erysipelotrichi; o__Erysipelotrichales; f__Erysipelotrichaceae; g__p-75-a5; s__unidentified_p-75-a5
ASV_37866	0	0	0	0	0	0	0	0	7	0	0	0	0	6	0	0	0	0	d__Bacteria; p__Tenericutes; c__Mollicutes; o__RF39; f__unidentified_RF39; g__unidentified_RF39; s__unidentified_RF39
ASV_9848	0	0	0	0	0	16	22	0	7	6	20	0	2	0	0	0	15	0	d__Bacteria; p__Firmicutes; c__Clostridia; o__Clostridiales; f__Lachnospiraceae; g__Blautia; s__unidentified_Blautia
ASV_35463	0	0	23	91	0	0	0	0	0	0	0	0	0	0	0	0	0	0	d__Bacteria; p__Bacteroidetes; c__Bacteroidia; o__Bacteroidales; f__Prevotellaceae; g__Prevotella; s__unidentified_Prevotella
ASV_34838	8	10	17	12	0	0	0	0	0	0	0	0	0	11	0	0	0	0	d__Bacteria; p__Firmicutes; c__Clostridia; o__Clostridiales; f__Clostridiaceae; g__Clostridium; s__unidentified_Clostridium
ASV_39374	0	0	0	0	0	0	0	0	2	0	7	9	0	5	0	7	0	12	d__Bacteria; p__Firmicutes; c__Erysipelotrichi; o__Erysipelotrichales; f__Erysipelotrichaceae; g__Bulleidia; s__unidentified_Bulleidia
ASV_40000	0	0	0	0	0	0	0	0	0	0	0	9	0	0	0	0	0	15	d__Bacteria; p__Firmicutes; c__Clostridia; o__Clostridiales; f__unidentified_Clostridiales; g__unidentified_Clostridiales; s__unidentified_Clostridiales
ASV_3919	0	0	0	0	0	0	0	0	0	0	8	9	0	0	0	8	0	15	d__Bacteria; p__Firmicutes; c__Clostridia; o__Clostridiales; f__unidentified_Clostridiales; g__unidentified_Clostridiales; s__unidentified_Clostridiales
ASV_30650	0	0	0	0	0	0	0	0	0	0	0	22	0	0	0	0	0	17	d__Bacteria; p__Firmicutes; c__Clostridia; o__Clostridiales; f__Ruminococcaceae; g__unidentified_Ruminococcaceae; s__unidentified_Ruminococcaceae
ASV_14227	10	0	85	5	0	13	0	0	0	0	0	0	0	0	0	0	0	0	d__Bacteria; p__Firmicutes; c__Clostridia; o__Clostridiales; f__[Mogibacteriaceae]; g__unidentified_[Mogibacteriaceae]; s__unidentified_[Mogibacteriaceae]
ASV_38769	64	10	13	0	0	20	0	0	0	0	0	0	0	0	0	0	0	0	d__Bacteria; p__Firmicutes; c__Clostridia; o__Clostridiales; f__Lachnospiraceae; g__unidentified_Lachnospiraceae; s__unidentified_Lachnospiraceae
ASV_34735	19	0	0	0	0	0	0	0	0	0	0	0	0	0	0	0	0	0	d__Bacteria; p__Firmicutes; c__Clostridia; o__Clostridiales; f__Clostridiaceae; g__Clostridium; s__unidentified_Clostridium
ASV_37650	0	0	0	0	0	0	0	6	0	0	2	8	0	0	0	3	0	0	d__Bacteria; p__Firmicutes; c__Clostridia; o__Clostridiales; f__Ruminococcaceae; g__Ruminococcus; s__unidentified_Ruminococcus
ASV_22928	0	0	0	0	0	0	0	0	0	0	0	5	0	0	0	9	0	9	d__Bacteria; p__Firmicutes; c__Clostridia; o__Clostridiales; f__Ruminococcaceae; g__Ruminococcus; s__unidentified_Ruminococcus
ASV_9922	0	0	0	0	0	0	0	0	0	14	0	0	0	0	0	0	0	0	d__Bacteria; p__Firmicutes; c__Bacilli; o__Lactobacillales; f__Aerococcaceae; g__unidentified_Aerococcaceae; s__unidentified_Aerococcaceae
ASV_35406	13	20	5	3	14	18	0	0	0	0	0	0	0	0	0	0	0	0	d__Bacteria; p__Spirochaetes; c__Spirochaetes; o__Spirochaetales; f__Spirochaetaceae; g__Treponema; s__unidentified_Treponema
ASV_594	0	0	0	34	11	0	0	0	0	39	0	0	0	0	0	0	0	0	d__Bacteria; p__Bacteroidetes; c__Bacteroidia; o__Bacteroidales; f__RF16; g__unidentified_RF16; s__unidentified_RF16
ASV_23381	21	0	50	79	0	0	0	0	0	0	0	0	0	0	0	0	0	0	d__Bacteria; p__Bacteroidetes; c__Bacteroidia; o__Bacteroidales; f__Prevotellaceae; g__Prevotella; s__unclassified_Prevotella
ASV_25291	0	0	0	0	0	0	0	0	0	0	0	6	0	0	0	0	0	23	d__Bacteria; p__Firmicutes; c__Clostridia; o__Clostridiales; f__unidentified_Clostridiales; g__unidentified_Clostridiales; s__unidentified_Clostridiales
ASV_24795	0	0	7	4	0	0	0	0	0	0	0	0	0	9	16	0	0	11	d__Bacteria; p__Firmicutes; c__Clostridia; o__Clostridiales; f__unidentified_Clostridiales; g__unidentified_Clostridiales; s__unidentified_Clostridiales
ASV_19195	95	0	0	8	0	32	0	0	0	0	0	0	0	0	0	0	0	0	d__Bacteria; p__Bacteroidetes; c__Bacteroidia; o__Bacteroidales; f__S24-7; g__unidentified_S24-7; s__unidentified_S24-7
ASV_19647	0	0	0	0	0	0	0	0	0	0	0	0	5	1	19	0	0	0	d__Bacteria; p__Firmicutes; c__Clostridia; o__Clostridiales; f__unclassified_Clostridiales; g__unclassified_Clostridiales; s__unclassified_Clostridiales
ASV_11719	74	0	42	0	0	8	15	0	0	0	0	0	0	0	0	0	0	0	d__Bacteria; p__Bacteroidetes; c__Bacteroidia; o__Bacteroidales; f__[Paraprevotellaceae]; g__YRC22; s__unidentified_YRC22
ASV_39053	2	1	2	4	3	4	0	4	6	1	1	6	3	7	1	2	4	0	d__Bacteria; p__Firmicutes; c__Bacilli; o__Lactobacillales; f__Lactobacillaceae; g__Lactobacillus; s__unidentified_Lactobacillus
ASV_7919	0	9	0	0	0	0	0	22	0	0	0	0	31	0	0	0	5	0	d__Bacteria; p__Firmicutes; c__Clostridia; o__Clostridiales; f__Lachnospiraceae; g__unidentified_Lachnospiraceae; s__unidentified_Lachnospiraceae
ASV_17510	30	0	0	0	0	5	0	0	0	0	0	0	0	5	0	0	0	0	d__Bacteria; p__Firmicutes; c__Clostridia; o__Clostridiales; f__Ruminococcaceae; g__Ruminococcus; s__Ruminococcus_flavefaciens
ASV_21991	0	0	0	0	0	0	0	0	0	61	6	5	8	3	18	1	0	0	d__Bacteria; p__Firmicutes; c__Clostridia; o__Clostridiales; f__Ruminococcaceae; g__Ruminococcus; s__unidentified_Ruminococcus
ASV_9381	0	0	0	0	0	0	0	0	0	0	5	0	15	0	0	6	22	0	d__Bacteria; p__Firmicutes; c__Clostridia; o__Clostridiales; f__Ruminococcaceae; g__Ruminococcus; s__unidentified_Ruminococcus
ASV_27934	3	0	0	0	0	0	0	0	0	0	5	7	0	5	0	1	4	14	d__Bacteria; p__Actinobacteria; c__Coriobacteriia; o__Coriobacteriales; f__Coriobacteriaceae; g__Adlercreutzia; s__unidentified_Adlercreutzia
ASV_3712	0	0	0	0	0	0	0	0	0	0	0	20	0	0	0	0	0	19	d__Bacteria; p__Firmicutes; c__Clostridia; o__Clostridiales; f__unidentified_Clostridiales; g__unidentified_Clostridiales; s__unidentified_Clostridiales
ASV_16698	17	2	46	0	0	8	0	0	0	0	0	0	0	0	0	0	0	0	d__Bacteria; p__Firmicutes; c__Clostridia; o__Clostridiales; f__Lachnospiraceae; g__unidentified_Lachnospiraceae; s__unidentified_Lachnospiraceae
ASV_21124	21	7	11	0	0	19	0	0	0	0	0	0	0	0	0	0	0	0	d__Bacteria; p__Firmicutes; c__Clostridia; o__Clostridiales; f__Lachnospiraceae; g__unclassified_Lachnospiraceae; s__unclassified_Lachnospiraceae
ASV_6189	0	0	0	0	0	0	0	8	0	0	0	0	0	2	0	0	0	0	d__Bacteria; p__Firmicutes; c__Clostridia; o__Clostridiales; f__Clostridiaceae; g__unidentified_Clostridiaceae; s__unidentified_Clostridiaceae
ASV_577	0	0	129	2	0	0	0	0	0	0	0	0	0	0	0	0	0	0	d__Bacteria; p__Bacteroidetes; c__Bacteroidia; o__Bacteroidales; f__unidentified_Bacteroidales; g__unidentified_Bacteroidales; s__unidentified_Bacteroidales
ASV_19255	0	0	0	0	0	2	0	0	0	0	0	6	0	0	0	0	0	11	d__Bacteria; p__Firmicutes; c__Clostridia; o__Clostridiales; f__Ruminococcaceae; g__Ruminococcus; s__unidentified_Ruminococcus
ASV_19842	0	0	0	0	4	0	0	0	0	0	10	0	0	0	0	0	9	0	d__Bacteria; p__Firmicutes; c__Clostridia; o__Clostridiales; f__unidentified_Clostridiales; g__unidentified_Clostridiales; s__unidentified_Clostridiales
ASV_16037	0	0	0	0	0	0	0	0	0	0	0	0	0	0	0	1	0	0	d__Bacteria; p__Bacteroidetes; c__Flavobacteriia; o__Flavobacteriales; f__[Weeksellaceae]; g__Chryseobacterium; s__unidentified_Chryseobacterium
ASV_16708	0	0	0	0	0	0	0	0	0	0	0	22	0	0	0	0	0	22	d__Bacteria; p__Firmicutes; c__Clostridia; o__Clostridiales; f__unclassified_Clostridiales; g__unclassified_Clostridiales; s__unclassified_Clostridiales
ASV_39713	0	0	0	2	0	0	7	0	0	0	0	6	0	3	0	0	0	0	d__Bacteria; p__Firmicutes; c__Clostridia; o__Clostridiales; f__[Mogibacteriaceae]; g__unidentified_[Mogibacteriaceae]; s__unidentified_[Mogibacteriaceae]
ASV_22801	21	0	0	0	0	0	0	0	0	0	0	0	0	0	0	0	0	0	d__Bacteria; p__Firmicutes; c__Clostridia; o__Clostridiales; f__unidentified_Clostridiales; g__unidentified_Clostridiales; s__unidentified_Clostridiales
ASV_13849	0	0	0	0	0	0	0	0	7	0	25	6	0	13	0	21	0	12	d__Bacteria; p__Firmicutes; c__Clostridia; o__Clostridiales; f__Peptostreptococcaceae; g__[Clostridium]; s__[Clostridium]_sordellii
ASV_20651	23	3	3	14	1	0	0	0	0	4	0	0	0	0	6	0	0	2	d__Bacteria; p__Firmicutes; c__Clostridia; o__Clostridiales; f__Lachnospiraceae; g__Butyrivibrio; s__unidentified_Butyrivibrio
ASV_21581	27	0	0	0	0	0	0	0	0	0	0	0	20	0	0	0	0	0	d__Bacteria; p__Firmicutes; c__Clostridia; o__Clostridiales; f__Lachnospiraceae; g__Butyrivibrio; s__unidentified_Butyrivibrio
ASV_32329	0	15	0	0	0	0	0	9	0	0	0	0	14	0	0	0	0	0	d__Bacteria; p__Firmicutes; c__Clostridia; o__Clostridiales; f__Ruminococcaceae; g__Ruminococcus; s__unidentified_Ruminococcus
ASV_19291	0	0	0	0	0	0	0	0	0	0	0	0	0	0	0	0	7	0	d__Bacteria; p__Firmicutes; c__Clostridia; o__Clostridiales; f__Lachnospiraceae; g__Butyrivibrio; s__unidentified_Butyrivibrio
ASV_36037	0	0	0	57	0	0	0	0	0	14	0	0	0	0	0	0	0	0	d__Bacteria; p__Bacteroidetes; c__Bacteroidia; o__Bacteroidales; f__Prevotellaceae; g__Prevotella; s__unidentified_Prevotella
ASV_22811	2	7	0	0	0	0	0	18	0	0	0	0	29	0	6	0	0	0	d__Bacteria; p__Firmicutes; c__Clostridia; o__Clostridiales; f__unidentified_Clostridiales; g__unidentified_Clostridiales; s__unidentified_Clostridiales
ASV_17215	0	5	0	0	0	0	0	21	0	0	0	0	0	0	0	5	0	0	d__Bacteria; p__Proteobacteria; c__Epsilonproteobacteria; o__Campylobacterales; f__Helicobacteraceae; g__Helicobacter; s__unclassified_Helicobacter
ASV_14262	0	0	0	0	0	0	0	0	0	0	0	1	0	0	16	0	0	11	d__Bacteria; p__Firmicutes; c__Clostridia; o__Clostridiales; f__Lachnospiraceae; g__unidentified_Lachnospiraceae; s__unidentified_Lachnospiraceae
ASV_34929	0	0	0	0	0	0	0	0	4	0	4	4	0	5	9	2	0	7	d__Bacteria; p__Firmicutes; c__Clostridia; o__Clostridiales; f__Lachnospiraceae; g__unidentified_Lachnospiraceae; s__unidentified_Lachnospiraceae
ASV_21605	22	0	28	16	11	10	0	0	0	0	0	0	0	0	0	0	0	0	d__Bacteria; p__Firmicutes; c__Clostridia; o__Clostridiales; f__Lachnospiraceae; g__unidentified_Lachnospiraceae; s__unidentified_Lachnospiraceae
ASV_3640	0	0	12	0	0	0	0	0	0	0	0	0	0	0	0	0	0	0	d__Bacteria; p__Bacteroidetes; c__Bacteroidia; o__Bacteroidales; f__[Paraprevotellaceae]; g__unidentified_[Paraprevotellaceae]; s__unidentified_[Paraprevotellaceae]
ASV_30034	36	28	0	0	39	0	0	0	0	0	0	0	0	0	0	0	0	0	d__Bacteria; p__Bacteroidetes; c__Bacteroidia; o__Bacteroidales; f__Prevotellaceae; g__Prevotella; s__unidentified_Prevotella
ASV_8743	0	0	140	0	0	0	0	0	0	0	0	0	0	0	0	0	0	0	d__Bacteria; p__Bacteroidetes; c__Bacteroidia; o__Bacteroidales; f__unidentified_Bacteroidales; g__unidentified_Bacteroidales; s__unidentified_Bacteroidales
ASV_9963	0	0	0	0	4	0	0	2	0	0	38	0	0	0	0	31	0	0	d__Bacteria; p__Cyanobacteria; c__4C0d-2; o__YS2; f__unidentified_YS2; g__unidentified_YS2; s__unidentified_YS2
ASV_29995	0	0	0	0	0	0	0	0	0	0	0	31	0	0	0	0	0	40	d__Bacteria; p__Proteobacteria; c__Gammaproteobacteria; o__Enterobacteriales; f__Enterobacteriaceae; g__Shigella; s__unclassified_Shigella
ASV_34710	0	0	37	0	0	24	0	0	0	0	0	0	0	0	0	0	0	0	d__Bacteria; p__Spirochaetes; c__Spirochaetes; o__Spirochaetales; f__Spirochaetaceae; g__Treponema; s__unidentified_Treponema
ASV_24147	14	0	0	0	0	0	0	0	0	0	4	7	0	0	0	0	0	0	d__Bacteria; p__Firmicutes; c__Clostridia; o__Clostridiales; f__[Mogibacteriaceae]; g__unidentified_[Mogibacteriaceae]; s__unidentified_[Mogibacteriaceae]
ASV_37694	6	17	4	13	0	9	0	0	0	0	0	0	0	0	0	0	0	0	d__Bacteria; p__Firmicutes; c__Clostridia; o__Clostridiales; f__Lachnospiraceae; g__Pseudobutyrivibrio; s__unidentified_Pseudobutyrivibrio
ASV_21386	35	0	0	0	0	16	0	0	0	0	0	0	0	0	0	0	0	0	d__Bacteria; p__Firmicutes; c__Clostridia; o__Clostridiales; f__Ruminococcaceae; g__Oscillospira; s__unidentified_Oscillospira
ASV_23081	0	0	0	0	0	0	0	0	0	0	5	5	0	0	3	7	0	12	d__Bacteria; p__Firmicutes; c__Clostridia; o__Clostridiales; f__Ruminococcaceae; g__unclassified_Ruminococcaceae; s__unclassified_Ruminococcaceae
ASV_28426	0	0	0	10	73	0	28	0	0	0	0	0	0	0	0	0	0	0	d__Bacteria; p__Bacteroidetes; c__Bacteroidia; o__Bacteroidales; f__Prevotellaceae; g__Prevotella; s__unidentified_Prevotella
ASV_38239	0	0	0	0	0	0	0	0	0	0	0	0	0	0	0	0	0	25	d__Bacteria; p__Firmicutes; c__Clostridia; o__Clostridiales; f__Peptostreptococcaceae; g__unidentified_Peptostreptococcaceae; s__unidentified_Peptostreptococcaceae
ASV_15601	0	0	0	0	0	0	0	0	0	0	0	21	0	0	0	0	0	17	d__Bacteria; p__Firmicutes; c__Clostridia; o__Clostridiales; f__unidentified_Clostridiales; g__unidentified_Clostridiales; s__unidentified_Clostridiales
ASV_12089	0	6	0	0	0	0	0	0	0	0	0	3	0	0	0	0	0	5	d__Bacteria; p__Firmicutes; c__Clostridia; o__Clostridiales; f__Ruminococcaceae; g__unclassified_Ruminococcaceae; s__unclassified_Ruminococcaceae
ASV_8598	12	30	21	30	0	13	0	0	0	0	0	0	0	0	0	0	0	0	d__Bacteria; p__Bacteroidetes; c__Bacteroidia; o__Bacteroidales; f__Prevotellaceae; g__Prevotella; s__Prevotella_ruminicola
ASV_19447	0	0	0	0	0	0	0	6	0	0	6	0	4	0	0	2	8	0	d__Bacteria; p__Actinobacteria; c__Coriobacteriia; o__Coriobacteriales; f__Coriobacteriaceae; g__unclassified_Coriobacteriaceae; s__unclassified_Coriobacteriaceae
ASV_8078	18	0	0	0	0	0	0	4	0	0	0	9	0	0	0	0	0	16	d__Bacteria; p__Firmicutes; c__Clostridia; o__Clostridiales; f__[Mogibacteriaceae]; g__unidentified_[Mogibacteriaceae]; s__unidentified_[Mogibacteriaceae]
ASV_18136	0	0	0	0	0	0	0	0	0	0	17	0	0	0	0	13	7	0	d__Bacteria; p__Firmicutes; c__Clostridia; o__Clostridiales; f__[Mogibacteriaceae]; g__unidentified_[Mogibacteriaceae]; s__unidentified_[Mogibacteriaceae]
ASV_35500	11	3	1	0	0	0	0	4	0	0	4	2	7	3	0	6	5	1	d__Bacteria; p__Firmicutes; c__Clostridia; o__Clostridiales; f__Lachnospiraceae; g__unclassified_Lachnospiraceae; s__unclassified_Lachnospiraceae
ASV_23251	0	0	0	0	0	0	0	0	0	0	13	8	0	0	0	13	0	8	d__Bacteria; p__Firmicutes; c__Clostridia; o__Clostridiales; f__Lachnospiraceae; g__unidentified_Lachnospiraceae; s__unidentified_Lachnospiraceae
ASV_31659	9	3	37	34	0	0	0	0	0	0	0	0	0	0	0	0	0	0	d__Bacteria; p__Bacteroidetes; c__Bacteroidia; o__Bacteroidales; f__unidentified_Bacteroidales; g__unidentified_Bacteroidales; s__unidentified_Bacteroidales
ASV_32223	0	0	0	0	0	0	0	3	0	12	5	8	0	0	0	5	4	8	d__Bacteria; p__Firmicutes; c__Clostridia; o__Clostridiales; f__Ruminococcaceae; g__Ruminococcus; s__Ruminococcus_albus
ASV_3629	4	0	0	7	0	0	0	0	0	0	0	0	0	0	0	0	0	0	d__Bacteria; p__Bacteroidetes; c__Bacteroidia; o__Bacteroidales; f__Prevotellaceae; g__Prevotella; s__unidentified_Prevotella
ASV_19462	0	0	0	0	0	0	0	0	0	0	0	0	4	0	0	0	0	0	d__Bacteria; p__Actinobacteria; c__Coriobacteriia; o__Coriobacteriales; f__Coriobacteriaceae; g__unclassified_Coriobacteriaceae; s__unclassified_Coriobacteriaceae
ASV_37440	5	0	11	0	0	0	0	0	6	0	0	0	0	15	0	0	0	0	d__Bacteria; p__Firmicutes; c__Clostridia; o__Clostridiales; f__[Mogibacteriaceae]; g__unidentified_[Mogibacteriaceae]; s__unidentified_[Mogibacteriaceae]
ASV_20488	0	0	0	20	0	0	0	0	0	26	0	0	0	0	0	0	0	0	d__Bacteria; p__Bacteroidetes; c__Bacteroidia; o__Bacteroidales; f__Prevotellaceae; g__Prevotella; s__unidentified_Prevotella
ASV_19801	0	0	0	0	0	0	0	5	0	0	11	0	0	0	0	7	0	0	d__Bacteria; p__Firmicutes; c__Clostridia; o__Clostridiales; f__[Mogibacteriaceae]; g__Mogibacterium; s__unidentified_Mogibacterium
ASV_28096	0	0	141	0	0	0	0	0	0	0	0	0	0	0	0	0	0	0	d__Bacteria; p__Bacteroidetes; c__Bacteroidia; o__Bacteroidales; f__Prevotellaceae; g__Prevotella; s__unidentified_Prevotella
ASV_33331	6	0	5	0	0	0	0	0	0	0	0	0	8	8	8	11	0	6	d__Bacteria; p__Firmicutes; c__Clostridia; o__Clostridiales; f__[Mogibacteriaceae]; g__unidentified_[Mogibacteriaceae]; s__unidentified_[Mogibacteriaceae]
ASV_22448	0	0	32	0	0	0	0	0	0	0	0	6	0	0	0	1	0	3	d__Bacteria; p__Actinobacteria; c__Actinobacteria; o__Actinomycetales; f__Actinomycetaceae; g__unidentified_Actinomycetaceae; s__unidentified_Actinomycetaceae
ASV_29604	0	0	0	0	0	0	0	36	12	0	0	0	0	16	0	0	0	0	d__Bacteria; p__Firmicutes; c__Clostridia; o__Clostridiales; f__Clostridiaceae; g__unclassified_Clostridiaceae; s__unclassified_Clostridiaceae
ASV_24512	0	26	0	0	0	0	0	5	0	0	0	0	15	0	0	0	0	0	d__Bacteria; p__Firmicutes; c__Clostridia; o__Clostridiales; f__Ruminococcaceae; g__unidentified_Ruminococcaceae; s__unidentified_Ruminococcaceae
ASV_11090	0	0	0	0	0	0	0	0	0	0	0	0	0	0	38	0	0	0	d__Bacteria; p__Firmicutes; c__Clostridia; o__Clostridiales; f__Lachnospiraceae; g__unclassified_Lachnospiraceae; s__unclassified_Lachnospiraceae
ASV_26077	9	37	10	0	0	0	0	0	0	0	0	0	0	0	0	0	0	0	d__Bacteria; p__Firmicutes; c__Clostridia; o__Clostridiales; f__unidentified_Clostridiales; g__unidentified_Clostridiales; s__unidentified_Clostridiales
ASV_13478	0	0	0	0	0	0	0	0	0	0	0	3	0	0	0	0	0	0	d__Bacteria; p__Firmicutes; c__Clostridia; o__Clostridiales; f__Lachnospiraceae; g__unidentified_Lachnospiraceae; s__unidentified_Lachnospiraceae
ASV_5291	20	19	0	28	7	8	0	0	0	0	0	0	0	0	0	0	0	0	d__Bacteria; p__Bacteroidetes; c__Bacteroidia; o__Bacteroidales; f__Prevotellaceae; g__Prevotella; s__unidentified_Prevotella
ASV_2851	6	0	0	0	0	0	0	0	0	0	5	0	0	0	17	10	0	7	d__Bacteria; p__Firmicutes; c__Clostridia; o__Clostridiales; f__Lachnospiraceae; g__unidentified_Lachnospiraceae; s__unidentified_Lachnospiraceae
ASV_37276	4	0	0	0	0	0	0	0	0	0	0	1	0	0	0	0	0	3	d__Bacteria; p__Firmicutes; c__Clostridia; o__Clostridiales; f__Lachnospiraceae; g__Coprococcus; s__unidentified_Coprococcus
ASV_32754	0	0	26	52	0	0	0	0	0	0	0	0	0	0	0	0	0	0	d__Bacteria; p__Bacteroidetes; c__Bacteroidia; o__Bacteroidales; f__unidentified_Bacteroidales; g__unidentified_Bacteroidales; s__unidentified_Bacteroidales
ASV_40105	0	0	0	0	0	0	0	0	0	0	0	0	5	0	0	0	0	0	d__Bacteria; p__Firmicutes; c__Clostridia; o__Clostridiales; f__Lachnospiraceae; g__unidentified_Lachnospiraceae; s__unidentified_Lachnospiraceae
ASV_19336	3	0	0	0	0	0	0	7	0	0	0	0	6	0	0	0	0	0	d__Bacteria; p__Firmicutes; c__Bacilli; o__Bacillales; f__Staphylococcaceae; g__Macrococcus; s__unidentified_Macrococcus
ASV_24799	0	0	0	0	0	0	121	0	0	0	0	0	0	0	0	0	0	0	d__Bacteria; p__unclassified_Bacteria; c__unclassified_Bacteria; o__unclassified_Bacteria; f__unclassified_Bacteria; g__unclassified_Bacteria; s__unclassified_Bacteria
ASV_16901	0	0	0	0	0	0	0	0	0	0	0	0	0	0	39	0	0	0	d__Bacteria; p__Firmicutes; c__Clostridia; o__Clostridiales; f__Lachnospiraceae; g__unclassified_Lachnospiraceae; s__unclassified_Lachnospiraceae
ASV_11218	0	0	0	13	0	0	0	0	0	0	0	0	0	0	0	0	0	0	d__Bacteria; p__Bacteroidetes; c__Bacteroidia; o__Bacteroidales; f__unidentified_Bacteroidales; g__unidentified_Bacteroidales; s__unidentified_Bacteroidales
ASV_7227	3	0	26	2	29	0	0	0	7	0	0	1	0	3	0	0	0	0	d__Bacteria; p__Firmicutes; c__Clostridia; o__Clostridiales; f__Ruminococcaceae; g__unidentified_Ruminococcaceae; s__unidentified_Ruminococcaceae
ASV_25123	0	0	0	0	0	0	25	1	0	13	0	0	0	0	0	0	0	1	d__Bacteria; p__Bacteroidetes; c__Flavobacteriia; o__Flavobacteriales; f__[Weeksellaceae]; g__unidentified_[Weeksellaceae]; s__unidentified_[Weeksellaceae]
ASV_25807	0	0	0	6	0	0	0	0	7	0	7	0	0	12	18	17	0	0	d__Bacteria; p__Firmicutes; c__Clostridia; o__Clostridiales; f__Lachnospiraceae; g__Butyrivibrio; s__unidentified_Butyrivibrio
ASV_26734	0	0	0	17	0	0	0	0	0	0	2	3	0	0	16	3	0	1	d__Bacteria; p__Firmicutes; c__Clostridia; o__Clostridiales; f__Lachnospiraceae; g__Butyrivibrio; s__unidentified_Butyrivibrio
ASV_2254	14	0	0	0	0	0	0	0	0	7	0	0	0	0	0	0	0	0	d__Bacteria; p__Firmicutes; c__Clostridia; o__Clostridiales; f__Lachnospiraceae; g__unclassified_Lachnospiraceae; s__unclassified_Lachnospiraceae
ASV_8000	0	0	0	0	0	0	0	0	0	0	6	8	0	0	0	15	0	11	d__Bacteria; p__Firmicutes; c__Clostridia; o__Clostridiales; f__unidentified_Clostridiales; g__unidentified_Clostridiales; s__unidentified_Clostridiales
ASV_31635	0	0	0	0	0	0	0	0	3	0	0	2	0	3	0	0	0	3	d__Bacteria; p__Firmicutes; c__Erysipelotrichi; o__Erysipelotrichales; f__Erysipelotrichaceae; g__Bulleidia; s__unidentified_Bulleidia
ASV_28359	18	0	0	0	5	0	0	0	0	0	9	3	0	0	9	9	0	3	d__Bacteria; p__Firmicutes; c__Clostridia; o__Clostridiales; f__Ruminococcaceae; g__unidentified_Ruminococcaceae; s__unidentified_Ruminococcaceae
ASV_39254	0	0	0	0	0	168	0	0	0	0	0	0	0	0	0	0	0	0	d__Bacteria; p__Firmicutes; c__Clostridia; o__Clostridiales; f__Lachnospiraceae; g__Clostridium; s__Clostridium_citroniae
ASV_20571	0	0	0	0	0	0	0	0	0	0	0	21	0	0	0	0	0	26	d__Bacteria; p__Actinobacteria; c__Coriobacteriia; o__Coriobacteriales; f__Coriobacteriaceae; g__Adlercreutzia; s__unidentified_Adlercreutzia
ASV_28869	6	0	0	37	5	0	0	0	0	27	0	0	0	0	0	0	0	0	d__Bacteria; p__Bacteroidetes; c__Bacteroidia; o__Bacteroidales; f__Prevotellaceae; g__Prevotella; s__unidentified_Prevotella
ASV_19440	0	0	0	0	0	0	0	0	0	0	24	0	0	0	0	28	0	0	d__Bacteria; p__Firmicutes; c__Clostridia; o__Clostridiales; f__unclassified_Clostridiales; g__unclassified_Clostridiales; s__unclassified_Clostridiales
ASV_38637	0	0	4	0	0	0	0	0	0	0	0	5	0	0	9	0	0	3	d__Bacteria; p__Firmicutes; c__Clostridia; o__Clostridiales; f__Ruminococcaceae; g__Ruminococcus; s__unidentified_Ruminococcus
ASV_37101	13	0	0	0	0	0	0	0	0	0	0	9	0	0	0	0	0	14	d__Bacteria; p__Firmicutes; c__Clostridia; o__Clostridiales; f__Ruminococcaceae; g__Ruminococcus; s__unclassified_Ruminococcus
ASV_11923	5	0	5	0	3	0	0	0	4	0	1	0	0	7	0	4	0	0	d__Bacteria; p__Firmicutes; c__Clostridia; o__Clostridiales; f__Ruminococcaceae; g__unidentified_Ruminococcaceae; s__unidentified_Ruminococcaceae
ASV_29298	2	0	0	0	0	0	0	0	0	0	26	12	0	0	4	14	0	0	d__Bacteria; p__Firmicutes; c__Clostridia; o__Clostridiales; f__unidentified_Clostridiales; g__unidentified_Clostridiales; s__unidentified_Clostridiales
ASV_14976	0	16	0	0	0	0	0	8	0	0	0	0	9	18	0	0	0	14	d__Bacteria; p__Firmicutes; c__Clostridia; o__Clostridiales; f__Ruminococcaceae; g__unidentified_Ruminococcaceae; s__unidentified_Ruminococcaceae
ASV_15715	0	0	9	0	0	0	0	0	20	0	0	0	0	11	0	0	0	0	d__Bacteria; p__Firmicutes; c__Clostridia; o__Clostridiales; f__unidentified_Clostridiales; g__unidentified_Clostridiales; s__unidentified_Clostridiales
ASV_29162	4	0	0	0	0	0	0	0	6	0	0	0	0	0	29	3	0	3	d__Bacteria; p__Firmicutes; c__Clostridia; o__Clostridiales; f__unidentified_Clostridiales; g__unidentified_Clostridiales; s__unidentified_Clostridiales
ASV_3464	0	0	0	0	0	0	0	0	8	0	0	0	0	5	0	0	0	0	d__Bacteria; p__Tenericutes; c__Mollicutes; o__RF39; f__unidentified_RF39; g__unidentified_RF39; s__unidentified_RF39
ASV_1013	0	0	0	0	0	0	0	0	13	0	0	11	0	0	22	0	0	10	d__Bacteria; p__Firmicutes; c__Clostridia; o__Clostridiales; f__unidentified_Clostridiales; g__unidentified_Clostridiales; s__unidentified_Clostridiales
ASV_9725	0	0	0	0	0	0	0	0	0	0	0	11	0	0	0	0	0	7	d__Bacteria; p__Firmicutes; c__Clostridia; o__Clostridiales; f__unidentified_Clostridiales; g__unidentified_Clostridiales; s__unidentified_Clostridiales
ASV_17591	0	0	0	0	0	0	0	0	0	0	0	0	0	0	20	0	0	0	d__Bacteria; p__Tenericutes; c__Mollicutes; o__RF39; f__unidentified_RF39; g__unidentified_RF39; s__unidentified_RF39
ASV_36598	0	5	0	9	0	0	6	7	6	12	6	7	0	2	5	3	0	0	d__Bacteria; p__Actinobacteria; c__Actinobacteria; o__Actinomycetales; f__Corynebacteriaceae; g__Corynebacterium; s__unidentified_Corynebacterium
ASV_16438	18	34	12	0	14	33	0	0	0	0	0	0	0	0	0	0	0	0	d__Bacteria; p__Bacteroidetes; c__Bacteroidia; o__Bacteroidales; f__unidentified_Bacteroidales; g__unidentified_Bacteroidales; s__unidentified_Bacteroidales
ASV_35605	0	0	0	0	0	0	0	0	0	0	0	15	0	0	0	0	0	8	d__Bacteria; p__Firmicutes; c__Clostridia; o__Clostridiales; f__unidentified_Clostridiales; g__unidentified_Clostridiales; s__unidentified_Clostridiales
ASV_39378	37	0	0	0	0	0	0	0	0	0	0	0	0	0	0	4	0	2	d__Bacteria; p__Firmicutes; c__Clostridia; o__Clostridiales; f__[Mogibacteriaceae]; g__unidentified_[Mogibacteriaceae]; s__unidentified_[Mogibacteriaceae]
ASV_25331	0	13	49	15	22	26	0	0	0	0	0	0	0	0	0	0	0	0	d__Bacteria; p__Firmicutes; c__Clostridia; o__Clostridiales; f__Ruminococcaceae; g__unidentified_Ruminococcaceae; s__unidentified_Ruminococcaceae
ASV_23613	15	17	13	0	8	9	0	0	0	0	0	0	0	0	0	0	0	0	d__Bacteria; p__Firmicutes; c__Clostridia; o__Clostridiales; f__Lachnospiraceae; g__Coprococcus; s__unidentified_Coprococcus
ASV_10426	0	0	0	0	0	0	8	0	0	0	0	16	0	0	0	0	0	0	d__Bacteria; p__Firmicutes; c__Clostridia; o__Clostridiales; f__Ruminococcaceae; g__unidentified_Ruminococcaceae; s__unidentified_Ruminococcaceae
ASV_10463	54	9	22	0	0	9	47	0	0	0	0	0	0	0	0	0	0	0	d__Bacteria; p__Proteobacteria; c__Gammaproteobacteria; o__Aeromonadales; f__Succinivibrionaceae; g__unidentified_Succinivibrionaceae; s__unidentified_Succinivibrionaceae
ASV_19817	0	0	0	0	0	0	0	0	0	323	0	0	0	0	0	0	0	0	d__Bacteria; p__unclassified_Bacteria; c__unclassified_Bacteria; o__unclassified_Bacteria; f__unclassified_Bacteria; g__unclassified_Bacteria; s__unclassified_Bacteria
ASV_16153	9	0	0	0	0	0	0	0	0	20	0	0	0	0	0	0	0	0	d__Bacteria; p__Firmicutes; c__Clostridia; o__Clostridiales; f__Peptostreptococcaceae; g__unidentified_Peptostreptococcaceae; s__unidentified_Peptostreptococcaceae
ASV_40004	2	0	67	0	0	68	0	0	0	0	0	0	0	0	0	0	0	0	d__Bacteria; p__Verrucomicrobia; c__Verruco-5; o__WCHB1-41; f__RFP12; g__unidentified_RFP12; s__unidentified_RFP12
ASV_1173	0	0	8	0	0	3	0	0	3	0	0	3	0	5	0	0	0	5	d__Bacteria; p__Firmicutes; c__Clostridia; o__Clostridiales; f__Veillonellaceae; g__Megasphaera; s__unidentified_Megasphaera
ASV_20227	45	0	21	0	0	0	5	0	0	0	0	0	0	0	0	0	0	0	d__Bacteria; p__Bacteroidetes; c__Bacteroidia; o__Bacteroidales; f__Prevotellaceae; g__Prevotella; s__unidentified_Prevotella
ASV_21261	5	6	6	0	6	0	0	6	0	5	0	0	4	0	0	0	0	0	d__Bacteria; p__Proteobacteria; c__Betaproteobacteria; o__ASSO-13; f__unidentified_ASSO-13; g__unidentified_ASSO-13; s__unidentified_ASSO-13
ASV_8577	5	0	0	0	0	0	0	7	0	0	0	0	0	0	0	9	0	0	d__Bacteria; p__Firmicutes; c__Clostridia; o__Clostridiales; f__unidentified_Clostridiales; g__unidentified_Clostridiales; s__unidentified_Clostridiales
ASV_39980	3	7	0	6	0	0	0	7	6	0	9	4	0	5	5	2	9	3	d__Bacteria; p__Firmicutes; c__Clostridia; o__Clostridiales; f__unidentified_Clostridiales; g__unidentified_Clostridiales; s__unidentified_Clostridiales
ASV_31763	0	0	0	0	0	0	0	0	0	0	18	2	0	0	0	0	0	4	d__Bacteria; p__Tenericutes; c__Mollicutes; o__RF39; f__unidentified_RF39; g__unidentified_RF39; s__unidentified_RF39
ASV_19426	0	0	0	0	0	0	0	0	0	70	0	0	0	0	0	0	0	0	d__Bacteria; p__unclassified_Bacteria; c__unclassified_Bacteria; o__unclassified_Bacteria; f__unclassified_Bacteria; g__unclassified_Bacteria; s__unclassified_Bacteria
ASV_10203	0	0	0	0	0	0	0	0	0	0	34	0	0	0	0	15	0	0	d__Bacteria; p__Firmicutes; c__Clostridia; o__Clostridiales; f__Peptostreptococcaceae; g__[Clostridium]; s__[Clostridium]_sordellii
ASV_31115	3	92	0	0	9	0	0	0	0	0	0	0	0	0	0	0	0	0	d__Bacteria; p__Firmicutes; c__Clostridia; o__Clostridiales; f__unidentified_Clostridiales; g__unidentified_Clostridiales; s__unidentified_Clostridiales
ASV_28865	0	125	0	0	18	0	0	0	0	0	0	0	0	0	0	0	0	0	d__Bacteria; p__Firmicutes; c__Clostridia; o__Clostridiales; f__unidentified_Clostridiales; g__unidentified_Clostridiales; s__unidentified_Clostridiales
ASV_7085	0	0	8	0	0	0	0	0	4	0	0	0	0	8	0	0	0	0	d__Bacteria; p__Firmicutes; c__Clostridia; o__Clostridiales; f__unidentified_Clostridiales; g__unidentified_Clostridiales; s__unidentified_Clostridiales
ASV_18806	0	0	0	5	2	0	5	0	9	8	0	0	0	6	7	6	0	0	d__Bacteria; p__Firmicutes; c__Clostridia; o__Clostridiales; f__unidentified_Clostridiales; g__unidentified_Clostridiales; s__unidentified_Clostridiales
ASV_10492	0	0	0	3	0	0	10	0	0	0	0	0	0	0	0	0	0	2	d__Bacteria; p__Firmicutes; c__Bacilli; o__Lactobacillales; f__Aerococcaceae; g__Facklamia; s__unidentified_Facklamia
ASV_5655	0	0	0	0	0	0	0	7	6	0	4	0	4	0	0	6	0	3	d__Bacteria; p__Firmicutes; c__Clostridia; o__Clostridiales; f__Lachnospiraceae; g__unidentified_Lachnospiraceae; s__unidentified_Lachnospiraceae
ASV_25698	0	0	0	0	0	0	0	8	11	0	0	0	5	7	0	15	0	0	d__Bacteria; p__Firmicutes; c__Bacilli; o__Turicibacterales; f__Turicibacteraceae; g__Turicibacter; s__unidentified_Turicibacter
ASV_4570	2	0	0	0	0	0	0	0	0	0	0	0	0	0	0	8	0	4	d__Bacteria; p__Firmicutes; c__Clostridia; o__Clostridiales; f__Clostridiaceae; g__Clostridium; s__unidentified_Clostridium
ASV_3435	2	0	0	0	0	0	0	0	0	0	0	8	0	0	0	0	0	7	d__Bacteria; p__Firmicutes; c__Clostridia; o__Clostridiales; f__Lachnospiraceae; g__unclassified_Lachnospiraceae; s__unclassified_Lachnospiraceae
ASV_20716	6	29	0	11	0	0	0	0	0	0	0	0	0	0	0	0	0	0	d__Bacteria; p__Firmicutes; c__Clostridia; o__Clostridiales; f__unclassified_Clostridiales; g__unclassified_Clostridiales; s__unclassified_Clostridiales
ASV_5576	0	0	0	0	0	0	0	0	0	0	0	13	0	0	0	0	0	26	d__Bacteria; p__TM7; c__TM7-3; o__CW040; f__F16; g__unidentified_F16; s__unidentified_F16
ASV_10317	0	0	0	0	0	0	0	0	0	0	0	0	1	0	0	0	0	0	d__Bacteria; p__Proteobacteria; c__Gammaproteobacteria; o__Pseudomonadales; f__Moraxellaceae; g__Psychrobacter; s__Psychrobacter_sanguinis
ASV_7411	16	20	0	17	11	59	0	0	0	0	0	0	0	0	0	0	0	0	d__Bacteria; p__Bacteroidetes; c__Bacteroidia; o__Bacteroidales; f__unidentified_Bacteroidales; g__unidentified_Bacteroidales; s__unidentified_Bacteroidales
ASV_23905	2	3	0	0	0	0	0	7	3	0	0	1	12	4	0	3	0	3	d__Bacteria; p__Firmicutes; c__Clostridia; o__Clostridiales; f__[Mogibacteriaceae]; g__unidentified_[Mogibacteriaceae]; s__unidentified_[Mogibacteriaceae]
ASV_22547	0	0	0	0	0	0	0	7	5	0	0	10	25	11	1	0	0	2	d__Bacteria; p__Firmicutes; c__Clostridia; o__Clostridiales; f__unidentified_Clostridiales; g__unidentified_Clostridiales; s__unidentified_Clostridiales
ASV_21436	0	0	0	104	0	0	0	0	0	0	0	0	0	0	0	0	0	0	d__Bacteria; p__Bacteroidetes; c__Bacteroidia; o__Bacteroidales; f__Prevotellaceae; g__Prevotella; s__unidentified_Prevotella
ASV_12065	0	0	0	0	0	0	0	0	0	0	7	0	0	0	5	6	0	0	d__Bacteria; p__Firmicutes; c__Clostridia; o__Clostridiales; f__unidentified_Clostridiales; g__unidentified_Clostridiales; s__unidentified_Clostridiales
ASV_13150	12	0	0	0	0	0	0	0	9	0	0	0	0	13	0	0	0	0	d__Bacteria; p__Firmicutes; c__Clostridia; o__Clostridiales; f__Lachnospiraceae; g__Moryella; s__unidentified_Moryella
ASV_25866	0	0	0	24	0	0	28	0	0	0	0	0	0	0	0	0	0	0	d__Bacteria; p__Bacteroidetes; c__Bacteroidia; o__Bacteroidales; f__[Paraprevotellaceae]; g__unidentified_[Paraprevotellaceae]; s__unidentified_[Paraprevotellaceae]
ASV_25541	0	0	0	0	0	0	0	0	0	0	0	2	0	0	9	2	11	7	d__Bacteria; p__TM7; c__TM7-3; o__CW040; f__F16; g__unidentified_F16; s__unidentified_F16
ASV_3657	15	12	8	0	14	0	11	0	0	0	0	0	0	0	0	0	0	0	d__Bacteria; p__Bacteroidetes; c__Bacteroidia; o__Bacteroidales; f__Prevotellaceae; g__Prevotella; s__unidentified_Prevotella
ASV_7208	5	5	9	0	0	0	0	0	0	0	0	0	0	0	0	0	0	0	d__Bacteria; p__Firmicutes; c__Clostridia; o__Clostridiales; f__Lachnospiraceae; g__Butyrivibrio; s__unidentified_Butyrivibrio
ASV_428	0	0	0	0	0	6	0	0	11	1	2	6	5	12	9	1	0	1	d__Bacteria; p__Firmicutes; c__Clostridia; o__Clostridiales; f__Clostridiaceae; g__unidentified_Clostridiaceae; s__unidentified_Clostridiaceae
ASV_6553	0	0	0	0	0	0	0	0	0	0	0	0	0	0	11	0	0	0	d__Bacteria; p__Firmicutes; c__Clostridia; o__Clostridiales; f__Lachnospiraceae; g__unidentified_Lachnospiraceae; s__unidentified_Lachnospiraceae
ASV_28388	0	0	5	8	0	0	0	0	8	0	0	0	0	5	34	0	0	0	d__Bacteria; p__Firmicutes; c__Clostridia; o__Clostridiales; f__unidentified_Clostridiales; g__unidentified_Clostridiales; s__unidentified_Clostridiales
ASV_26390	0	0	0	0	0	7	0	0	0	0	0	0	0	0	0	0	0	0	d__Bacteria; p__Actinobacteria; c__Actinobacteria; o__Actinomycetales; f__unclassified_Actinomycetales; g__unclassified_Actinomycetales; s__unclassified_Actinomycetales
ASV_38571	39	0	0	0	0	18	0	0	0	0	0	0	0	0	0	0	0	0	d__Bacteria; p__Firmicutes; c__Clostridia; o__Clostridiales; f__Clostridiaceae; g__Clostridium; s__unidentified_Clostridium
ASV_519	13	5	7	10	14	7	0	0	0	0	0	7	0	2	0	0	0	6	d__Bacteria; p__Firmicutes; c__Clostridia; o__Clostridiales; f__unidentified_Clostridiales; g__unidentified_Clostridiales; s__unidentified_Clostridiales
ASV_7614	0	0	0	19	0	0	0	0	0	0	0	0	0	0	24	0	0	0	d__Bacteria; p__Firmicutes; c__Clostridia; o__Clostridiales; f__Lachnospiraceae; g__unidentified_Lachnospiraceae; s__unidentified_Lachnospiraceae
ASV_762	12	0	0	0	0	0	0	0	0	0	0	0	0	0	0	0	0	0	d__Bacteria; p__Firmicutes; c__Clostridia; o__Clostridiales; f__Lachnospiraceae; g__Blautia; s__unidentified_Blautia
ASV_5794	0	0	0	0	0	0	0	0	0	0	0	0	0	0	0	7	5	0	d__Bacteria; p__Tenericutes; c__Mollicutes; o__RF39; f__unidentified_RF39; g__unidentified_RF39; s__unidentified_RF39
ASV_16607	0	0	0	0	0	0	0	0	0	21	0	0	0	0	0	0	0	0	d__Bacteria; p__Firmicutes; c__Clostridia; o__Clostridiales; f__unidentified_Clostridiales; g__unidentified_Clostridiales; s__unidentified_Clostridiales
ASV_11838	0	19	0	0	0	0	0	16	0	0	0	0	0	0	0	0	0	0	d__Bacteria; p__Firmicutes; c__Clostridia; o__Clostridiales; f__Lachnospiraceae; g__Roseburia; s__Roseburia_faecis
ASV_35957	0	0	0	0	0	0	0	0	0	0	0	0	0	0	3	0	0	4	d__Bacteria; p__Firmicutes; c__Clostridia; o__Clostridiales; f__Lachnospiraceae; g__unidentified_Lachnospiraceae; s__unidentified_Lachnospiraceae
ASV_17938	0	14	6	0	0	22	0	0	0	0	0	0	0	0	0	0	0	0	d__Bacteria; p__Bacteroidetes; c__Bacteroidia; o__Bacteroidales; f__Prevotellaceae; g__Prevotella; s__unidentified_Prevotella
ASV_28695	0	0	0	0	0	0	0	0	0	0	0	0	21	0	0	0	0	17	d__Bacteria; p__Firmicutes; c__Clostridia; o__Clostridiales; f__Clostridiaceae; g__SMB53; s__unidentified_SMB53
ASV_2868	0	4	14	44	0	0	0	0	0	0	0	0	0	0	0	0	0	0	d__Bacteria; p__Bacteroidetes; c__Bacteroidia; o__Bacteroidales; f__Prevotellaceae; g__Prevotella; s__unidentified_Prevotella
ASV_31891	0	0	0	0	0	0	0	0	0	0	0	0	0	0	9	6	0	0	d__Bacteria; p__Firmicutes; c__Clostridia; o__Clostridiales; f__unidentified_Clostridiales; g__unidentified_Clostridiales; s__unidentified_Clostridiales
ASV_20609	31	0	0	3	0	8	0	0	0	0	0	0	0	0	0	0	0	2	d__Bacteria; p__Firmicutes; c__Clostridia; o__Clostridiales; f__Ruminococcaceae; g__Ruminococcus; s__unidentified_Ruminococcus
ASV_19675	0	0	0	0	0	0	0	0	0	0	0	0	25	13	19	0	0	0	d__Bacteria; p__Firmicutes; c__Clostridia; o__Clostridiales; f__Clostridiaceae; g__Clostridium; s__Clostridium_perfringens
ASV_22025	0	0	0	0	0	0	0	6	0	19	0	7	0	0	14	3	0	0	d__Bacteria; p__Firmicutes; c__Clostridia; o__Clostridiales; f__unidentified_Clostridiales; g__unidentified_Clostridiales; s__unidentified_Clostridiales
ASV_37768	0	0	0	0	0	0	0	0	0	0	0	14	0	0	0	0	0	16	d__Bacteria; p__Firmicutes; c__Clostridia; o__Clostridiales; f__Ruminococcaceae; g__unidentified_Ruminococcaceae; s__unidentified_Ruminococcaceae
ASV_17236	0	0	20	2	4	18	0	0	0	0	0	10	0	10	0	0	0	7	d__Bacteria; p__Firmicutes; c__Clostridia; o__Clostridiales; f__unidentified_Clostridiales; g__unidentified_Clostridiales; s__unidentified_Clostridiales
ASV_19509	3	0	0	0	0	0	0	0	0	0	0	0	0	0	0	0	0	0	d__Bacteria; p__Firmicutes; c__Clostridia; o__Clostridiales; f__unclassified_Clostridiales; g__unclassified_Clostridiales; s__unclassified_Clostridiales
ASV_22315	3	0	26	2	8	11	0	0	0	0	0	0	0	0	0	0	0	0	d__Bacteria; p__Verrucomicrobia; c__Verruco-5; o__WCHB1-41; f__RFP12; g__unidentified_RFP12; s__unidentified_RFP12
ASV_6928	10	12	7	0	19	0	0	0	0	0	0	0	0	0	0	0	0	0	d__Bacteria; p__Firmicutes; c__Clostridia; o__Clostridiales; f__unidentified_Clostridiales; g__unidentified_Clostridiales; s__unidentified_Clostridiales
ASV_1252	0	0	0	6	0	0	0	0	0	0	0	5	0	0	30	0	0	0	d__Bacteria; p__Firmicutes; c__Clostridia; o__Clostridiales; f__[Mogibacteriaceae]; g__unidentified_[Mogibacteriaceae]; s__unidentified_[Mogibacteriaceae]
ASV_26081	6	0	0	0	0	0	0	0	0	8	0	0	0	0	0	0	0	6	d__Bacteria; p__Firmicutes; c__Clostridia; o__Clostridiales; f__[Mogibacteriaceae]; g__unidentified_[Mogibacteriaceae]; s__unidentified_[Mogibacteriaceae]
ASV_5248	3	0	0	0	0	0	0	0	7	0	4	0	0	6	0	3	0	0	d__Bacteria; p__Firmicutes; c__Clostridia; o__Clostridiales; f__Eubacteriaceae; g__Anaerofustis; s__unidentified_Anaerofustis
ASV_32202	0	0	19	24	0	0	23	0	0	0	0	0	0	0	0	0	0	0	d__Bacteria; p__Firmicutes; c__Clostridia; o__Clostridiales; f__Ruminococcaceae; g__unidentified_Ruminococcaceae; s__unidentified_Ruminococcaceae
ASV_32820	0	12	0	0	0	7	17	0	0	0	0	0	0	0	0	0	0	0	d__Bacteria; p__Firmicutes; c__Bacilli; o__Bacillales; f__Staphylococcaceae; g__Staphylococcus; s__Staphylococcus_sciuri
ASV_1255	0	0	78	8	0	38	0	0	0	0	0	0	0	0	0	0	0	0	d__Bacteria; p__Verrucomicrobia; c__Verruco-5; o__WCHB1-41; f__RFP12; g__unidentified_RFP12; s__unidentified_RFP12
ASV_31790	0	0	0	29	0	0	0	0	0	0	0	0	0	0	0	0	0	0	d__Bacteria; p__Firmicutes; c__Clostridia; o__Clostridiales; f__unidentified_Clostridiales; g__unidentified_Clostridiales; s__unidentified_Clostridiales
ASV_21004	0	0	0	0	0	0	0	0	0	0	0	31	0	0	0	0	0	0	d__Bacteria; p__Firmicutes; c__Clostridia; o__Clostridiales; f__unclassified_Clostridiales; g__unclassified_Clostridiales; s__unclassified_Clostridiales
ASV_950	14	0	35	0	8	49	0	0	0	0	0	0	0	0	0	0	0	0	d__Bacteria; p__Bacteroidetes; c__Bacteroidia; o__Bacteroidales; f__Prevotellaceae; g__Prevotella; s__unidentified_Prevotella
ASV_7913	0	0	0	0	0	0	0	0	0	0	0	15	0	0	0	0	0	0	d__Bacteria; p__Firmicutes; c__Clostridia; o__Clostridiales; f__Ruminococcaceae; g__unidentified_Ruminococcaceae; s__unidentified_Ruminococcaceae
ASV_18148	66	0	0	0	0	0	12	0	0	0	0	0	0	0	0	0	0	0	d__Bacteria; p__Bacteroidetes; c__Bacteroidia; o__Bacteroidales; f__Prevotellaceae; g__Prevotella; s__unidentified_Prevotella
ASV_29026	0	0	0	0	0	0	30	1	2	143	0	0	0	0	0	0	0	0	d__Bacteria; p__unclassified_Bacteria; c__unclassified_Bacteria; o__unclassified_Bacteria; f__unclassified_Bacteria; g__unclassified_Bacteria; s__unclassified_Bacteria
ASV_1121	16	0	7	0	10	27	9	0	0	0	0	0	0	0	0	3	0	3	d__Bacteria; p__Tenericutes; c__Mollicutes; o__Mycoplasmatales; f__Mycoplasmataceae; g__unidentified_Mycoplasmataceae; s__unidentified_Mycoplasmataceae
ASV_15396	6	0	0	74	0	0	0	0	0	0	0	0	0	0	0	0	0	0	d__Bacteria; p__Proteobacteria; c__Alphaproteobacteria; o__Rhodospirillales; f__Acetobacteraceae; g__unclassified_Acetobacteraceae; s__unclassified_Acetobacteraceae
ASV_32791	0	0	0	3	0	0	0	0	0	0	0	0	0	0	0	0	0	0	d__Bacteria; p__Firmicutes; c__Clostridia; o__Clostridiales; f__unclassified_Clostridiales; g__unclassified_Clostridiales; s__unclassified_Clostridiales
ASV_30181	16	0	27	11	14	23	0	0	0	0	0	0	0	0	0	0	0	0	d__Bacteria; p__Fibrobacteres; c__Fibrobacteria; o__Fibrobacterales; f__Fibrobacteraceae; g__Fibrobacter; s__Fibrobacter_succinogenes
ASV_31964	0	0	0	0	0	0	0	0	0	0	25	0	0	0	0	5	0	11	d__Bacteria; p__Firmicutes; c__Clostridia; o__Clostridiales; f__Peptostreptococcaceae; g__unidentified_Peptostreptococcaceae; s__unidentified_Peptostreptococcaceae
ASV_8893	6	0	0	0	0	4	0	0	0	0	0	4	0	11	0	0	0	7	d__Bacteria; p__Firmicutes; c__Clostridia; o__Clostridiales; f__unidentified_Clostridiales; g__unidentified_Clostridiales; s__unidentified_Clostridiales
ASV_31714	0	0	0	0	0	0	0	0	0	97	0	0	0	0	0	0	0	0	d__Bacteria; p__unclassified_Bacteria; c__unclassified_Bacteria; o__unclassified_Bacteria; f__unclassified_Bacteria; g__unclassified_Bacteria; s__unclassified_Bacteria
ASV_17275	23	11	7	3	7	5	0	0	0	0	0	0	0	0	0	0	0	0	d__Bacteria; p__Firmicutes; c__Clostridia; o__Clostridiales; f__Clostridiaceae; g__Clostridium; s__unidentified_Clostridium
ASV_11648	88	0	0	4	0	0	0	0	0	0	0	0	0	0	0	0	0	0	d__Bacteria; p__Bacteroidetes; c__Bacteroidia; o__Bacteroidales; f__unidentified_Bacteroidales; g__unidentified_Bacteroidales; s__unidentified_Bacteroidales
ASV_22951	3	0	11	0	0	0	0	0	0	0	0	0	0	0	0	0	0	0	d__Bacteria; p__Firmicutes; c__Clostridia; o__Clostridiales; f__Ruminococcaceae; g__Ruminococcus; s__Ruminococcus_albus
ASV_23178	0	0	0	0	0	0	0	0	0	0	16	10	0	0	0	5	0	12	d__Bacteria; p__Firmicutes; c__Clostridia; o__Clostridiales; f__unidentified_Clostridiales; g__unidentified_Clostridiales; s__unidentified_Clostridiales
ASV_29406	0	0	0	0	0	0	0	0	0	15	0	0	3	0	0	0	0	0	d__Bacteria; p__Firmicutes; c__Bacilli; o__Bacillales; f__Bacillaceae; g__unclassified_Bacillaceae; s__unclassified_Bacillaceae
ASV_11013	3	0	0	0	0	0	0	0	0	0	0	0	0	0	0	0	0	0	d__Bacteria; p__Firmicutes; c__Clostridia; o__Clostridiales; f__Ruminococcaceae; g__Ruminococcus; s__unidentified_Ruminococcus
ASV_10615	37	0	68	0	0	0	0	0	0	0	0	0	0	0	0	0	0	0	d__Bacteria; p__Bacteroidetes; c__Bacteroidia; o__Bacteroidales; f__BS11; g__unidentified_BS11; s__unidentified_BS11
ASV_20048	0	0	0	0	0	0	0	0	0	0	0	0	0	16	33	0	0	0	d__Bacteria; p__Firmicutes; c__Clostridia; o__Clostridiales; f__unidentified_Clostridiales; g__unidentified_Clostridiales; s__unidentified_Clostridiales
ASV_20688	0	0	0	0	0	0	0	0	10	0	0	0	0	21	0	0	0	0	d__Bacteria; p__Firmicutes; c__Clostridia; o__Clostridiales; f__Ruminococcaceae; g__Ruminococcus; s__unidentified_Ruminococcus
ASV_14400	0	0	0	0	0	0	0	0	0	0	19	0	0	0	0	11	0	0	d__Bacteria; p__Firmicutes; c__Clostridia; o__Clostridiales; f__unidentified_Clostridiales; g__unidentified_Clostridiales; s__unidentified_Clostridiales
ASV_18031	0	0	0	0	0	0	0	0	0	0	0	0	0	0	0	0	0	4	d__Bacteria; p__Actinobacteria; c__Actinobacteria; o__Bifidobacteriales; f__Bifidobacteriaceae; g__Bifidobacterium; s__unclassified_Bifidobacterium
ASV_8526	5	59	9	15	17	0	0	0	0	0	0	0	0	0	0	0	0	0	d__Bacteria; p__Fibrobacteres; c__Fibrobacteria; o__Fibrobacterales; f__Fibrobacteraceae; g__Fibrobacter; s__Fibrobacter_succinogenes
ASV_6459	0	0	0	0	0	0	0	0	0	0	0	2	0	2	1	0	0	1	d__Bacteria; p__Firmicutes; c__Clostridia; o__Clostridiales; f__unclassified_Clostridiales; g__unclassified_Clostridiales; s__unclassified_Clostridiales
ASV_26866	0	7	0	0	0	0	0	6	0	0	0	0	4	0	0	0	0	0	d__Bacteria; p__Firmicutes; c__Clostridia; o__Clostridiales; f__Ruminococcaceae; g__unidentified_Ruminococcaceae; s__unidentified_Ruminococcaceae
ASV_29547	0	0	0	0	0	0	0	0	0	8	0	8	0	3	0	0	5	0	d__Bacteria; p__Firmicutes; c__Clostridia; o__Clostridiales; f__unidentified_Clostridiales; g__unidentified_Clostridiales; s__unidentified_Clostridiales
ASV_12026	5	10	12	0	0	0	0	0	0	3	0	0	11	0	0	4	0	0	d__Bacteria; p__Firmicutes; c__Clostridia; o__Clostridiales; f__Ruminococcaceae; g__Oscillospira; s__unidentified_Oscillospira
ASV_1436	3	0	0	0	0	0	0	0	7	0	0	0	0	4	0	0	0	0	d__Bacteria; p__Firmicutes; c__Clostridia; o__Clostridiales; f__Lachnospiraceae; g__unclassified_Lachnospiraceae; s__unclassified_Lachnospiraceae
ASV_14816	0	0	0	0	0	0	0	0	0	0	0	10	0	4	0	5	0	6	d__Bacteria; p__TM7; c__TM7-3; o__CW040; f__F16; g__unidentified_F16; s__unidentified_F16
ASV_23483	1	0	0	0	0	0	0	0	0	0	0	0	0	9	0	0	0	0	d__Bacteria; p__Firmicutes; c__Clostridia; o__Clostridiales; f__Ruminococcaceae; g__unidentified_Ruminococcaceae; s__unidentified_Ruminococcaceae
ASV_24113	0	0	0	0	0	0	0	0	0	0	0	10	0	0	0	0	0	11	d__Bacteria; p__Firmicutes; c__Clostridia; o__Clostridiales; f__unidentified_Clostridiales; g__unidentified_Clostridiales; s__unidentified_Clostridiales
ASV_19594	14	9	34	10	0	14	0	0	0	0	0	0	0	0	0	0	0	0	d__Bacteria; p__Spirochaetes; c__Spirochaetes; o__Spirochaetales; f__Spirochaetaceae; g__unidentified_Spirochaetaceae; s__unidentified_Spirochaetaceae
ASV_12508	0	7	6	0	0	0	0	6	1	0	0	10	0	0	0	0	0	11	d__Bacteria; p__Elusimicrobia; c__Elusimicrobia; o__Elusimicrobiales; f__Elusimicrobiaceae; g__unidentified_Elusimicrobiaceae; s__unidentified_Elusimicrobiaceae
ASV_3542	0	0	0	0	0	9	0	0	0	0	0	16	0	0	0	0	0	18	d__Bacteria; p__TM7; c__TM7-3; o__CW040; f__F16; g__unidentified_F16; s__unidentified_F16
ASV_15326	6	0	18	0	30	0	0	0	0	6	0	0	0	0	0	0	0	0	d__Bacteria; p__Firmicutes; c__Clostridia; o__Clostridiales; f__Lachnospiraceae; g__Butyrivibrio; s__unidentified_Butyrivibrio
ASV_15702	0	5	0	0	8	3	4	0	0	2	4	0	4	11	0	6	0	2	d__Bacteria; p__Firmicutes; c__Clostridia; o__Clostridiales; f__[Tissierellaceae]; g__WAL_1855D; s__unidentified_WAL_1855D
ASV_3454	0	0	0	0	0	0	0	0	0	0	7	0	0	0	0	0	0	0	d__Bacteria; p__Firmicutes; c__Clostridia; o__Clostridiales; f__Ruminococcaceae; g__unidentified_Ruminococcaceae; s__unidentified_Ruminococcaceae
ASV_27785	0	0	0	0	0	2	0	0	0	0	0	21	0	0	0	0	0	13	d__Bacteria; p__Tenericutes; c__Mollicutes; o__RF39; f__unidentified_RF39; g__unidentified_RF39; s__unidentified_RF39
ASV_12861	29	18	2	0	5	14	0	0	0	0	0	0	0	0	0	0	0	0	d__Bacteria; p__Firmicutes; c__Clostridia; o__Clostridiales; f__Ruminococcaceae; g__Ruminococcus; s__unidentified_Ruminococcus
ASV_33361	0	0	0	0	0	0	0	0	0	0	0	0	0	0	15	0	0	11	d__Bacteria; p__Actinobacteria; c__Coriobacteriia; o__Coriobacteriales; f__Coriobacteriaceae; g__Adlercreutzia; s__unidentified_Adlercreutzia
ASV_11738	0	0	0	0	0	0	0	0	10	0	0	5	0	11	0	0	0	4	d__Bacteria; p__Firmicutes; c__Clostridia; o__Clostridiales; f__Ruminococcaceae; g__Ruminococcus; s__unidentified_Ruminococcus
ASV_38977	0	4	0	0	0	0	0	0	0	0	0	0	0	0	0	0	0	0	d__Bacteria; p__Bacteroidetes; c__Bacteroidia; o__Bacteroidales; f__Prevotellaceae; g__Prevotella; s__unidentified_Prevotella
ASV_39056	7	0	0	0	0	5	0	0	0	0	0	6	3	0	0	5	6	2	d__Bacteria; p__Firmicutes; c__Clostridia; o__Clostridiales; f__[Mogibacteriaceae]; g__unidentified_[Mogibacteriaceae]; s__unidentified_[Mogibacteriaceae]
ASV_27853	7	0	7	0	5	9	15	0	0	0	0	0	0	0	0	0	0	0	d__Bacteria; p__Firmicutes; c__Clostridia; o__Clostridiales; f__Veillonellaceae; g__unclassified_Veillonellaceae; s__unclassified_Veillonellaceae
ASV_15867	35	0	0	37	22	0	0	0	0	0	0	0	0	0	0	0	0	0	d__Bacteria; p__Bacteroidetes; c__Bacteroidia; o__Bacteroidales; f__Prevotellaceae; g__Prevotella; s__unidentified_Prevotella
ASV_10954	11	23	11	0	0	0	0	0	0	0	0	0	0	0	0	0	0	0	d__Bacteria; p__Bacteroidetes; c__Bacteroidia; o__Bacteroidales; f__Prevotellaceae; g__Prevotella; s__unidentified_Prevotella
ASV_3880	0	0	0	0	0	0	0	0	0	0	0	5	0	5	0	0	0	4	d__Bacteria; p__Firmicutes; c__Clostridia; o__Clostridiales; f__Ruminococcaceae; g__unidentified_Ruminococcaceae; s__unidentified_Ruminococcaceae
ASV_38875	4	0	0	0	0	0	0	0	0	0	0	0	0	8	20	7	0	6	d__Bacteria; p__Firmicutes; c__Clostridia; o__Clostridiales; f__Ruminococcaceae; g__unidentified_Ruminococcaceae; s__unidentified_Ruminococcaceae
ASV_30063	11	20	13	6	0	8	0	0	0	0	0	0	0	0	0	0	0	0	d__Bacteria; p__Bacteroidetes; c__Bacteroidia; o__Bacteroidales; f__Prevotellaceae; g__Prevotella; s__unidentified_Prevotella
ASV_18870	55	0	0	42	0	0	0	0	0	0	0	0	0	0	0	0	0	0	d__Bacteria; p__Bacteroidetes; c__Bacteroidia; o__Bacteroidales; f__[Paraprevotellaceae]; g__unclassified_[Paraprevotellaceae]; s__unclassified_[Paraprevotellaceae]
ASV_4585	0	0	0	3	0	3	0	0	0	0	0	15	0	0	0	0	0	20	d__Bacteria; p__Cyanobacteria; c__4C0d-2; o__YS2; f__unidentified_YS2; g__unidentified_YS2; s__unidentified_YS2
ASV_26006	0	0	0	0	0	0	0	0	0	0	0	0	0	7	0	0	0	0	d__Bacteria; p__Firmicutes; c__Clostridia; o__Clostridiales; f__unidentified_Clostridiales; g__unidentified_Clostridiales; s__unidentified_Clostridiales
ASV_14086	5	8	4	2	0	4	5	1	3	3	0	2	7	4	5	4	3	0	d__Bacteria; p__Firmicutes; c__Bacilli; o__Lactobacillales; f__Streptococcaceae; g__Streptococcus; s__unidentified_Streptococcus
ASV_28707	7	3	2	12	0	0	0	2	1	4	8	2	3	0	3	1	0	4	d__Bacteria; p__Firmicutes; c__Clostridia; o__Clostridiales; f__Lachnospiraceae; g__unclassified_Lachnospiraceae; s__unclassified_Lachnospiraceae
ASV_8554	0	0	48	19	0	0	0	0	0	9	0	0	0	0	0	0	0	0	d__Bacteria; p__Bacteroidetes; c__Bacteroidia; o__Bacteroidales; f__unidentified_Bacteroidales; g__unidentified_Bacteroidales; s__unidentified_Bacteroidales
ASV_39509	22	13	39	6	9	10	0	0	0	0	0	0	0	0	0	0	0	0	d__Bacteria; p__Firmicutes; c__Clostridia; o__Clostridiales; f__Lachnospiraceae; g__unclassified_Lachnospiraceae; s__unclassified_Lachnospiraceae
ASV_23104	0	0	0	0	6	0	0	0	0	15	0	5	0	3	0	7	4	0	d__Bacteria; p__Bacteroidetes; c__Bacteroidia; o__Bacteroidales; f__Prevotellaceae; g__Prevotella; s__unidentified_Prevotella
ASV_26350	0	9	0	0	3	4	0	3	0	0	0	7	0	0	0	1	0	8	d__Bacteria; p__Cyanobacteria; c__4C0d-2; o__YS2; f__unidentified_YS2; g__unidentified_YS2; s__unidentified_YS2
ASV_13708	68	0	15	0	1	6	0	0	0	0	0	0	0	0	0	0	0	0	d__Bacteria; p__Spirochaetes; c__Spirochaetes; o__Spirochaetales; f__Spirochaetaceae; g__Treponema; s__unidentified_Treponema
ASV_36847	0	0	0	0	0	0	0	0	4	0	0	0	0	10	0	0	0	0	d__Bacteria; p__Firmicutes; c__Clostridia; o__Clostridiales; f__Lachnospiraceae; g__Moryella; s__unidentified_Moryella
ASV_9196	0	0	0	0	0	0	0	0	8	0	0	0	3	8	0	0	0	0	d__Bacteria; p__Firmicutes; c__Clostridia; o__Clostridiales; f__Lachnospiraceae; g__Moryella; s__unidentified_Moryella
ASV_20703	0	0	0	0	0	0	0	16	0	0	0	0	0	0	0	0	0	0	d__Bacteria; p__Firmicutes; c__Clostridia; o__Clostridiales; f__Clostridiaceae; g__Clostridium; s__Clostridium_butyricum
ASV_14098	0	10	0	0	4	0	0	0	0	0	14	0	0	0	0	7	0	12	d__Bacteria; p__Firmicutes; c__Clostridia; o__Clostridiales; f__unidentified_Clostridiales; g__unidentified_Clostridiales; s__unidentified_Clostridiales
ASV_11111	7	0	0	6	7	3	0	0	0	0	0	0	0	0	0	0	5	3	d__Bacteria; p__Firmicutes; c__Erysipelotrichi; o__Erysipelotrichales; f__Erysipelotrichaceae; g__Allobaculum; s__unidentified_Allobaculum
ASV_17035	0	0	0	0	0	0	0	0	0	0	26	17	0	0	0	13	0	0	d__Bacteria; p__Firmicutes; c__Clostridia; o__Clostridiales; f__Peptostreptococcaceae; g__[Clostridium]; s__[Clostridium]_sordellii
ASV_30497	0	35	0	0	0	0	0	0	0	0	0	0	0	0	0	0	0	0	d__Bacteria; p__Actinobacteria; c__Actinobacteria; o__Bifidobacteriales; f__Bifidobacteriaceae; g__unidentified_Bifidobacteriaceae; s__unidentified_Bifidobacteriaceae
ASV_12485	0	81	0	0	0	0	0	0	0	0	0	0	0	0	0	0	0	0	d__Bacteria; p__Firmicutes; c__Clostridia; o__Clostridiales; f__unidentified_Clostridiales; g__unidentified_Clostridiales; s__unidentified_Clostridiales
ASV_6449	0	0	0	0	0	0	0	0	4	0	0	21	0	0	0	0	0	11	d__Bacteria; p__Tenericutes; c__Mollicutes; o__RF39; f__unidentified_RF39; g__unidentified_RF39; s__unidentified_RF39
ASV_33812	48	8	0	8	4	0	0	0	0	0	0	0	0	0	0	0	0	0	d__Bacteria; p__Firmicutes; c__Clostridia; o__Clostridiales; f__Clostridiaceae; g__Clostridium; s__unidentified_Clostridium
ASV_4149	4	17	36	1	0	6	0	0	0	0	0	0	0	0	0	0	0	0	d__Bacteria; p__Bacteroidetes; c__Bacteroidia; o__Bacteroidales; f__unclassified_Bacteroidales; g__unclassified_Bacteroidales; s__unclassified_Bacteroidales
ASV_3670	5	0	0	0	12	0	0	0	0	0	0	0	0	0	0	0	0	0	d__Bacteria; p__Firmicutes; c__Clostridia; o__Clostridiales; f__Lachnospiraceae; g__Coprococcus; s__unidentified_Coprococcus
ASV_233	9	1	14	9	7	25	0	0	0	0	0	0	0	0	0	0	0	0	d__Bacteria; p__Firmicutes; c__Clostridia; o__Clostridiales; f__Veillonellaceae; g__Succiniclasticum; s__unidentified_Succiniclasticum
ASV_22954	0	8	0	11	5	0	0	0	0	7	0	0	0	4	0	0	6	0	d__Bacteria; p__Firmicutes; c__Bacilli; o__Lactobacillales; f__Streptococcaceae; g__Streptococcus; s__Streptococcus_alactolyticus
ASV_34459	0	0	0	0	0	0	0	0	0	0	0	0	0	0	12	0	0	0	d__Bacteria; p__Firmicutes; c__Bacilli; o__Bacillales; f__Staphylococcaceae; g__Staphylococcus; s__unclassified_Staphylococcus
ASV_32365	8	6	0	0	0	0	0	6	0	0	0	6	10	0	0	0	0	19	d__Bacteria; p__Firmicutes; c__Clostridia; o__Clostridiales; f__Ruminococcaceae; g__unidentified_Ruminococcaceae; s__unidentified_Ruminococcaceae
ASV_4520	0	0	119	0	0	0	0	0	0	0	0	0	0	0	0	0	0	0	d__Bacteria; p__Bacteroidetes; c__Bacteroidia; o__Bacteroidales; f__S24-7; g__unidentified_S24-7; s__unidentified_S24-7
ASV_38242	0	0	0	0	0	0	0	0	0	0	0	0	0	0	0	0	0	4	d__Bacteria; p__Firmicutes; c__Clostridia; o__Clostridiales; f__Ruminococcaceae; g__Ruminococcus; s__unidentified_Ruminococcus
ASV_22761	0	0	0	0	0	0	0	0	10	0	0	0	0	8	0	0	0	0	d__Bacteria; p__Firmicutes; c__Clostridia; o__Clostridiales; f__Ruminococcaceae; g__unidentified_Ruminococcaceae; s__unidentified_Ruminococcaceae
ASV_7667	0	0	0	0	0	0	0	0	0	0	0	5	0	0	0	0	22	0	d__Bacteria; p__Firmicutes; c__Erysipelotrichi; o__Erysipelotrichales; f__Erysipelotrichaceae; g__Allobaculum; s__unidentified_Allobaculum
ASV_19830	0	0	0	0	0	0	0	0	0	0	0	0	0	0	0	0	0	4	d__Bacteria; p__Firmicutes; c__Clostridia; o__Clostridiales; f__unidentified_Clostridiales; g__unidentified_Clostridiales; s__unidentified_Clostridiales
ASV_5118	0	0	0	0	0	0	3	1	0	4	0	0	0	0	0	0	0	2	d__Bacteria; p__Proteobacteria; c__Gammaproteobacteria; o__Pseudomonadales; f__Moraxellaceae; g__Psychrobacter; s__Psychrobacter_pulmonis
ASV_16648	0	0	0	0	0	0	0	0	0	15	0	0	0	0	0	0	0	0	d__Bacteria; p__Firmicutes; c__Clostridia; o__Clostridiales; f__Lachnospiraceae; g__unidentified_Lachnospiraceae; s__unidentified_Lachnospiraceae
ASV_5155	0	0	0	0	0	0	0	0	0	0	10	2	0	0	0	6	0	1	d__Bacteria; p__Firmicutes; c__Clostridia; o__Clostridiales; f__Lachnospiraceae; g__unidentified_Lachnospiraceae; s__unidentified_Lachnospiraceae
ASV_2684	11	28	13	0	12	0	0	0	0	0	0	0	0	0	0	0	0	0	d__Bacteria; p__Bacteroidetes; c__Bacteroidia; o__Bacteroidales; f__Prevotellaceae; g__Prevotella; s__unidentified_Prevotella
ASV_22596	2	0	0	0	0	9	0	0	1	0	0	0	2	0	0	0	9	2	d__Bacteria; p__Actinobacteria; c__Actinobacteria; o__Bifidobacteriales; f__Bifidobacteriaceae; g__Bifidobacterium; s__Bifidobacterium_adolescentis
ASV_2580	6	11	5	9	0	17	0	0	0	0	0	1	0	1	0	0	0	2	d__Bacteria; p__Firmicutes; c__Clostridia; o__Clostridiales; f__unidentified_Clostridiales; g__unidentified_Clostridiales; s__unidentified_Clostridiales
ASV_30061	0	0	0	0	0	0	0	31	0	0	14	0	0	0	0	0	0	0	d__Bacteria; p__Firmicutes; c__Clostridia; o__Clostridiales; f__Lachnospiraceae; g__Epulopiscium; s__unidentified_Epulopiscium
ASV_35254	0	7	0	0	0	0	0	11	0	0	0	0	6	0	0	0	0	2	d__Bacteria; p__Firmicutes; c__Erysipelotrichi; o__Erysipelotrichales; f__Erysipelotrichaceae; g__Bulleidia; s__unidentified_Bulleidia
ASV_23739	0	0	0	1	0	0	0	0	6	0	0	0	0	8	6	0	0	0	d__Bacteria; p__Firmicutes; c__Clostridia; o__Clostridiales; f__unidentified_Clostridiales; g__unidentified_Clostridiales; s__unidentified_Clostridiales
ASV_10546	0	0	0	0	0	0	0	3	0	0	7	4	0	0	0	5	0	5	d__Bacteria; p__TM7; c__TM7-3; o__CW040; f__F16; g__unidentified_F16; s__unidentified_F16
ASV_18463	0	0	0	0	0	0	0	0	0	0	0	0	0	0	0	0	9	0	d__Bacteria; p__Firmicutes; c__Erysipelotrichi; o__Erysipelotrichales; f__Erysipelotrichaceae; g__Sharpea; s__Sharpea_azabuensis
ASV_13703	0	16	17	0	0	0	0	0	5	0	0	0	11	2	14	0	0	0	d__Bacteria; p__Actinobacteria; c__Actinobacteria; o__Bifidobacteriales; f__Bifidobacteriaceae; g__Bifidobacterium; s__unidentified_Bifidobacterium
ASV_10001	0	0	0	0	0	0	0	0	0	131	0	0	0	0	0	1	0	0	d__Bacteria; p__unclassified_Bacteria; c__unclassified_Bacteria; o__unclassified_Bacteria; f__unclassified_Bacteria; g__unclassified_Bacteria; s__unclassified_Bacteria
ASV_17483	0	0	0	0	0	0	0	0	0	0	0	0	9	0	4	0	0	0	d__Bacteria; p__Actinobacteria; c__Coriobacteriia; o__Coriobacteriales; f__Coriobacteriaceae; g__unidentified_Coriobacteriaceae; s__unidentified_Coriobacteriaceae
ASV_1346	12	11	0	0	0	19	0	0	0	0	0	0	0	0	0	0	0	0	d__Bacteria; p__Actinobacteria; c__Actinobacteria; o__Bifidobacteriales; f__Bifidobacteriaceae; g__unidentified_Bifidobacteriaceae; s__unidentified_Bifidobacteriaceae
ASV_8601	19	11	35	0	10	19	13	0	0	0	0	0	0	0	0	0	0	0	d__Bacteria; p__Firmicutes; c__Clostridia; o__Clostridiales; f__Lachnospiraceae; g__unidentified_Lachnospiraceae; s__unidentified_Lachnospiraceae
ASV_1703	24	0	0	0	0	0	0	0	0	0	0	4	0	0	0	0	0	6	d__Bacteria; p__Firmicutes; c__Clostridia; o__Clostridiales; f__unidentified_Clostridiales; g__unidentified_Clostridiales; s__unidentified_Clostridiales
ASV_17488	0	0	0	0	0	0	0	0	0	0	0	17	0	0	0	0	0	20	d__Bacteria; p__Cyanobacteria; c__4C0d-2; o__YS2; f__unidentified_YS2; g__unidentified_YS2; s__unidentified_YS2
ASV_9424	0	0	0	0	0	0	0	0	0	0	0	4	0	0	0	0	0	12	d__Bacteria; p__Firmicutes; c__Clostridia; o__Clostridiales; f__unidentified_Clostridiales; g__unidentified_Clostridiales; s__unidentified_Clostridiales
ASV_31212	29	6	0	0	9	10	0	0	0	16	0	0	0	0	0	0	0	3	d__Bacteria; p__Firmicutes; c__Clostridia; o__Clostridiales; f__Ruminococcaceae; g__Ruminococcus; s__unidentified_Ruminococcus
ASV_16113	0	0	0	0	0	0	0	6	0	0	0	17	0	0	0	0	0	3	d__Bacteria; p__Firmicutes; c__Clostridia; o__Clostridiales; f__[Mogibacteriaceae]; g__unidentified_[Mogibacteriaceae]; s__unidentified_[Mogibacteriaceae]
ASV_33478	0	0	0	0	0	0	0	0	0	0	0	0	0	0	13	0	0	0	d__Bacteria; p__Firmicutes; c__Clostridia; o__Clostridiales; f__unidentified_Clostridiales; g__unidentified_Clostridiales; s__unidentified_Clostridiales
ASV_33165	1	0	0	0	0	0	0	20	0	0	0	0	0	0	0	2	0	0	d__Bacteria; p__Firmicutes; c__Clostridia; o__Clostridiales; f__unidentified_Clostridiales; g__unidentified_Clostridiales; s__unidentified_Clostridiales
ASV_35464	0	9	0	7	2	0	3	3	0	5	6	0	5	6	9	0	5	7	d__Bacteria; p__Proteobacteria; c__Gammaproteobacteria; o__Pasteurellales; f__Pasteurellaceae; g__Haemophilus; s__Haemophilus_parainfluenzae
ASV_36195	0	0	0	0	0	0	0	0	0	0	0	0	0	0	0	0	0	16	d__Bacteria; p__Firmicutes; c__Clostridia; o__Clostridiales; f__Ruminococcaceae; g__Ruminococcus; s__unidentified_Ruminococcus
ASV_11239	0	0	43	7	0	0	0	0	0	0	0	0	0	0	0	0	0	0	d__Bacteria; p__Bacteroidetes; c__Bacteroidia; o__Bacteroidales; f__unidentified_Bacteroidales; g__unidentified_Bacteroidales; s__unidentified_Bacteroidales
ASV_2225	0	14	16	0	0	16	0	0	0	0	0	0	0	0	0	0	0	0	d__Bacteria; p__Firmicutes; c__Clostridia; o__Clostridiales; f__Lachnospiraceae; g__Shuttleworthia; s__unidentified_Shuttleworthia
ASV_28330	0	0	0	0	0	0	27	0	0	52	0	0	0	0	0	0	0	0	d__Bacteria; p__Bacteroidetes; c__Flavobacteriia; o__Flavobacteriales; f__[Weeksellaceae]; g__Chryseobacterium; s__unidentified_Chryseobacterium
ASV_20107	0	0	0	0	0	0	0	0	0	0	8	0	0	0	0	7	0	0	d__Bacteria; p__Firmicutes; c__Clostridia; o__Clostridiales; f__Ruminococcaceae; g__Oscillospira; s__unidentified_Oscillospira
ASV_6847	3	0	0	0	0	0	0	0	0	0	0	0	0	0	0	0	2	0	d__Bacteria; p__Cyanobacteria; c__4C0d-2; o__YS2; f__unidentified_YS2; g__unidentified_YS2; s__unidentified_YS2
ASV_13832	7	0	0	0	0	0	0	0	0	0	3	0	0	0	0	3	0	4	d__Bacteria; p__Firmicutes; c__Clostridia; o__Clostridiales; f__Lachnospiraceae; g__unidentified_Lachnospiraceae; s__unidentified_Lachnospiraceae
ASV_26671	30	3	14	9	1	0	0	0	0	0	0	0	0	0	0	0	0	0	d__Bacteria; p__Proteobacteria; c__Deltaproteobacteria; o__Desulfovibrionales; f__Desulfovibrionaceae; g__Desulfovibrio; s__Desulfovibrio_D168
ASV_25529	0	0	0	0	0	0	0	0	4	0	0	0	0	5	0	0	0	0	d__Bacteria; p__Firmicutes; c__Clostridia; o__Clostridiales; f__unidentified_Clostridiales; g__unidentified_Clostridiales; s__unidentified_Clostridiales
ASV_15348	0	0	7	0	5	0	0	0	4	0	0	0	0	0	0	0	0	0	d__Bacteria; p__Tenericutes; c__Mollicutes; o__RF39; f__unidentified_RF39; g__unidentified_RF39; s__unidentified_RF39
ASV_9394	0	0	0	0	0	0	0	0	0	0	0	12	0	0	0	0	0	25	d__Bacteria; p__Cyanobacteria; c__4C0d-2; o__YS2; f__unidentified_YS2; g__unidentified_YS2; s__unidentified_YS2
ASV_28346	11	0	23	15	5	10	0	0	0	0	0	0	0	0	0	0	0	0	d__Bacteria; p__Bacteroidetes; c__Bacteroidia; o__Bacteroidales; f__unidentified_Bacteroidales; g__unidentified_Bacteroidales; s__unidentified_Bacteroidales
ASV_14536	1	0	8	6	0	0	0	0	5	0	0	0	0	10	0	0	0	2	d__Bacteria; p__Firmicutes; c__Clostridia; o__Clostridiales; f__unidentified_Clostridiales; g__unidentified_Clostridiales; s__unidentified_Clostridiales
ASV_23743	5	0	56	13	13	0	0	0	0	0	0	0	0	0	0	0	0	0	d__Bacteria; p__Bacteroidetes; c__Bacteroidia; o__Bacteroidales; f__BS11; g__unidentified_BS11; s__unidentified_BS11
ASV_27149	0	0	0	0	0	0	0	13	0	0	0	0	51	0	0	3	0	0	d__Bacteria; p__Firmicutes; c__Clostridia; o__Clostridiales; f__unclassified_Clostridiales; g__unclassified_Clostridiales; s__unclassified_Clostridiales
ASV_171	0	0	0	0	0	0	0	4	10	0	6	5	6	12	1	4	0	0	d__Bacteria; p__Firmicutes; c__Clostridia; o__Clostridiales; f__Clostridiaceae; g__Clostridium; s__Clostridium_celatum
ASV_36049	0	0	0	0	0	0	0	0	0	0	0	0	0	15	0	0	0	0	d__Bacteria; p__Tenericutes; c__Mollicutes; o__RF39; f__unidentified_RF39; g__unidentified_RF39; s__unidentified_RF39
ASV_719	14	0	0	19	0	0	0	0	0	0	0	0	0	0	0	0	0	0	d__Bacteria; p__Bacteroidetes; c__Bacteroidia; o__Bacteroidales; f__unidentified_Bacteroidales; g__unidentified_Bacteroidales; s__unidentified_Bacteroidales
ASV_10006	0	0	0	0	0	0	0	0	0	0	0	0	0	12	0	0	0	0	d__Bacteria; p__Firmicutes; c__Clostridia; o__Clostridiales; f__unidentified_Clostridiales; g__unidentified_Clostridiales; s__unidentified_Clostridiales
ASV_8660	0	0	0	0	0	0	0	0	0	0	9	0	25	0	0	0	0	0	d__Bacteria; p__Firmicutes; c__Clostridia; o__Clostridiales; f__Peptostreptococcaceae; g__unidentified_Peptostreptococcaceae; s__unidentified_Peptostreptococcaceae
ASV_17745	0	0	0	0	0	0	0	0	0	0	0	21	0	0	0	0	0	15	d__Bacteria; p__TM7; c__TM7-3; o__CW040; f__F16; g__unidentified_F16; s__unidentified_F16
ASV_35241	3	3	2	1	0	0	0	2	0	0	7	1	5	1	1	1	0	4	d__Bacteria; p__Firmicutes; c__Clostridia; o__Clostridiales; f__Lachnospiraceae; g__unclassified_Lachnospiraceae; s__unclassified_Lachnospiraceae
ASV_27685	0	0	0	0	0	0	19	0	0	14	0	0	11	0	0	0	0	0	d__Bacteria; p__Firmicutes; c__Clostridia; o__Clostridiales; f__Ruminococcaceae; g__Faecalibacterium; s__Faecalibacterium_prausnitzii
ASV_4443	0	0	0	14	0	8	0	0	0	0	0	0	0	0	0	0	0	0	d__Bacteria; p__Cyanobacteria; c__4C0d-2; o__YS2; f__unidentified_YS2; g__unidentified_YS2; s__unidentified_YS2
ASV_30098	63	0	0	0	0	0	0	0	0	0	0	0	0	0	0	0	0	0	d__Bacteria; p__Bacteroidetes; c__Bacteroidia; o__Bacteroidales; f__[Paraprevotellaceae]; g__YRC22; s__unidentified_YRC22
ASV_40036	0	0	0	0	0	0	0	0	0	0	0	8	0	0	6	0	0	0	d__Bacteria; p__Firmicutes; c__Clostridia; o__Clostridiales; f__unidentified_Clostridiales; g__unidentified_Clostridiales; s__unidentified_Clostridiales
ASV_21238	0	0	0	0	0	0	0	0	0	10	3	0	0	0	21	2	0	0	d__Bacteria; p__Firmicutes; c__Clostridia; o__Clostridiales; f__Lachnospiraceae; g__unclassified_Lachnospiraceae; s__unclassified_Lachnospiraceae
ASV_945	1	1	3	3	1	1	0	2	4	0	0	1	2	3	3	0	2	0	d__Bacteria; p__Firmicutes; c__Bacilli; o__Lactobacillales; f__Lactobacillaceae; g__Lactobacillus; s__unidentified_Lactobacillus
ASV_5313	0	0	0	0	0	0	0	0	0	0	5	0	0	0	0	16	0	9	d__Bacteria; p__Firmicutes; c__Clostridia; o__Clostridiales; f__Ruminococcaceae; g__unidentified_Ruminococcaceae; s__unidentified_Ruminococcaceae
ASV_20389	0	39	0	11	0	0	8	0	0	0	0	0	0	0	0	0	3	0	d__Bacteria; p__Bacteroidetes; c__Bacteroidia; o__Bacteroidales; f__Prevotellaceae; g__Prevotella; s__unidentified_Prevotella
ASV_5050	7	10	9	10	13	1	0	3	0	0	0	0	0	0	0	0	0	0	d__Bacteria; p__Firmicutes; c__Clostridia; o__Clostridiales; f__Lachnospiraceae; g__Pseudobutyrivibrio; s__unidentified_Pseudobutyrivibrio
ASV_36261	0	12	0	0	0	6	0	0	0	0	0	0	11	0	0	0	0	5	d__Bacteria; p__Actinobacteria; c__Actinobacteria; o__Actinomycetales; f__Micrococcaceae; g__Rothia; s__Rothia_mucilaginosa
ASV_36075	0	1	0	3	2	4	0	1	0	0	11	5	0	3	0	3	0	3	d__Bacteria; p__Firmicutes; c__Clostridia; o__Clostridiales; f__Lachnospiraceae; g__unidentified_Lachnospiraceae; s__unidentified_Lachnospiraceae
ASV_32380	44	0	0	0	0	71	0	0	0	0	0	0	0	0	0	0	0	0	d__Bacteria; p__Bacteroidetes; c__Bacteroidia; o__Bacteroidales; f__unidentified_Bacteroidales; g__unidentified_Bacteroidales; s__unidentified_Bacteroidales
ASV_4627	0	0	0	0	0	0	0	0	0	0	0	1	0	0	0	0	0	2	d__Bacteria; p__Actinobacteria; c__Rubrobacteria; o__Rubrobacterales; f__Rubrobacteraceae; g__Rubrobacter; s__unidentified_Rubrobacter
ASV_29745	0	0	90	0	0	0	0	0	0	0	0	0	0	0	0	0	0	0	d__Bacteria; p__Bacteroidetes; c__Bacteroidia; o__Bacteroidales; f__BS11; g__unidentified_BS11; s__unidentified_BS11
ASV_16564	0	0	0	0	0	0	0	0	14	0	14	0	0	0	0	9	0	9	d__Bacteria; p__Firmicutes; c__Clostridia; o__Clostridiales; f__Peptostreptococcaceae; g__[Clostridium]; s__[Clostridium]_ghonii
ASV_17974	0	5	0	9	0	0	9	7	0	0	0	0	0	0	8	0	0	0	d__Bacteria; p__Firmicutes; c__Clostridia; o__Clostridiales; f__Clostridiaceae; g__Clostridium; s__unidentified_Clostridium
ASV_17924	0	5	0	1	0	0	0	0	0	0	0	0	0	11	0	0	0	0	d__Bacteria; p__Firmicutes; c__Bacilli; o__Lactobacillales; f__Enterococcaceae; g__Enterococcus; s__Enterococcus_cecorum
ASV_8261	0	0	0	9	0	0	0	0	0	0	0	0	0	0	0	0	0	0	d__Bacteria; p__Firmicutes; c__Clostridia; o__Clostridiales; f__Ruminococcaceae; g__unidentified_Ruminococcaceae; s__unidentified_Ruminococcaceae
ASV_35535	0	0	0	0	0	0	0	0	0	0	0	4	0	0	6	0	0	13	d__Bacteria; p__Cyanobacteria; c__4C0d-2; o__YS2; f__unidentified_YS2; g__unidentified_YS2; s__unidentified_YS2
ASV_13227	8	0	0	0	1	0	0	0	0	0	0	0	0	0	0	0	0	0	d__Bacteria; p__Firmicutes; c__Clostridia; o__Clostridiales; f__Lachnospiraceae; g__Coprococcus; s__unidentified_Coprococcus
ASV_1684	0	0	0	3	0	0	23	0	0	0	0	0	0	0	0	0	0	0	d__Bacteria; p__Firmicutes; c__Clostridia; o__Clostridiales; f__Lachnospiraceae; g__Butyrivibrio; s__unidentified_Butyrivibrio
ASV_26290	0	0	0	0	0	0	0	0	0	0	0	0	0	0	0	0	0	11	d__Bacteria; p__Firmicutes; c__Clostridia; o__Clostridiales; f__unclassified_Clostridiales; g__unclassified_Clostridiales; s__unclassified_Clostridiales
ASV_12661	0	0	0	0	0	0	0	0	8	0	0	0	0	0	0	0	0	0	d__Bacteria; p__Firmicutes; c__Clostridia; o__Clostridiales; f__unidentified_Clostridiales; g__unidentified_Clostridiales; s__unidentified_Clostridiales
ASV_32564	0	0	0	0	0	0	0	0	0	0	19	0	0	0	0	0	0	12	d__Bacteria; p__Firmicutes; c__Clostridia; o__Clostridiales; f__Peptostreptococcaceae; g__[Clostridium]; s__[Clostridium]_sordellii
ASV_34525	0	0	10	5	0	0	0	6	10	0	0	0	4	2	0	0	0	3	d__Bacteria; p__Proteobacteria; c__Betaproteobacteria; o__Neisseriales; f__Neisseriaceae; g__Neisseria; s__unclassified_Neisseria
ASV_11657	0	0	0	0	0	0	0	0	0	0	0	7	0	0	0	5	0	11	d__Bacteria; p__Firmicutes; c__Clostridia; o__Clostridiales; f__unidentified_Clostridiales; g__unidentified_Clostridiales; s__unidentified_Clostridiales
ASV_32718	0	0	0	0	0	0	0	0	0	0	4	1	0	0	0	2	0	5	d__Bacteria; p__Firmicutes; c__Clostridia; o__Clostridiales; f__Lachnospiraceae; g__unclassified_Lachnospiraceae; s__unclassified_Lachnospiraceae
ASV_21368	12	0	0	0	0	0	0	0	0	0	0	0	0	0	0	0	0	0	d__Bacteria; p__Bacteroidetes; c__Bacteroidia; o__Bacteroidales; f__Prevotellaceae; g__Prevotella; s__unidentified_Prevotella
ASV_27732	15	0	0	19	5	0	0	0	0	0	0	0	0	0	0	0	0	0	d__Bacteria; p__Bacteroidetes; c__Bacteroidia; o__Bacteroidales; f__Prevotellaceae; g__Prevotella; s__unidentified_Prevotella
ASV_4897	18	13	0	0	0	8	0	0	0	0	0	0	0	0	0	0	0	0	d__Bacteria; p__Firmicutes; c__Clostridia; o__Clostridiales; f__Ruminococcaceae; g__unidentified_Ruminococcaceae; s__unidentified_Ruminococcaceae
ASV_2685	6	21	0	0	3	0	0	0	0	0	0	0	0	5	0	0	0	0	d__Bacteria; p__Firmicutes; c__Clostridia; o__Clostridiales; f__Ruminococcaceae; g__unidentified_Ruminococcaceae; s__unidentified_Ruminococcaceae
ASV_16996	4	0	0	0	0	0	0	0	0	0	0	6	0	3	8	0	0	13	d__Bacteria; p__Firmicutes; c__Clostridia; o__Clostridiales; f__unidentified_Clostridiales; g__unidentified_Clostridiales; s__unidentified_Clostridiales
ASV_26600	11	0	0	0	0	0	0	0	0	0	0	0	4	0	0	0	0	0	d__Bacteria; p__Firmicutes; c__Erysipelotrichi; o__Erysipelotrichales; f__Erysipelotrichaceae; g__L7A_E11; s__unidentified_L7A_E11
ASV_33384	13	0	0	0	0	0	0	0	0	0	0	0	0	0	0	0	0	0	d__Bacteria; p__Firmicutes; c__Clostridia; o__Clostridiales; f__Ruminococcaceae; g__Ruminococcus; s__unidentified_Ruminococcus
ASV_19131	0	0	0	0	0	0	0	0	0	0	0	0	0	0	8	0	0	11	d__Bacteria; p__Firmicutes; c__Clostridia; o__Clostridiales; f__unidentified_Clostridiales; g__unidentified_Clostridiales; s__unidentified_Clostridiales
ASV_34283	0	0	0	0	0	0	0	0	0	0	27	0	0	0	0	29	0	0	d__Bacteria; p__Firmicutes; c__Clostridia; o__Clostridiales; f__Clostridiaceae; g__SMB53; s__unidentified_SMB53
ASV_24237	0	0	0	0	0	0	14	0	0	0	0	0	0	0	0	0	0	0	d__Bacteria; p__Actinobacteria; c__Coriobacteriia; o__Coriobacteriales; f__Coriobacteriaceae; g__Adlercreutzia; s__unidentified_Adlercreutzia
ASV_13549	0	0	0	0	0	0	0	0	0	0	0	0	0	0	0	7	6	4	d__Bacteria; p__Firmicutes; c__Clostridia; o__Clostridiales; f__Lachnospiraceae; g__unidentified_Lachnospiraceae; s__unidentified_Lachnospiraceae
ASV_9969	0	0	0	0	0	0	0	0	0	0	5	5	0	0	1	0	0	5	d__Bacteria; p__Firmicutes; c__Clostridia; o__Clostridiales; f__unidentified_Clostridiales; g__unidentified_Clostridiales; s__unidentified_Clostridiales
ASV_40119	10	10	14	5	3	3	0	0	0	8	0	0	0	0	0	0	0	0	d__Bacteria; p__Lentisphaerae; c__[Lentisphaeria]; o__Victivallales; f__Victivallaceae; g__unidentified_Victivallaceae; s__unidentified_Victivallaceae
ASV_32778	0	38	0	5	0	0	0	10	0	0	0	0	0	0	0	0	0	0	d__Bacteria; p__Firmicutes; c__Clostridia; o__Clostridiales; f__Christensenellaceae; g__unidentified_Christensenellaceae; s__unidentified_Christensenellaceae
ASV_27843	70	0	0	0	0	0	39	0	0	0	0	0	0	0	0	0	0	0	d__Bacteria; p__Bacteroidetes; c__Bacteroidia; o__Bacteroidales; f__S24-7; g__unidentified_S24-7; s__unidentified_S24-7
ASV_8474	0	0	67	23	0	0	0	0	0	0	0	0	0	0	0	0	0	0	d__Bacteria; p__Bacteroidetes; c__Bacteroidia; o__Bacteroidales; f__Prevotellaceae; g__Prevotella; s__unidentified_Prevotella
ASV_32909	0	0	0	0	0	0	0	0	8	0	0	0	0	2	0	0	0	0	d__Bacteria; p__TM7; c__TM7-3; o__CW040; f__F16; g__unidentified_F16; s__unidentified_F16
ASV_24955	0	0	0	0	0	0	0	0	0	0	11	0	0	0	0	21	0	0	d__Bacteria; p__Actinobacteria; c__Actinobacteria; o__Bifidobacteriales; f__Bifidobacteriaceae; g__Bifidobacterium; s__Bifidobacterium_animalis
ASV_8984	0	0	0	0	14	0	0	0	0	0	0	0	0	0	0	0	0	0	d__Bacteria; p__Firmicutes; c__Clostridia; o__Clostridiales; f__Lachnospiraceae; g__Shuttleworthia; s__unidentified_Shuttleworthia
ASV_13272	0	0	19	0	0	18	0	0	0	0	0	0	0	0	0	0	11	9	d__Bacteria; p__Actinobacteria; c__Actinobacteria; o__Bifidobacteriales; f__Bifidobacteriaceae; g__Bifidobacterium; s__Bifidobacterium_breve
ASV_18755	0	0	0	0	0	0	0	0	0	0	6	0	10	0	0	0	0	0	d__Bacteria; p__Firmicutes; c__Clostridia; o__Clostridiales; f__Peptostreptococcaceae; g__unclassified_Peptostreptococcaceae; s__unclassified_Peptostreptococcaceae
ASV_10640	21	0	0	0	9	4	0	0	0	0	3	0	0	0	0	3	0	0	d__Bacteria; p__Firmicutes; c__Clostridia; o__Clostridiales; f__Ruminococcaceae; g__Oscillospira; s__unidentified_Oscillospira
ASV_24019	0	0	0	18	5	24	9	0	0	18	0	0	0	0	0	0	0	0	d__Bacteria; p__Bacteroidetes; c__Bacteroidia; o__Bacteroidales; f__[Paraprevotellaceae]; g__YRC22; s__unidentified_YRC22
ASV_35124	4	0	4	40	3	0	0	0	0	0	0	0	0	0	0	0	0	0	d__Bacteria; p__Bacteroidetes; c__Bacteroidia; o__Bacteroidales; f__Prevotellaceae; g__Prevotella; s__unidentified_Prevotella
ASV_415	36	0	2	11	0	6	0	0	0	0	0	0	0	0	0	0	0	0	d__Bacteria; p__Spirochaetes; c__Spirochaetes; o__Spirochaetales; f__Spirochaetaceae; g__Treponema; s__unidentified_Treponema
ASV_5055	12	0	0	0	40	0	0	0	0	0	0	0	0	0	0	0	0	0	d__Bacteria; p__Bacteroidetes; c__Bacteroidia; o__Bacteroidales; f__Prevotellaceae; g__Prevotella; s__unidentified_Prevotella
ASV_8796	7	0	0	0	0	0	0	0	10	0	0	0	0	0	0	0	0	3	d__Bacteria; p__Firmicutes; c__Clostridia; o__Clostridiales; f__Lachnospiraceae; g__Coprococcus; s__unidentified_Coprococcus
ASV_34685	0	4	0	0	0	0	7	5	0	0	0	0	0	0	0	0	0	4	d__Bacteria; p__Actinobacteria; c__Actinobacteria; o__Actinomycetales; f__Dietziaceae; g__Dietzia; s__unidentified_Dietzia
ASV_2748	3	0	0	53	0	0	0	0	0	0	0	0	0	0	0	0	0	0	d__Bacteria; p__Bacteroidetes; c__Bacteroidia; o__Bacteroidales; f__Prevotellaceae; g__Prevotella; s__unidentified_Prevotella
ASV_36258	0	0	5	0	0	0	0	0	8	0	0	0	0	15	0	0	0	0	d__Bacteria; p__Firmicutes; c__Clostridia; o__Clostridiales; f__unidentified_Clostridiales; g__unidentified_Clostridiales; s__unidentified_Clostridiales
ASV_30223	1	8	0	0	0	0	0	7	4	0	1	2	1	0	0	0	8	8	d__Bacteria; p__Firmicutes; c__Clostridia; o__Clostridiales; f__unidentified_Clostridiales; g__unidentified_Clostridiales; s__unidentified_Clostridiales
ASV_38612	2	0	18	6	3	6	0	0	0	10	0	0	0	0	0	0	0	0	d__Bacteria; p__Verrucomicrobia; c__Verruco-5; o__WCHB1-41; f__RFP12; g__unidentified_RFP12; s__unidentified_RFP12
ASV_30959	5	0	0	59	0	0	0	0	0	0	0	0	0	0	0	0	0	0	d__Bacteria; p__Bacteroidetes; c__Bacteroidia; o__Bacteroidales; f__S24-7; g__unidentified_S24-7; s__unidentified_S24-7
ASV_3368	18	74	0	0	0	0	0	0	0	0	0	0	0	0	0	0	0	0	d__Bacteria; p__Bacteroidetes; c__Bacteroidia; o__Bacteroidales; f__Prevotellaceae; g__Prevotella; s__unidentified_Prevotella
ASV_34793	0	0	0	0	0	0	0	5	3	0	14	0	7	5	0	8	0	0	d__Bacteria; p__Firmicutes; c__Clostridia; o__Clostridiales; f__Clostridiaceae; g__unclassified_Clostridiaceae; s__unclassified_Clostridiaceae
ASV_23228	0	0	0	0	0	0	0	0	0	0	0	13	0	0	0	0	0	16	d__Bacteria; p__Firmicutes; c__Clostridia; o__Clostridiales; f__unidentified_Clostridiales; g__unidentified_Clostridiales; s__unidentified_Clostridiales
ASV_9628	0	0	0	0	0	0	0	0	0	0	0	0	0	5	0	0	0	0	d__Bacteria; p__Firmicutes; c__Clostridia; o__Clostridiales; f__unclassified_Clostridiales; g__unclassified_Clostridiales; s__unclassified_Clostridiales
ASV_30095	0	4	0	0	0	0	0	0	0	18	0	0	5	0	10	8	0	4	d__Bacteria; p__Firmicutes; c__Erysipelotrichi; o__Erysipelotrichales; f__Erysipelotrichaceae; g__p-75-a5; s__unidentified_p-75-a5
ASV_608	0	0	0	0	0	5	0	0	0	6	0	6	5	0	0	0	7	4	d__Bacteria; p__Bacteroidetes; c__Bacteroidia; o__Bacteroidales; f__S24-7; g__unidentified_S24-7; s__unidentified_S24-7
ASV_20678	0	0	0	0	0	0	0	12	0	14	0	0	0	0	0	0	0	0	d__Bacteria; p__Firmicutes; c__Clostridia; o__Clostridiales; f__Clostridiaceae; g__Clostridium; s__unidentified_Clostridium
ASV_29473	0	0	79	0	0	0	0	0	0	0	0	0	0	0	0	0	0	0	d__Bacteria; p__Bacteroidetes; c__Bacteroidia; o__Bacteroidales; f__unidentified_Bacteroidales; g__unidentified_Bacteroidales; s__unidentified_Bacteroidales
ASV_5517	0	0	0	0	0	0	0	0	0	0	0	12	0	0	0	0	0	12	d__Bacteria; p__Actinobacteria; c__Coriobacteriia; o__Coriobacteriales; f__Coriobacteriaceae; g__unidentified_Coriobacteriaceae; s__unidentified_Coriobacteriaceae
ASV_29006	0	0	0	0	9	0	0	0	0	0	14	0	0	0	0	21	0	0	d__Bacteria; p__Firmicutes; c__Clostridia; o__Clostridiales; f__Christensenellaceae; g__unidentified_Christensenellaceae; s__unidentified_Christensenellaceae
ASV_9246	0	0	0	46	0	0	0	0	0	12	0	0	0	0	0	0	0	0	d__Bacteria; p__Bacteroidetes; c__Bacteroidia; o__Bacteroidales; f__Prevotellaceae; g__Prevotella; s__unidentified_Prevotella
ASV_29158	0	0	0	0	0	0	0	0	0	0	11	0	0	0	0	0	0	9	d__Bacteria; p__Firmicutes; c__Clostridia; o__Clostridiales; f__Ruminococcaceae; g__unidentified_Ruminococcaceae; s__unidentified_Ruminococcaceae
ASV_31870	0	0	38	7	0	21	0	0	0	0	0	0	0	0	0	0	0	0	d__Bacteria; p__Bacteroidetes; c__Bacteroidia; o__Bacteroidales; f__unidentified_Bacteroidales; g__unidentified_Bacteroidales; s__unidentified_Bacteroidales
ASV_30361	0	1	0	0	0	0	0	8	0	0	0	2	0	0	0	0	0	0	d__Bacteria; p__Firmicutes; c__Clostridia; o__Clostridiales; f__[Mogibacteriaceae]; g__Mogibacterium; s__unidentified_Mogibacterium
ASV_32516	0	0	0	0	3	0	0	0	0	0	0	0	0	0	0	0	0	0	d__Bacteria; p__Bacteroidetes; c__Bacteroidia; o__Bacteroidales; f__Prevotellaceae; g__Prevotella; s__unidentified_Prevotella
ASV_30431	0	0	0	0	0	0	44	1	0	0	0	0	0	0	0	0	0	3	d__Bacteria; p__Bacteroidetes; c__Flavobacteriia; o__Flavobacteriales; f__Flavobacteriaceae; g__Flavobacterium; s__unidentified_Flavobacterium
ASV_6647	0	0	0	0	0	0	23	0	0	13	0	0	0	0	0	0	0	0	d__Bacteria; p__unclassified_Bacteria; c__unclassified_Bacteria; o__unclassified_Bacteria; f__unclassified_Bacteria; g__unclassified_Bacteria; s__unclassified_Bacteria
ASV_2886	0	0	8	0	0	8	0	0	1	0	0	5	0	1	2	0	0	6	d__Bacteria; p__TM7; c__TM7-3; o__CW040; f__F16; g__unidentified_F16; s__unidentified_F16
ASV_36211	0	0	0	0	0	0	0	1	0	0	12	2	11	3	8	8	0	0	d__Bacteria; p__Firmicutes; c__Bacilli; o__Turicibacterales; f__Turicibacteraceae; g__Turicibacter; s__unidentified_Turicibacter
ASV_8513	0	0	0	0	0	0	0	0	0	0	0	0	0	4	0	0	0	0	d__Bacteria; p__Firmicutes; c__Clostridia; o__Clostridiales; f__unidentified_Clostridiales; g__unidentified_Clostridiales; s__unidentified_Clostridiales
ASV_7739	0	0	0	0	0	0	0	0	4	0	0	3	0	7	0	0	0	4	d__Bacteria; p__Firmicutes; c__Clostridia; o__Clostridiales; f__Ruminococcaceae; g__unidentified_Ruminococcaceae; s__unidentified_Ruminococcaceae
ASV_14924	0	25	0	43	0	5	0	0	0	0	0	0	0	0	0	0	0	0	d__Bacteria; p__Bacteroidetes; c__Bacteroidia; o__Bacteroidales; f__S24-7; g__unidentified_S24-7; s__unidentified_S24-7
ASV_33774	0	0	0	0	0	0	0	0	0	0	0	0	21	0	0	0	0	0	d__Bacteria; p__Firmicutes; c__Clostridia; o__Clostridiales; f__Clostridiaceae; g__unclassified_Clostridiaceae; s__unclassified_Clostridiaceae
ASV_33219	4	0	0	0	0	0	0	0	0	0	0	0	0	0	0	2	0	0	d__Bacteria; p__TM7; c__TM7-3; o__CW040; f__F16; g__unidentified_F16; s__unidentified_F16
ASV_17045	0	0	0	0	6	0	0	0	0	0	0	0	0	0	0	0	0	0	d__Bacteria; p__Firmicutes; c__Clostridia; o__Clostridiales; f__Lachnospiraceae; g__[Ruminococcus]; s__unidentified_[Ruminococcus]
ASV_3994	3	0	0	0	0	13	0	0	0	0	0	4	0	0	0	2	0	6	d__Bacteria; p__Firmicutes; c__Clostridia; o__Clostridiales; f__Lachnospiraceae; g__Coprococcus; s__unidentified_Coprococcus
ASV_5183	0	0	0	0	0	0	18	0	2	28	0	0	0	0	0	0	0	0	d__Bacteria; p__unclassified_Bacteria; c__unclassified_Bacteria; o__unclassified_Bacteria; f__unclassified_Bacteria; g__unclassified_Bacteria; s__unclassified_Bacteria
ASV_19443	52	0	0	0	0	6	0	0	0	0	0	0	0	0	0	0	0	0	d__Bacteria; p__Bacteroidetes; c__Bacteroidia; o__Bacteroidales; f__Prevotellaceae; g__Prevotella; s__unidentified_Prevotella
ASV_4466	6	0	13	0	5	24	0	0	0	0	0	0	0	0	0	7	0	0	d__Bacteria; p__Firmicutes; c__Clostridia; o__Clostridiales; f__Ruminococcaceae; g__Oscillospira; s__unidentified_Oscillospira
ASV_7729	0	0	0	0	0	0	0	9	0	0	8	1	15	2	0	4	0	3	d__Bacteria; p__Firmicutes; c__Clostridia; o__Clostridiales; f__unidentified_Clostridiales; g__unidentified_Clostridiales; s__unidentified_Clostridiales
ASV_477	0	0	0	0	0	0	0	0	0	0	0	0	0	0	0	0	0	15	d__Bacteria; p__Firmicutes; c__Clostridia; o__Clostridiales; f__Ruminococcaceae; g__Ruminococcus; s__unidentified_Ruminococcus
ASV_16766	5	0	23	0	0	0	0	0	0	0	0	0	0	0	0	0	0	0	d__Bacteria; p__Bacteroidetes; c__Bacteroidia; o__Bacteroidales; f__unidentified_Bacteroidales; g__unidentified_Bacteroidales; s__unidentified_Bacteroidales
ASV_5546	0	0	0	0	0	0	0	0	0	21	0	2	3	0	0	0	0	0	d__Bacteria; p__Actinobacteria; c__Actinobacteria; o__Actinomycetales; f__Nocardiopsaceae; g__Nocardiopsis; s__unclassified_Nocardiopsis
ASV_13609	20	0	0	0	0	0	0	0	0	0	0	0	0	0	0	0	0	0	d__Bacteria; p__Firmicutes; c__Clostridia; o__Clostridiales; f__Lachnospiraceae; g__unclassified_Lachnospiraceae; s__unclassified_Lachnospiraceae
ASV_34199	0	0	0	64	0	42	0	0	0	0	0	0	0	0	0	0	0	0	d__Bacteria; p__Tenericutes; c__Mollicutes; o__Mycoplasmatales; f__Mycoplasmataceae; g__unidentified_Mycoplasmataceae; s__unidentified_Mycoplasmataceae
ASV_27738	0	0	0	0	17	0	28	0	0	0	0	0	0	0	32	7	0	0	d__Bacteria; p__Firmicutes; c__Bacilli; o__Bacillales; f__Staphylococcaceae; g__Macrococcus; s__unclassified_Macrococcus
ASV_23231	0	0	0	0	0	5	0	0	0	0	6	13	0	0	0	5	0	15	d__Bacteria; p__Proteobacteria; c__Alphaproteobacteria; o__RF32; f__unidentified_RF32; g__unidentified_RF32; s__unidentified_RF32
ASV_36491	0	0	0	0	1	0	0	0	0	0	0	0	0	2	0	0	0	0	d__Bacteria; p__Firmicutes; c__Clostridia; o__Clostridiales; f__Ruminococcaceae; g__unidentified_Ruminococcaceae; s__unidentified_Ruminococcaceae
ASV_27627	0	0	0	15	0	0	0	0	0	0	0	0	0	0	0	0	0	0	d__Bacteria; p__Bacteroidetes; c__Bacteroidia; o__Bacteroidales; f__Prevotellaceae; g__Prevotella; s__unidentified_Prevotella
ASV_23947	17	0	0	0	0	0	0	0	0	0	0	0	0	0	0	0	0	0	d__Bacteria; p__Firmicutes; c__Clostridia; o__Clostridiales; f__Ruminococcaceae; g__Ruminococcus; s__Ruminococcus_flavefaciens
ASV_12051	15	0	17	30	0	0	0	0	0	0	0	0	0	0	0	0	0	0	d__Bacteria; p__Firmicutes; c__Clostridia; o__Clostridiales; f__Veillonellaceae; g__Succiniclasticum; s__unidentified_Succiniclasticum
ASV_3709	0	0	0	0	0	0	0	6	0	0	0	0	6	0	0	0	0	0	d__Bacteria; p__TM7; c__TM7-3; o__CW040; f__F16; g__unidentified_F16; s__unidentified_F16
ASV_34978	0	0	0	0	0	0	0	0	0	0	0	8	0	0	0	0	0	10	d__Bacteria; p__Firmicutes; c__Clostridia; o__Clostridiales; f__unidentified_Clostridiales; g__unidentified_Clostridiales; s__unidentified_Clostridiales
ASV_6507	0	0	0	35	0	0	0	0	0	0	0	0	0	0	0	0	0	0	d__Bacteria; p__Bacteroidetes; c__Bacteroidia; o__Bacteroidales; f__Prevotellaceae; g__Prevotella; s__unidentified_Prevotella
ASV_36936	0	0	2	0	0	0	0	0	0	0	0	0	0	0	0	0	0	0	d__Bacteria; p__Firmicutes; c__Clostridia; o__Clostridiales; f__unidentified_Clostridiales; g__unidentified_Clostridiales; s__unidentified_Clostridiales
ASV_30031	0	0	0	37	0	0	0	0	0	0	0	0	0	0	0	0	0	0	d__Bacteria; p__Bacteroidetes; c__Bacteroidia; o__Bacteroidales; f__S24-7; g__unidentified_S24-7; s__unidentified_S24-7
ASV_36943	0	1	0	1	0	0	0	8	7	1	2	0	0	0	0	0	4	3	d__Bacteria; p__Proteobacteria; c__Gammaproteobacteria; o__unclassified_Gammaproteobacteria; f__unclassified_Gammaproteobacteria; g__unclassified_Gammaproteobacteria; s__unclassified_Gammaproteobacteria
ASV_31741	0	0	0	0	0	0	0	0	3	0	0	0	0	11	0	0	0	0	d__Bacteria; p__Firmicutes; c__Clostridia; o__Clostridiales; f__unidentified_Clostridiales; g__unidentified_Clostridiales; s__unidentified_Clostridiales
ASV_33407	2	0	7	10	9	0	0	0	0	0	0	0	0	3	0	0	0	0	d__Bacteria; p__Firmicutes; c__Clostridia; o__Clostridiales; f__unidentified_Clostridiales; g__unidentified_Clostridiales; s__unidentified_Clostridiales
ASV_25847	0	0	0	0	0	0	0	9	14	0	9	0	0	15	0	0	0	5	d__Bacteria; p__Firmicutes; c__Clostridia; o__Clostridiales; f__Peptostreptococcaceae; g__[Clostridium]; s__[Clostridium]_sordellii
ASV_28891	0	17	0	0	0	0	0	0	0	0	0	4	0	0	0	0	0	13	d__Bacteria; p__Firmicutes; c__Clostridia; o__Clostridiales; f__unidentified_Clostridiales; g__unidentified_Clostridiales; s__unidentified_Clostridiales
ASV_16110	0	0	0	0	0	83	0	0	0	0	0	0	0	0	0	0	0	0	d__Bacteria; p__Firmicutes; c__Bacilli; o__Lactobacillales; f__Lactobacillaceae; g__Lactobacillus; s__unidentified_Lactobacillus
ASV_29567	9	0	0	0	25	0	0	0	0	0	0	0	0	0	0	0	0	0	d__Bacteria; p__Firmicutes; c__Clostridia; o__Clostridiales; f__Lachnospiraceae; g__Roseburia; s__unidentified_Roseburia
ASV_7971	0	0	0	0	0	0	0	0	0	0	6	0	0	0	0	6	0	0	d__Bacteria; p__Tenericutes; c__Mollicutes; o__RF39; f__unidentified_RF39; g__unidentified_RF39; s__unidentified_RF39
ASV_24828	0	0	0	0	0	0	0	12	15	10	7	0	0	12	16	0	0	0	d__Bacteria; p__Firmicutes; c__Clostridia; o__Clostridiales; f__Peptostreptococcaceae; g__[Clostridium]; s__[Clostridium]_sordellii
ASV_27084	7	0	6	0	10	0	0	0	0	0	0	0	0	0	0	0	0	0	d__Bacteria; p__Firmicutes; c__Clostridia; o__Clostridiales; f__unidentified_Clostridiales; g__unidentified_Clostridiales; s__unidentified_Clostridiales
ASV_15779	41	14	8	0	4	0	21	0	0	0	0	0	0	0	0	0	0	0	d__Bacteria; p__Spirochaetes; c__Spirochaetes; o__Spirochaetales; f__Spirochaetaceae; g__Treponema; s__unidentified_Treponema
ASV_16282	0	0	0	0	0	0	0	0	0	0	5	7	0	0	0	4	0	13	d__Bacteria; p__Actinobacteria; c__Coriobacteriia; o__Coriobacteriales; f__Coriobacteriaceae; g__unidentified_Coriobacteriaceae; s__unidentified_Coriobacteriaceae
ASV_30145	0	0	0	0	0	0	31	0	0	0	0	0	0	0	16	0	0	0	d__Bacteria; p__Firmicutes; c__Clostridia; o__Clostridiales; f__Ruminococcaceae; g__unidentified_Ruminococcaceae; s__unidentified_Ruminococcaceae
ASV_28935	12	4	10	16	6	15	0	0	0	0	0	0	0	0	0	0	0	0	d__Bacteria; p__Spirochaetes; c__Spirochaetes; o__Spirochaetales; f__Spirochaetaceae; g__Treponema; s__unidentified_Treponema
ASV_2480	16	0	0	0	0	0	0	0	0	0	5	0	0	0	0	4	0	0	d__Bacteria; p__Firmicutes; c__Clostridia; o__Clostridiales; f__Lachnospiraceae; g__unclassified_Lachnospiraceae; s__unclassified_Lachnospiraceae
ASV_7058	0	0	12	0	0	0	0	0	5	0	0	0	0	9	0	0	0	0	d__Bacteria; p__Proteobacteria; c__Alphaproteobacteria; o__RF32; f__unidentified_RF32; g__unidentified_RF32; s__unidentified_RF32
ASV_14888	12	0	0	7	26	0	0	0	0	0	0	0	0	0	0	0	0	0	d__Bacteria; p__Bacteroidetes; c__Bacteroidia; o__Bacteroidales; f__S24-7; g__unidentified_S24-7; s__unidentified_S24-7
ASV_3776	5	0	67	0	0	0	0	0	0	0	0	0	0	0	0	0	0	0	d__Bacteria; p__Bacteroidetes; c__Bacteroidia; o__Bacteroidales; f__RF16; g__unidentified_RF16; s__unidentified_RF16
ASV_21064	0	0	0	0	0	0	5	0	0	1	0	5	1	0	0	8	0	7	d__Bacteria; p__Proteobacteria; c__Alphaproteobacteria; o__Sphingomonadales; f__Sphingomonadaceae; g__Sphingomonas; s__unclassified_Sphingomonas
ASV_18014	11	0	4	0	0	5	0	0	0	0	0	0	0	0	0	0	0	0	d__Bacteria; p__Firmicutes; c__Clostridia; o__Clostridiales; f__Lachnospiraceae; g__unclassified_Lachnospiraceae; s__unclassified_Lachnospiraceae
ASV_6611	29	0	11	0	0	9	0	0	0	0	0	0	0	0	0	0	0	0	d__Bacteria; p__Proteobacteria; c__Gammaproteobacteria; o__Aeromonadales; f__Succinivibrionaceae; g__unidentified_Succinivibrionaceae; s__unidentified_Succinivibrionaceae
ASV_8162	9	0	0	0	0	0	0	0	0	0	0	0	0	9	11	10	0	0	d__Bacteria; p__Firmicutes; c__Clostridia; o__Clostridiales; f__Ruminococcaceae; g__unidentified_Ruminococcaceae; s__unidentified_Ruminococcaceae
ASV_4562	26	0	52	0	0	0	0	0	0	0	0	0	0	0	0	0	0	0	d__Bacteria; p__Fibrobacteres; c__Fibrobacteria; o__Fibrobacterales; f__Fibrobacteraceae; g__Fibrobacter; s__Fibrobacter_succinogenes
ASV_867	7	36	3	0	0	0	0	0	0	0	0	0	2	0	0	1	5	0	d__Bacteria; p__Actinobacteria; c__Actinobacteria; o__Bifidobacteriales; f__Bifidobacteriaceae; g__Bifidobacterium; s__Bifidobacterium_longum
ASV_8385	2	0	0	0	0	0	0	0	0	0	0	0	0	0	0	0	0	0	d__Bacteria; p__Firmicutes; c__Clostridia; o__Clostridiales; f__Ruminococcaceae; g__Ruminococcus; s__unidentified_Ruminococcus
ASV_29067	0	0	0	0	0	0	0	0	0	0	0	0	0	0	6	0	0	0	d__Bacteria; p__Firmicutes; c__Clostridia; o__Clostridiales; f__unidentified_Clostridiales; g__unidentified_Clostridiales; s__unidentified_Clostridiales
ASV_27139	0	0	0	0	0	0	11	0	0	0	0	0	0	0	10	0	0	0	d__Bacteria; p__Firmicutes; c__Clostridia; o__Clostridiales; f__unidentified_Clostridiales; g__unidentified_Clostridiales; s__unidentified_Clostridiales
ASV_9177	0	0	0	0	0	0	0	7	0	0	8	0	0	0	6	5	0	3	d__Bacteria; p__Actinobacteria; c__Coriobacteriia; o__Coriobacteriales; f__Coriobacteriaceae; g__Atopobium; s__unidentified_Atopobium
ASV_12492	0	11	0	0	0	0	0	0	0	0	0	0	0	0	0	0	0	0	d__Bacteria; p__TM7; c__TM7-3; o__CW040; f__F16; g__unidentified_F16; s__unidentified_F16
ASV_4438	0	0	0	0	8	0	0	0	0	0	0	0	0	0	0	0	0	0	d__Bacteria; p__Firmicutes; c__Clostridia; o__Clostridiales; f__Lachnospiraceae; g__Shuttleworthia; s__unidentified_Shuttleworthia
ASV_2864	0	0	0	0	0	0	15	2	0	20	0	0	0	0	4	0	0	0	d__Bacteria; p__Proteobacteria; c__Gammaproteobacteria; o__Pseudomonadales; f__Moraxellaceae; g__Psychrobacter; s__Psychrobacter_sanguinis
ASV_17404	0	0	0	0	15	0	0	0	0	0	0	0	0	0	0	0	0	0	d__Bacteria; p__Firmicutes; c__Clostridia; o__Clostridiales; f__Veillonellaceae; g__Succiniclasticum; s__unidentified_Succiniclasticum
ASV_21677	21	0	8	7	7	9	0	0	0	0	0	0	0	0	0	0	0	0	d__Bacteria; p__Bacteroidetes; c__Bacteroidia; o__Bacteroidales; f__[Paraprevotellaceae]; g__unidentified_[Paraprevotellaceae]; s__unidentified_[Paraprevotellaceae]
ASV_7502	3	0	33	5	0	0	0	0	0	0	0	0	0	0	0	0	0	0	d__Bacteria; p__Firmicutes; c__Clostridia; o__Clostridiales; f__Lachnospiraceae; g__unclassified_Lachnospiraceae; s__unclassified_Lachnospiraceae
ASV_29755	16	0	0	24	0	0	0	0	0	0	0	0	0	0	0	0	0	0	d__Bacteria; p__Firmicutes; c__Clostridia; o__Clostridiales; f__unidentified_Clostridiales; g__unidentified_Clostridiales; s__unidentified_Clostridiales
ASV_30466	0	0	0	0	0	0	0	0	0	0	0	4	0	2	0	0	0	7	d__Bacteria; p__TM7; c__TM7-3; o__CW040; f__F16; g__unidentified_F16; s__unidentified_F16
ASV_25175	0	47	0	0	0	0	0	0	0	0	0	0	0	0	0	0	0	0	d__Bacteria; p__Bacteroidetes; c__Bacteroidia; o__Bacteroidales; f__Prevotellaceae; g__Prevotella; s__unidentified_Prevotella
ASV_34740	21	6	18	0	0	13	0	0	0	0	0	0	0	0	0	0	0	0	d__Bacteria; p__Firmicutes; c__Clostridia; o__Clostridiales; f__Veillonellaceae; g__unidentified_Veillonellaceae; s__unidentified_Veillonellaceae
ASV_18559	0	0	0	0	0	0	0	0	0	0	0	0	2	0	0	0	0	0	d__Bacteria; p__Tenericutes; c__Mollicutes; o__RF39; f__unidentified_RF39; g__unidentified_RF39; s__unidentified_RF39
ASV_24082	0	0	0	0	0	0	0	0	0	0	0	18	0	0	0	0	0	14	d__Bacteria; p__Firmicutes; c__Clostridia; o__Clostridiales; f__Ruminococcaceae; g__unidentified_Ruminococcaceae; s__unidentified_Ruminococcaceae
ASV_13851	0	0	0	0	0	0	0	0	0	0	0	1	0	0	0	0	0	2	d__Bacteria; p__Firmicutes; c__Clostridia; o__Clostridiales; f__Lachnospiraceae; g__unidentified_Lachnospiraceae; s__unidentified_Lachnospiraceae
ASV_9817	4	0	0	18	0	0	0	0	0	0	0	0	0	0	0	0	0	0	d__Bacteria; p__Bacteroidetes; c__Bacteroidia; o__Bacteroidales; f__Prevotellaceae; g__Prevotella; s__unidentified_Prevotella
ASV_27459	10	0	25	10	5	0	0	0	0	0	0	0	0	0	0	0	0	0	d__Bacteria; p__Bacteroidetes; c__Bacteroidia; o__Bacteroidales; f__unidentified_Bacteroidales; g__unidentified_Bacteroidales; s__unidentified_Bacteroidales
ASV_12405	0	0	0	0	0	0	0	0	0	0	0	12	0	0	0	0	0	12	d__Bacteria; p__Tenericutes; c__Mollicutes; o__RF39; f__unidentified_RF39; g__unidentified_RF39; s__unidentified_RF39
ASV_18342	0	0	0	0	0	0	8	0	0	0	0	0	0	0	0	0	0	0	d__Bacteria; p__Fibrobacteres; c__Fibrobacteria; o__Fibrobacterales; f__Fibrobacteraceae; g__Fibrobacter; s__unidentified_Fibrobacter
ASV_6227	0	0	0	10	0	0	0	0	0	12	0	0	0	0	0	0	0	0	d__Bacteria; p__Bacteroidetes; c__Bacteroidia; o__Bacteroidales; f__Prevotellaceae; g__Prevotella; s__unidentified_Prevotella
ASV_31909	5	0	0	0	0	0	0	0	0	0	0	0	0	0	0	0	0	14	d__Bacteria; p__Actinobacteria; c__Coriobacteriia; o__Coriobacteriales; f__Coriobacteriaceae; g__unclassified_Coriobacteriaceae; s__unclassified_Coriobacteriaceae
ASV_4264	0	0	0	0	0	0	0	0	0	0	0	3	0	0	10	0	0	10	d__Bacteria; p__Firmicutes; c__Clostridia; o__Clostridiales; f__Lachnospiraceae; g__unclassified_Lachnospiraceae; s__unclassified_Lachnospiraceae
ASV_12847	0	0	5	0	0	0	0	0	11	10	0	0	0	9	0	0	0	0	d__Bacteria; p__Firmicutes; c__Clostridia; o__Clostridiales; f__Ruminococcaceae; g__Ruminococcus; s__unidentified_Ruminococcus
ASV_36638	14	15	5	0	4	9	0	0	0	0	0	0	0	0	0	0	0	0	d__Bacteria; p__Bacteroidetes; c__Bacteroidia; o__Bacteroidales; f__Prevotellaceae; g__Prevotella; s__unidentified_Prevotella
ASV_14435	0	0	0	0	0	0	0	0	0	0	0	0	0	0	0	12	0	0	d__Bacteria; p__Firmicutes; c__Clostridia; o__Clostridiales; f__unidentified_Clostridiales; g__unidentified_Clostridiales; s__unidentified_Clostridiales
ASV_27269	2	0	0	0	0	0	0	0	0	0	0	2	0	0	8	0	0	5	d__Bacteria; p__Firmicutes; c__Clostridia; o__Clostridiales; f__[Mogibacteriaceae]; g__unidentified_[Mogibacteriaceae]; s__unidentified_[Mogibacteriaceae]
ASV_8730	2	0	0	0	0	0	0	0	0	0	0	4	0	0	0	0	0	0	d__Bacteria; p__Firmicutes; c__Clostridia; o__Clostridiales; f__unidentified_Clostridiales; g__unidentified_Clostridiales; s__unidentified_Clostridiales
ASV_17484	3	0	0	7	0	0	0	0	0	0	0	0	0	0	0	0	0	0	d__Bacteria; p__Firmicutes; c__Clostridia; o__Clostridiales; f__Ruminococcaceae; g__unidentified_Ruminococcaceae; s__unidentified_Ruminococcaceae
ASV_30901	0	19	0	19	31	9	0	0	0	0	0	1	0	0	0	0	0	1	d__Bacteria; p__Actinobacteria; c__Actinobacteria; o__Bifidobacteriales; f__Bifidobacteriaceae; g__unidentified_Bifidobacteriaceae; s__unidentified_Bifidobacteriaceae
ASV_6190	0	0	0	0	0	0	0	11	5	0	3	0	0	9	11	3	0	1	d__Bacteria; p__Firmicutes; c__Clostridia; o__Clostridiales; f__Lachnospiraceae; g__unidentified_Lachnospiraceae; s__unidentified_Lachnospiraceae
ASV_4154	0	0	47	0	0	7	0	0	0	0	0	0	0	0	0	0	0	0	d__Bacteria; p__Firmicutes; c__Clostridia; o__Clostridiales; f__Lachnospiraceae; g__unidentified_Lachnospiraceae; s__unidentified_Lachnospiraceae
ASV_26879	0	0	0	0	0	0	23	3	0	0	0	7	0	0	0	0	0	0	d__Bacteria; p__Firmicutes; c__Clostridia; o__Clostridiales; f__Veillonellaceae; g__Phascolarctobacterium; s__unidentified_Phascolarctobacterium
ASV_23894	0	0	0	0	0	0	4	0	0	15	0	0	0	0	0	0	0	0	d__Bacteria; p__Firmicutes; c__Bacilli; o__Bacillales; f__Bacillaceae; g__unclassified_Bacillaceae; s__unclassified_Bacillaceae
ASV_29271	0	0	0	26	0	0	0	0	0	0	0	0	0	0	0	0	0	0	d__Bacteria; p__Bacteroidetes; c__Bacteroidia; o__Bacteroidales; f__S24-7; g__unidentified_S24-7; s__unidentified_S24-7
ASV_23590	0	0	0	0	0	0	0	0	0	0	0	0	0	0	2	0	0	2	d__Bacteria; p__Actinobacteria; c__Coriobacteriia; o__Coriobacteriales; f__Coriobacteriaceae; g__unidentified_Coriobacteriaceae; s__unidentified_Coriobacteriaceae
ASV_40115	0	0	0	0	0	0	19	0	0	0	0	0	0	0	0	0	0	0	d__Bacteria; p__Actinobacteria; c__Actinobacteria; o__Actinomycetales; f__Dermatophilaceae; g__unclassified_Dermatophilaceae; s__unclassified_Dermatophilaceae
ASV_14548	66	0	0	0	0	0	0	0	0	0	0	0	0	0	0	0	0	0	d__Bacteria; p__Bacteroidetes; c__Bacteroidia; o__Bacteroidales; f__S24-7; g__unidentified_S24-7; s__unidentified_S24-7
ASV_13214	14	0	51	0	0	0	0	0	0	0	0	0	0	0	0	0	0	0	d__Bacteria; p__Firmicutes; c__Clostridia; o__Clostridiales; f__unclassified_Clostridiales; g__unclassified_Clostridiales; s__unclassified_Clostridiales
ASV_15097	5	0	0	0	0	0	0	0	0	0	0	0	0	0	0	0	0	0	d__Bacteria; p__Firmicutes; c__Clostridia; o__Clostridiales; f__unidentified_Clostridiales; g__unidentified_Clostridiales; s__unidentified_Clostridiales
ASV_3863	0	0	0	0	0	0	0	0	0	0	0	0	0	7	0	0	0	0	d__Bacteria; p__TM7; c__TM7-3; o__CW040; f__F16; g__unidentified_F16; s__unidentified_F16
ASV_19115	9	0	19	4	0	17	0	0	0	0	0	0	0	0	0	0	0	0	d__Bacteria; p__Bacteroidetes; c__Bacteroidia; o__Bacteroidales; f__[Paraprevotellaceae]; g__CF231; s__unidentified_CF231
ASV_32869	0	10	0	0	0	0	0	0	0	0	0	0	0	0	0	0	0	0	d__Bacteria; p__Firmicutes; c__Clostridia; o__Clostridiales; f__Ruminococcaceae; g__unidentified_Ruminococcaceae; s__unidentified_Ruminococcaceae
ASV_23195	0	0	0	0	0	0	0	0	0	0	0	10	0	0	0	0	0	20	d__Bacteria; p__Firmicutes; c__Clostridia; o__Clostridiales; f__Ruminococcaceae; g__unidentified_Ruminococcaceae; s__unidentified_Ruminococcaceae
ASV_27225	5	21	11	13	10	16	0	0	0	0	0	0	0	0	0	0	0	0	d__Bacteria; p__Spirochaetes; c__Spirochaetes; o__Spirochaetales; f__Spirochaetaceae; g__Treponema; s__unidentified_Treponema
ASV_25881	13	10	17	0	10	0	0	0	0	0	0	0	0	0	0	0	0	0	d__Bacteria; p__Bacteroidetes; c__Bacteroidia; o__Bacteroidales; f__Prevotellaceae; g__Prevotella; s__unidentified_Prevotella
ASV_29259	0	0	0	0	0	0	0	0	0	0	0	8	0	0	0	0	0	10	d__Bacteria; p__Firmicutes; c__Clostridia; o__Clostridiales; f__Ruminococcaceae; g__Ruminococcus; s__unidentified_Ruminococcus
ASV_31463	3	0	5	0	0	0	0	0	0	0	0	2	7	0	0	0	0	0	d__Bacteria; p__Firmicutes; c__Clostridia; o__Clostridiales; f__Clostridiaceae; g__Clostridium; s__Clostridium_perfringens
ASV_21966	0	1	0	0	0	7	0	0	0	0	0	0	0	0	0	0	0	0	d__Bacteria; p__Firmicutes; c__Clostridia; o__Clostridiales; f__unidentified_Clostridiales; g__unidentified_Clostridiales; s__unidentified_Clostridiales
ASV_12596	0	27	25	0	7	29	0	0	0	0	0	0	0	0	0	0	0	0	d__Bacteria; p__Fibrobacteres; c__Fibrobacteria; o__Fibrobacterales; f__Fibrobacteraceae; g__Fibrobacter; s__Fibrobacter_succinogenes
ASV_10126	0	52	0	14	0	0	0	0	0	0	0	0	0	0	0	0	0	0	d__Bacteria; p__Bacteroidetes; c__Bacteroidia; o__Bacteroidales; f__Prevotellaceae; g__Prevotella; s__unidentified_Prevotella
ASV_40051	0	0	0	0	0	0	0	1	3	0	6	5	2	5	0	4	0	1	d__Bacteria; p__Firmicutes; c__Clostridia; o__Clostridiales; f__unidentified_Clostridiales; g__unidentified_Clostridiales; s__unidentified_Clostridiales
ASV_20847	0	0	0	0	0	0	0	4	0	0	4	4	14	0	0	4	0	0	d__Bacteria; p__Actinobacteria; c__Coriobacteriia; o__Coriobacteriales; f__Coriobacteriaceae; g__unclassified_Coriobacteriaceae; s__unclassified_Coriobacteriaceae
ASV_3576	0	0	0	0	0	0	0	0	23	0	16	0	0	0	0	0	0	0	d__Bacteria; p__Firmicutes; c__Clostridia; o__Clostridiales; f__Peptostreptococcaceae; g__[Clostridium]; s__[Clostridium]_sordellii
ASV_18970	0	0	0	74	0	0	0	0	0	0	0	0	0	0	0	0	0	0	d__Bacteria; p__Bacteroidetes; c__Bacteroidia; o__Bacteroidales; f__Prevotellaceae; g__Prevotella; s__unidentified_Prevotella
ASV_1575	2	0	3	11	0	0	0	0	0	0	0	7	0	4	4	0	0	5	d__Bacteria; p__Firmicutes; c__Clostridia; o__Clostridiales; f__unidentified_Clostridiales; g__unidentified_Clostridiales; s__unidentified_Clostridiales
ASV_3138	0	0	0	0	0	0	0	0	12	0	18	4	0	0	0	16	0	0	d__Bacteria; p__Firmicutes; c__Clostridia; o__Clostridiales; f__[Mogibacteriaceae]; g__unclassified_[Mogibacteriaceae]; s__unclassified_[Mogibacteriaceae]
ASV_2735	10	6	0	0	0	30	0	0	0	0	0	0	0	0	0	0	0	0	d__Bacteria; p__Firmicutes; c__Clostridia; o__Clostridiales; f__unclassified_Clostridiales; g__unclassified_Clostridiales; s__unclassified_Clostridiales
ASV_23789	0	0	8	5	16	0	0	0	0	0	0	0	0	0	0	0	0	0	d__Bacteria; p__Firmicutes; c__Clostridia; o__Clostridiales; f__Lachnospiraceae; g__Coprococcus; s__unidentified_Coprococcus
ASV_10155	0	0	0	0	0	0	0	0	0	0	12	0	0	0	0	2	0	0	d__Bacteria; p__Firmicutes; c__Erysipelotrichi; o__Erysipelotrichales; f__Erysipelotrichaceae; g__Bulleidia; s__unidentified_Bulleidia
ASV_175	0	0	0	0	0	0	12	0	0	0	0	0	0	0	0	0	0	0	d__Bacteria; p__Firmicutes; c__Bacilli; o__Bacillales; f__Planococcaceae; g__Planococcus; s__unclassified_Planococcus
ASV_36594	14	0	23	0	0	0	0	0	1	0	0	0	0	0	0	0	0	0	d__Bacteria; p__Firmicutes; c__Clostridia; o__Clostridiales; f__Ruminococcaceae; g__Ruminococcus; s__unclassified_Ruminococcus
ASV_14729	0	0	0	0	0	0	0	0	0	0	0	2	0	0	0	0	0	0	d__Bacteria; p__Firmicutes; c__Clostridia; o__Clostridiales; f__Dehalobacteriaceae; g__Dehalobacterium; s__unidentified_Dehalobacterium
ASV_31355	0	0	0	0	0	0	0	14	0	0	9	0	0	0	0	8	0	7	d__Bacteria; p__Firmicutes; c__Clostridia; o__Clostridiales; f__Peptostreptococcaceae; g__[Clostridium]; s__[Clostridium]_sordellii
ASV_19179	10	6	10	9	0	11	0	0	0	0	0	0	0	0	0	0	0	0	d__Bacteria; p__Spirochaetes; c__Spirochaetes; o__Spirochaetales; f__Spirochaetaceae; g__Treponema; s__unidentified_Treponema
ASV_13934	19	0	11	0	15	0	0	0	0	0	0	0	0	0	0	0	0	0	d__Bacteria; p__Spirochaetes; c__Spirochaetes; o__Spirochaetales; f__Spirochaetaceae; g__Treponema; s__unidentified_Treponema
ASV_27709	9	0	44	4	0	7	0	0	0	0	0	0	0	0	0	0	0	0	d__Bacteria; p__Firmicutes; c__Clostridia; o__Clostridiales; f__Lachnospiraceae; g__unidentified_Lachnospiraceae; s__unidentified_Lachnospiraceae
ASV_18980	9	0	7	0	0	0	11	0	0	0	6	0	0	0	0	1	0	0	d__Bacteria; p__Actinobacteria; c__Coriobacteriia; o__Coriobacteriales; f__Coriobacteriaceae; g__unidentified_Coriobacteriaceae; s__unidentified_Coriobacteriaceae
ASV_16976	0	0	0	0	0	0	0	0	0	33	0	0	0	0	0	0	0	0	d__Bacteria; p__Firmicutes; c__Bacilli; o__Lactobacillales; f__Aerococcaceae; g__Atopostipes; s__Atopostipes_suicloacalis
ASV_2135	0	0	0	0	0	8	0	0	0	0	0	0	0	0	0	0	0	0	d__Bacteria; p__Firmicutes; c__Bacilli; o__Lactobacillales; f__Carnobacteriaceae; g__unclassified_Carnobacteriaceae; s__unclassified_Carnobacteriaceae
ASV_29546	5	0	0	4	0	0	0	0	2	0	1	4	0	1	0	3	0	0	d__Bacteria; p__Firmicutes; c__Clostridia; o__Clostridiales; f__Ruminococcaceae; g__unidentified_Ruminococcaceae; s__unidentified_Ruminococcaceae
ASV_17922	0	0	0	0	0	0	0	0	0	0	0	0	0	0	0	0	0	4	d__Bacteria; p__Firmicutes; c__Clostridia; o__Clostridiales; f__unidentified_Clostridiales; g__unidentified_Clostridiales; s__unidentified_Clostridiales
ASV_37301	0	0	0	0	0	0	0	0	0	0	0	12	0	0	0	0	0	15	d__Bacteria; p__Firmicutes; c__Clostridia; o__Clostridiales; f__unidentified_Clostridiales; g__unidentified_Clostridiales; s__unidentified_Clostridiales
ASV_11073	0	0	0	0	0	0	17	0	0	11	0	0	0	0	0	0	0	5	d__Bacteria; p__Firmicutes; c__Clostridia; o__Clostridiales; f__Lachnospiraceae; g__Roseburia; s__unclassified_Roseburia
ASV_31693	0	0	0	0	0	0	0	0	0	0	0	0	0	0	17	0	0	0	d__Bacteria; p__Firmicutes; c__Clostridia; o__Clostridiales; f__unidentified_Clostridiales; g__unidentified_Clostridiales; s__unidentified_Clostridiales
ASV_34282	0	0	30	0	0	0	0	0	2	0	0	0	0	2	0	0	0	0	d__Bacteria; p__Proteobacteria; c__Alphaproteobacteria; o__RF32; f__unidentified_RF32; g__unidentified_RF32; s__unidentified_RF32
ASV_15461	0	0	0	0	0	0	0	0	0	0	0	9	0	0	0	0	0	6	d__Bacteria; p__Firmicutes; c__Clostridia; o__Clostridiales; f__Lachnospiraceae; g__unidentified_Lachnospiraceae; s__unidentified_Lachnospiraceae
ASV_13115	5	0	5	0	0	67	0	0	0	0	0	2	0	0	0	0	0	0	d__Bacteria; p__Bacteroidetes; c__Bacteroidia; o__Bacteroidales; f__p-2534-18B5; g__unidentified_p-2534-18B5; s__unidentified_p-2534-18B5
ASV_19800	6	0	7	4	0	6	0	0	0	0	0	5	0	0	0	0	0	0	d__Bacteria; p__Firmicutes; c__Clostridia; o__Clostridiales; f__Veillonellaceae; g__Megasphaera; s__unidentified_Megasphaera
ASV_8952	0	0	13	0	0	0	0	0	8	0	0	0	0	6	4	0	0	0	d__Bacteria; p__Cyanobacteria; c__4C0d-2; o__YS2; f__unidentified_YS2; g__unidentified_YS2; s__unidentified_YS2
ASV_2226	0	0	0	0	0	0	0	0	0	7	0	0	0	0	0	0	0	0	d__Bacteria; p__Firmicutes; c__Clostridia; o__Clostridiales; f__Lachnospiraceae; g__Coprococcus; s__unidentified_Coprococcus
ASV_38438	2	0	0	0	0	0	0	5	2	0	3	3	0	1	0	5	0	0	d__Bacteria; p__Firmicutes; c__Clostridia; o__Clostridiales; f__unidentified_Clostridiales; g__unidentified_Clostridiales; s__unidentified_Clostridiales
ASV_36796	20	0	0	0	0	0	0	0	0	11	0	0	0	0	0	0	0	0	d__Bacteria; p__Firmicutes; c__Clostridia; o__Clostridiales; f__Lachnospiraceae; g__Coprococcus; s__unidentified_Coprococcus
ASV_36752	5	0	0	0	0	0	0	0	0	0	0	0	0	0	0	2	0	0	d__Bacteria; p__Firmicutes; c__Clostridia; o__Clostridiales; f__unidentified_Clostridiales; g__unidentified_Clostridiales; s__unidentified_Clostridiales
ASV_23107	0	0	0	0	13	0	14	0	0	0	0	0	0	0	0	0	0	0	d__Bacteria; p__Bacteroidetes; c__Bacteroidia; o__Bacteroidales; f__Prevotellaceae; g__Prevotella; s__unidentified_Prevotella
ASV_21389	0	0	0	4	0	0	0	3	0	0	0	0	0	0	0	0	0	0	d__Bacteria; p__Firmicutes; c__Bacilli; o__Lactobacillales; f__Carnobacteriaceae; g__Trichococcus; s__unidentified_Trichococcus
ASV_18915	0	0	54	0	0	0	0	6	0	0	0	0	0	0	0	0	0	0	d__Bacteria; p__Bacteroidetes; c__Bacteroidia; o__Bacteroidales; f__unidentified_Bacteroidales; g__unidentified_Bacteroidales; s__unidentified_Bacteroidales
ASV_5544	11	12	0	0	5	9	0	2	0	0	0	0	0	0	0	0	0	0	d__Bacteria; p__Spirochaetes; c__Spirochaetes; o__Spirochaetales; f__Spirochaetaceae; g__Treponema; s__unidentified_Treponema
ASV_12827	22	0	23	10	0	7	0	0	0	0	0	0	0	0	0	0	0	0	d__Bacteria; p__Firmicutes; c__Clostridia; o__Clostridiales; f__Lachnospiraceae; g__unidentified_Lachnospiraceae; s__unidentified_Lachnospiraceae
ASV_26148	1	0	0	0	0	0	0	0	0	0	9	8	0	0	0	9	0	2	d__Bacteria; p__Firmicutes; c__Erysipelotrichi; o__Erysipelotrichales; f__Erysipelotrichaceae; g__Bulleidia; s__unidentified_Bulleidia
ASV_38514	4	0	0	10	0	0	0	0	0	0	0	0	0	0	0	0	0	0	d__Bacteria; p__Bacteroidetes; c__Bacteroidia; o__Bacteroidales; f__unidentified_Bacteroidales; g__unidentified_Bacteroidales; s__unidentified_Bacteroidales
ASV_5848	29	0	0	5	0	0	0	0	0	0	0	0	0	0	0	0	0	0	d__Bacteria; p__Firmicutes; c__Clostridia; o__Clostridiales; f__Lachnospiraceae; g__Anaerostipes; s__unidentified_Anaerostipes
ASV_12767	9	0	0	0	0	0	10	0	0	0	0	0	0	0	0	0	0	0	d__Bacteria; p__Tenericutes; c__Mollicutes; o__RF39; f__unidentified_RF39; g__unidentified_RF39; s__unidentified_RF39
ASV_33453	0	0	0	0	0	0	0	0	0	0	0	0	8	0	0	0	0	0	d__Bacteria; p__Proteobacteria; c__Betaproteobacteria; o__unclassified_Betaproteobacteria; f__unclassified_Betaproteobacteria; g__unclassified_Betaproteobacteria; s__unclassified_Betaproteobacteria
ASV_29294	0	0	0	0	0	0	0	0	0	0	7	0	0	0	6	5	0	3	d__Bacteria; p__Firmicutes; c__Clostridia; o__Clostridiales; f__Lachnospiraceae; g__unidentified_Lachnospiraceae; s__unidentified_Lachnospiraceae
ASV_13766	0	0	0	41	0	0	0	0	0	0	0	0	0	0	0	0	0	0	d__Bacteria; p__Bacteroidetes; c__Bacteroidia; o__Bacteroidales; f__unidentified_Bacteroidales; g__unidentified_Bacteroidales; s__unidentified_Bacteroidales
ASV_6857	0	15	6	13	0	6	0	0	0	0	0	0	0	0	0	0	0	0	d__Bacteria; p__Firmicutes; c__Clostridia; o__Clostridiales; f__Lachnospiraceae; g__unclassified_Lachnospiraceae; s__unclassified_Lachnospiraceae
ASV_13964	33	0	0	0	0	0	0	0	0	0	0	0	0	0	0	0	0	0	d__Bacteria; p__Proteobacteria; c__Alphaproteobacteria; o__RF32; f__unidentified_RF32; g__unidentified_RF32; s__unidentified_RF32
ASV_31746	3	0	0	0	0	0	0	0	7	0	0	10	0	2	0	0	0	0	d__Bacteria; p__Firmicutes; c__Clostridia; o__Clostridiales; f__Ruminococcaceae; g__unidentified_Ruminococcaceae; s__unidentified_Ruminococcaceae
ASV_17981	0	0	0	0	0	0	0	0	0	0	0	12	0	0	0	0	0	8	d__Bacteria; p__Firmicutes; c__Clostridia; o__Clostridiales; f__unidentified_Clostridiales; g__unidentified_Clostridiales; s__unidentified_Clostridiales
ASV_39844	0	0	0	0	0	0	0	11	1	0	5	0	3	1	3	7	0	2	d__Bacteria; p__Firmicutes; c__Bacilli; o__Turicibacterales; f__Turicibacteraceae; g__Turicibacter; s__unidentified_Turicibacter
ASV_4249	0	0	0	0	0	0	22	0	0	0	0	0	0	6	0	0	0	0	d__Bacteria; p__Actinobacteria; c__Actinobacteria; o__Bifidobacteriales; f__Bifidobacteriaceae; g__Gardnerella; s__unidentified_Gardnerella
ASV_15414	0	0	0	0	0	0	0	0	0	0	0	5	0	0	0	0	0	9	d__Bacteria; p__Actinobacteria; c__Coriobacteriia; o__Coriobacteriales; f__Coriobacteriaceae; g__unclassified_Coriobacteriaceae; s__unclassified_Coriobacteriaceae
ASV_35722	18	33	0	0	11	0	0	0	0	0	0	0	0	0	0	0	0	0	d__Bacteria; p__Firmicutes; c__Clostridia; o__Clostridiales; f__Lachnospiraceae; g__unidentified_Lachnospiraceae; s__unidentified_Lachnospiraceae
ASV_31120	0	0	0	0	0	0	0	0	0	0	0	8	0	0	0	0	0	2	d__Bacteria; p__TM7; c__TM7-3; o__CW040; f__F16; g__unidentified_F16; s__unidentified_F16
ASV_11224	0	0	25	21	0	0	0	0	0	0	0	0	0	0	0	0	0	0	d__Bacteria; p__Bacteroidetes; c__Bacteroidia; o__Bacteroidales; f__Bacteroidaceae; g__BF311; s__unidentified_BF311
ASV_5850	0	12	24	0	0	0	0	0	0	0	0	0	0	4	0	0	0	0	d__Bacteria; p__Firmicutes; c__Clostridia; o__Clostridiales; f__Ruminococcaceae; g__unclassified_Ruminococcaceae; s__unclassified_Ruminococcaceae
ASV_28780	13	16	0	0	0	0	0	0	0	0	0	0	0	0	0	0	0	0	d__Bacteria; p__Firmicutes; c__Clostridia; o__Clostridiales; f__Ruminococcaceae; g__Ruminococcus; s__Ruminococcus_albus
ASV_26997	0	0	0	0	0	0	18	3	0	6	0	0	0	0	0	0	0	0	d__Bacteria; p__Firmicutes; c__Clostridia; o__Clostridiales; f__Ruminococcaceae; g__unidentified_Ruminococcaceae; s__unidentified_Ruminococcaceae
ASV_7714	0	0	0	0	0	0	0	0	0	0	0	17	0	0	0	0	0	21	d__Bacteria; p__Firmicutes; c__Clostridia; o__Clostridiales; f__Ruminococcaceae; g__Ruminococcus; s__unidentified_Ruminococcus
ASV_19615	0	0	0	0	0	0	0	0	0	0	7	0	0	0	0	12	0	0	d__Bacteria; p__Tenericutes; c__Mollicutes; o__RF39; f__unidentified_RF39; g__unidentified_RF39; s__unidentified_RF39
ASV_10428	0	0	0	8	0	0	0	0	0	0	0	2	0	4	0	0	0	0	d__Bacteria; p__Firmicutes; c__Bacilli; o__Lactobacillales; f__Lactobacillaceae; g__Lactobacillus; s__Lactobacillus_helveticus
ASV_7993	0	0	0	0	0	0	0	45	0	0	0	0	0	0	0	0	0	0	d__Bacteria; p__Proteobacteria; c__Gammaproteobacteria; o__Pseudomonadales; f__Moraxellaceae; g__Psychrobacter; s__Psychrobacter_pulmonis
ASV_26882	0	0	0	0	0	0	0	0	0	0	0	5	0	1	0	5	0	5	d__Bacteria; p__TM7; c__TM7-3; o__CW040; f__F16; g__unidentified_F16; s__unidentified_F16
ASV_18905	22	0	30	3	0	4	0	0	0	0	0	0	0	0	0	0	0	0	d__Bacteria; p__Verrucomicrobia; c__Opitutae; o__HA64; f__unidentified_HA64; g__unidentified_HA64; s__unidentified_HA64
ASV_12259	0	0	0	0	0	0	71	0	0	57	0	0	0	0	0	0	0	0	d__Bacteria; p__Proteobacteria; c__unclassified_Proteobacteria; o__unclassified_Proteobacteria; f__unclassified_Proteobacteria; g__unclassified_Proteobacteria; s__unclassified_Proteobacteria
ASV_22949	0	0	0	0	0	0	45	0	0	0	0	0	0	0	0	0	0	0	d__Bacteria; p__Firmicutes; c__Clostridia; o__Clostridiales; f__Lachnospiraceae; g__unclassified_Lachnospiraceae; s__unclassified_Lachnospiraceae
ASV_20329	0	0	0	0	0	0	0	0	0	0	3	0	0	0	9	3	0	0	d__Bacteria; p__Firmicutes; c__Clostridia; o__Clostridiales; f__Lachnospiraceae; g__unclassified_Lachnospiraceae; s__unclassified_Lachnospiraceae
ASV_32867	0	0	0	0	0	0	0	0	17	0	0	0	14	6	0	0	0	2	d__Bacteria; p__Firmicutes; c__Clostridia; o__Clostridiales; f__Peptostreptococcaceae; g__[Clostridium]; s__[Clostridium]_sordellii
ASV_20598	0	0	0	0	0	0	0	0	7	0	0	0	0	0	32	0	0	0	d__Bacteria; p__Firmicutes; c__Clostridia; o__Clostridiales; f__unidentified_Clostridiales; g__unidentified_Clostridiales; s__unidentified_Clostridiales
ASV_13270	0	0	0	0	0	32	0	0	0	0	0	8	0	0	0	0	0	0	d__Bacteria; p__Firmicutes; c__Clostridia; o__Clostridiales; f__Clostridiaceae; g__Clostridium; s__unidentified_Clostridium
ASV_17712	0	0	0	24	4	0	0	0	0	0	0	0	0	0	0	0	0	0	d__Bacteria; p__Bacteroidetes; c__Bacteroidia; o__Bacteroidales; f__Prevotellaceae; g__Prevotella; s__unidentified_Prevotella
ASV_267	0	0	0	4	0	0	0	0	0	0	4	0	0	0	8	3	0	3	d__Bacteria; p__Firmicutes; c__Clostridia; o__Clostridiales; f__Lachnospiraceae; g__Butyrivibrio; s__unidentified_Butyrivibrio
ASV_2176	0	0	10	16	0	0	27	0	0	0	0	0	0	0	0	0	0	0	d__Bacteria; p__Bacteroidetes; c__Bacteroidia; o__Bacteroidales; f__Prevotellaceae; g__Prevotella; s__Prevotella_ruminicola
ASV_31500	0	0	0	0	0	0	0	0	0	0	8	21	0	0	0	0	0	0	d__Bacteria; p__Firmicutes; c__Clostridia; o__Clostridiales; f__Ruminococcaceae; g__unidentified_Ruminococcaceae; s__unidentified_Ruminococcaceae
ASV_14285	3	7	3	4	0	0	0	7	3	0	8	0	0	6	5	0	0	0	d__Bacteria; p__Firmicutes; c__Bacilli; o__Lactobacillales; f__Streptococcaceae; g__Streptococcus; s__unidentified_Streptococcus
ASV_26789	23	0	0	3	2	7	0	0	0	0	0	0	0	0	0	0	0	0	d__Bacteria; p__Firmicutes; c__Clostridia; o__Clostridiales; f__Lachnospiraceae; g__Shuttleworthia; s__unidentified_Shuttleworthia
ASV_26822	0	0	0	0	0	0	27	3	0	24	0	0	0	0	0	0	0	3	d__Bacteria; p__Proteobacteria; c__Gammaproteobacteria; o__Pseudomonadales; f__Moraxellaceae; g__Psychrobacter; s__Psychrobacter_arenosus
ASV_36596	0	0	0	0	0	0	0	7	0	0	0	0	0	0	0	0	0	4	d__Bacteria; p__Proteobacteria; c__Betaproteobacteria; o__Burkholderiales; f__Comamonadaceae; g__Acidovorax; s__unclassified_Acidovorax
ASV_1074	0	0	0	0	0	0	0	0	0	0	0	0	0	4	0	0	0	0	d__Bacteria; p__Tenericutes; c__Mollicutes; o__RF39; f__unidentified_RF39; g__unidentified_RF39; s__unidentified_RF39
ASV_33875	17	25	0	0	0	0	0	0	0	0	0	0	0	0	0	0	0	0	d__Bacteria; p__Firmicutes; c__Clostridia; o__Clostridiales; f__Ruminococcaceae; g__unidentified_Ruminococcaceae; s__unidentified_Ruminococcaceae
ASV_36567	0	0	0	0	0	0	0	0	0	0	0	8	0	0	0	0	0	8	d__Bacteria; p__Tenericutes; c__Mollicutes; o__RF39; f__unidentified_RF39; g__unidentified_RF39; s__unidentified_RF39
ASV_8877	0	0	32	0	0	0	0	0	0	0	0	0	0	0	0	0	0	0	d__Bacteria; p__Verrucomicrobia; c__Verruco-5; o__WCHB1-41; f__RFP12; g__unidentified_RFP12; s__unidentified_RFP12
ASV_35748	0	0	36	7	0	9	0	0	0	0	0	0	0	0	0	0	0	0	d__Bacteria; p__Firmicutes; c__Clostridia; o__Clostridiales; f__Clostridiaceae; g__Clostridium; s__unidentified_Clostridium
ASV_23486	0	0	0	0	0	0	0	0	0	0	0	0	0	0	18	0	9	0	d__Bacteria; p__Tenericutes; c__Mollicutes; o__RF39; f__unidentified_RF39; g__unidentified_RF39; s__unidentified_RF39
ASV_28293	0	0	0	0	3	0	0	0	0	0	0	0	0	0	0	0	0	0	d__Bacteria; p__Actinobacteria; c__Actinobacteria; o__Actinomycetales; f__Nocardiaceae; g__Rhodococcus; s__unidentified_Rhodococcus
ASV_18811	0	13	0	0	0	6	0	0	0	0	4	0	2	0	0	0	0	0	d__Bacteria; p__Firmicutes; c__Clostridia; o__Clostridiales; f__Ruminococcaceae; g__unidentified_Ruminococcaceae; s__unidentified_Ruminococcaceae
ASV_22541	0	0	0	0	0	0	0	0	0	0	0	0	0	0	27	0	0	0	d__Bacteria; p__Firmicutes; c__Clostridia; o__Clostridiales; f__unidentified_Clostridiales; g__unidentified_Clostridiales; s__unidentified_Clostridiales
ASV_16930	0	0	0	48	0	0	0	0	0	0	0	0	0	0	0	0	0	0	d__Bacteria; p__Verrucomicrobia; c__Verruco-5; o__WCHB1-41; f__RFP12; g__unidentified_RFP12; s__unidentified_RFP12
ASV_26216	0	6	16	8	5	17	0	0	0	0	0	0	0	0	0	0	0	0	d__Bacteria; p__Fibrobacteres; c__Fibrobacteria; o__Fibrobacterales; f__Fibrobacteraceae; g__Fibrobacter; s__Fibrobacter_succinogenes
ASV_13285	0	0	0	0	0	0	0	0	0	0	0	0	0	0	0	0	0	3	d__Bacteria; p__Firmicutes; c__Bacilli; o__Lactobacillales; f__Streptococcaceae; g__Streptococcus; s__unidentified_Streptococcus
ASV_17614	14	3	0	3	0	0	0	1	0	0	6	0	2	0	0	2	0	4	d__Bacteria; p__Firmicutes; c__Clostridia; o__Clostridiales; f__Lachnospiraceae; g__Butyrivibrio; s__unidentified_Butyrivibrio
ASV_30040	0	0	0	0	0	0	0	0	0	0	0	10	0	0	0	0	0	10	d__Bacteria; p__TM7; c__TM7-3; o__CW040; f__F16; g__unidentified_F16; s__unidentified_F16
ASV_11534	0	4	17	0	0	47	0	0	0	0	0	0	0	0	0	0	0	0	d__Bacteria; p__Firmicutes; c__Clostridia; o__Clostridiales; f__Lachnospiraceae; g__unidentified_Lachnospiraceae; s__unidentified_Lachnospiraceae
ASV_12717	0	0	3	0	0	0	0	0	5	0	0	3	0	17	0	0	0	0	d__Bacteria; p__Firmicutes; c__Clostridia; o__Clostridiales; f__unidentified_Clostridiales; g__unidentified_Clostridiales; s__unidentified_Clostridiales
ASV_38665	0	0	0	9	0	0	0	0	0	4	0	0	0	0	30	0	0	0	d__Bacteria; p__Firmicutes; c__Clostridia; o__Clostridiales; f__Lachnospiraceae; g__unclassified_Lachnospiraceae; s__unclassified_Lachnospiraceae
ASV_2622	0	0	0	0	10	0	0	0	0	0	3	0	0	0	0	5	0	3	d__Bacteria; p__TM7; c__TM7-3; o__CW040; f__F16; g__unidentified_F16; s__unidentified_F16
ASV_25746	0	0	0	0	59	0	0	0	0	0	0	0	0	0	0	0	0	0	d__Bacteria; p__Actinobacteria; c__Actinobacteria; o__Bifidobacteriales; f__Bifidobacteriaceae; g__unidentified_Bifidobacteriaceae; s__unidentified_Bifidobacteriaceae
ASV_31798	0	19	0	0	7	0	0	0	0	0	0	0	0	0	0	0	0	0	d__Bacteria; p__Fibrobacteres; c__Fibrobacteria; o__Fibrobacterales; f__Fibrobacteraceae; g__Fibrobacter; s__Fibrobacter_succinogenes
ASV_212	6	0	10	0	0	0	0	0	0	0	0	0	0	0	0	0	0	0	d__Bacteria; p__Proteobacteria; c__Alphaproteobacteria; o__Rhodobacterales; f__Rhodobacteraceae; g__Paracoccus; s__unclassified_Paracoccus
ASV_16581	0	0	0	0	0	0	0	0	0	0	0	0	8	0	0	0	0	0	d__Bacteria; p__Firmicutes; c__Bacilli; o__Bacillales; f__Bacillaceae; g__unclassified_Bacillaceae; s__unclassified_Bacillaceae
ASV_14113	12	0	0	0	0	0	23	0	0	0	0	0	0	0	0	0	0	0	d__Bacteria; p__Firmicutes; c__Clostridia; o__Clostridiales; f__unidentified_Clostridiales; g__unidentified_Clostridiales; s__unidentified_Clostridiales
ASV_20181	1	0	0	0	0	0	0	0	0	0	0	5	0	0	2	0	0	14	d__Bacteria; p__Firmicutes; c__Clostridia; o__Clostridiales; f__unidentified_Clostridiales; g__unidentified_Clostridiales; s__unidentified_Clostridiales
ASV_5765	0	11	0	0	0	0	0	0	0	0	19	0	0	0	0	0	0	0	d__Bacteria; p__Firmicutes; c__Clostridia; o__Clostridiales; f__unidentified_Clostridiales; g__unidentified_Clostridiales; s__unidentified_Clostridiales
ASV_26807	0	0	0	0	0	0	0	8	0	0	0	0	40	0	0	1	0	6	d__Bacteria; p__Firmicutes; c__Clostridia; o__Clostridiales; f__unidentified_Clostridiales; g__unidentified_Clostridiales; s__unidentified_Clostridiales
ASV_25320	0	0	0	0	0	0	0	0	0	0	10	0	0	0	0	8	0	0	d__Bacteria; p__Firmicutes; c__Bacilli; o__Turicibacterales; f__Turicibacteraceae; g__Turicibacter; s__unidentified_Turicibacter
ASV_28687	2	0	0	0	0	0	0	7	8	0	0	0	4	0	0	0	0	2	d__Bacteria; p__Firmicutes; c__Clostridia; o__Clostridiales; f__Lachnospiraceae; g__unclassified_Lachnospiraceae; s__unclassified_Lachnospiraceae
ASV_14337	0	0	0	0	0	0	0	5	0	0	0	11	0	0	0	0	0	12	d__Bacteria; p__Firmicutes; c__Clostridia; o__Clostridiales; f__unidentified_Clostridiales; g__unidentified_Clostridiales; s__unidentified_Clostridiales
ASV_7454	13	7	0	0	16	0	0	0	0	0	0	0	0	0	0	0	0	0	d__Bacteria; p__Firmicutes; c__Clostridia; o__Clostridiales; f__Lachnospiraceae; g__Coprococcus; s__unidentified_Coprococcus
ASV_31566	15	10	9	4	4	0	0	0	0	0	0	0	0	0	0	0	0	0	d__Bacteria; p__Firmicutes; c__Clostridia; o__Clostridiales; f__Veillonellaceae; g__Succiniclasticum; s__unidentified_Succiniclasticum
ASV_26479	0	0	11	34	0	0	0	0	0	0	0	0	0	0	0	0	0	0	d__Bacteria; p__Bacteroidetes; c__Bacteroidia; o__Bacteroidales; f__unidentified_Bacteroidales; g__unidentified_Bacteroidales; s__unidentified_Bacteroidales
ASV_33372	0	0	7	0	0	0	0	0	0	0	0	0	0	0	0	0	0	0	d__Bacteria; p__Tenericutes; c__Mollicutes; o__RF39; f__unidentified_RF39; g__unidentified_RF39; s__unidentified_RF39
ASV_11586	0	0	0	0	0	0	0	0	7	0	0	0	0	4	0	0	0	0	d__Bacteria; p__Firmicutes; c__Clostridia; o__Clostridiales; f__Ruminococcaceae; g__unidentified_Ruminococcaceae; s__unidentified_Ruminococcaceae
ASV_39196	0	0	0	0	0	0	0	4	0	0	0	1	0	0	0	0	0	2	d__Bacteria; p__Firmicutes; c__Clostridia; o__Clostridiales; f__Ruminococcaceae; g__unidentified_Ruminococcaceae; s__unidentified_Ruminococcaceae
ASV_22816	0	0	0	0	0	0	0	1	2	0	1	2	27	4	1	2	6	1	d__Bacteria; p__Firmicutes; c__Clostridia; o__Clostridiales; f__unclassified_Clostridiales; g__unclassified_Clostridiales; s__unclassified_Clostridiales
ASV_38878	16	0	45	0	0	0	0	0	0	0	0	0	0	0	0	0	0	0	d__Bacteria; p__Bacteroidetes; c__Bacteroidia; o__Bacteroidales; f__BS11; g__unidentified_BS11; s__unidentified_BS11
ASV_1727	0	0	11	12	0	0	0	0	14	0	0	0	0	0	0	0	0	0	d__Bacteria; p__Firmicutes; c__Clostridia; o__Clostridiales; f__Ruminococcaceae; g__unidentified_Ruminococcaceae; s__unidentified_Ruminococcaceae
ASV_20810	0	0	68	0	0	0	0	0	0	0	0	0	0	0	0	0	0	0	d__Bacteria; p__Bacteroidetes; c__Bacteroidia; o__Bacteroidales; f__unidentified_Bacteroidales; g__unidentified_Bacteroidales; s__unidentified_Bacteroidales
ASV_10456	0	0	0	0	0	0	0	0	0	0	0	0	0	8	0	0	0	0	d__Bacteria; p__Firmicutes; c__Clostridia; o__Clostridiales; f__Lachnospiraceae; g__Moryella; s__unidentified_Moryella
ASV_27385	0	0	0	0	0	0	0	0	0	0	0	9	0	0	0	6	0	0	d__Bacteria; p__Firmicutes; c__Clostridia; o__Clostridiales; f__Ruminococcaceae; g__unidentified_Ruminococcaceae; s__unidentified_Ruminococcaceae
ASV_39519	0	0	0	0	0	0	0	0	0	0	0	0	0	3	0	0	0	0	d__Bacteria; p__Firmicutes; c__Erysipelotrichi; o__Erysipelotrichales; f__Erysipelotrichaceae; g__Bulleidia; s__unidentified_Bulleidia
ASV_26715	1	2	4	2	7	5	0	0	0	0	0	0	0	0	0	0	0	0	d__Bacteria; p__Verrucomicrobia; c__Verruco-5; o__WCHB1-41; f__RFP12; g__unidentified_RFP12; s__unidentified_RFP12
ASV_11613	1	0	4	0	0	2	0	1	11	0	3	0	8	7	0	2	6	1	d__Bacteria; p__Firmicutes; c__Bacilli; o__Lactobacillales; f__Lactobacillaceae; g__Lactobacillus; s__Lactobacillus_mucosae
ASV_26106	0	0	0	6	0	0	0	0	0	9	0	0	0	0	0	0	0	0	d__Bacteria; p__Bacteroidetes; c__Bacteroidia; o__Bacteroidales; f__[Paraprevotellaceae]; g__unidentified_[Paraprevotellaceae]; s__unidentified_[Paraprevotellaceae]
ASV_6678	0	0	0	0	0	0	0	0	0	0	7	0	0	0	0	13	0	0	d__Bacteria; p__Firmicutes; c__Clostridia; o__Clostridiales; f__Ruminococcaceae; g__Ruminococcus; s__unidentified_Ruminococcus
ASV_38475	0	12	1	0	2	0	0	0	0	0	0	0	0	0	0	0	0	0	d__Bacteria; p__Fibrobacteres; c__Fibrobacteria; o__Fibrobacterales; f__Fibrobacteraceae; g__Fibrobacter; s__Fibrobacter_succinogenes
ASV_33683	0	0	0	0	0	0	0	0	0	0	0	0	0	6	5	0	0	0	d__Bacteria; p__Firmicutes; c__Clostridia; o__Clostridiales; f__Ruminococcaceae; g__unidentified_Ruminococcaceae; s__unidentified_Ruminococcaceae
ASV_17091	18	0	10	0	0	20	0	0	0	0	0	0	0	0	0	0	0	0	d__Bacteria; p__Spirochaetes; c__Spirochaetes; o__Spirochaetales; f__Spirochaetaceae; g__Treponema; s__unidentified_Treponema
ASV_22661	0	0	0	0	0	0	0	0	1	0	6	0	0	0	0	6	0	4	d__Bacteria; p__Firmicutes; c__Clostridia; o__Clostridiales; f__[Mogibacteriaceae]; g__unidentified_[Mogibacteriaceae]; s__unidentified_[Mogibacteriaceae]
ASV_20437	0	14	7	8	3	6	0	0	0	0	0	0	0	0	0	0	0	0	d__Bacteria; p__Bacteroidetes; c__Bacteroidia; o__Bacteroidales; f__unclassified_Bacteroidales; g__unclassified_Bacteroidales; s__unclassified_Bacteroidales
ASV_2382	0	0	0	0	0	0	0	13	0	0	0	0	15	0	0	4	0	5	d__Bacteria; p__Firmicutes; c__Clostridia; o__Clostridiales; f__unidentified_Clostridiales; g__unidentified_Clostridiales; s__unidentified_Clostridiales
ASV_14891	0	0	0	0	1	0	0	0	0	0	7	0	0	0	0	5	0	0	d__Bacteria; p__Firmicutes; c__Clostridia; o__Clostridiales; f__Ruminococcaceae; g__unidentified_Ruminococcaceae; s__unidentified_Ruminococcaceae
ASV_31702	0	0	0	0	0	0	0	0	0	0	0	0	0	5	0	0	0	0	d__Bacteria; p__Firmicutes; c__Clostridia; o__Clostridiales; f__Clostridiaceae; g__unidentified_Clostridiaceae; s__unidentified_Clostridiaceae
ASV_7877	0	0	0	0	0	0	0	0	0	0	5	0	0	0	0	6	0	0	d__Bacteria; p__TM7; c__TM7-3; o__CW040; f__F16; g__unidentified_F16; s__unidentified_F16
ASV_37883	0	2	1	0	0	0	0	10	3	1	1	5	8	0	2	0	0	2	d__Bacteria; p__Firmicutes; c__Clostridia; o__Clostridiales; f__Clostridiaceae; g__unidentified_Clostridiaceae; s__unidentified_Clostridiaceae
ASV_36910	0	0	0	0	0	0	9	4	3	9	4	2	0	0	0	2	0	0	d__Bacteria; p__Firmicutes; c__Bacilli; o__Lactobacillales; f__Streptococcaceae; g__Streptococcus; s__unidentified_Streptococcus
ASV_8618	0	0	0	0	0	0	22	0	0	0	0	0	0	0	0	0	0	0	d__Bacteria; p__Firmicutes; c__Bacilli; o__Lactobacillales; f__Aerococcaceae; g__Facklamia; s__unidentified_Facklamia
ASV_22187	6	0	0	0	0	0	0	0	0	0	0	0	0	4	0	0	0	0	d__Bacteria; p__Firmicutes; c__Clostridia; o__Clostridiales; f__Lachnospiraceae; g__Moryella; s__unidentified_Moryella
ASV_23083	0	0	0	0	0	0	0	9	0	0	0	0	0	10	0	0	0	0	d__Bacteria; p__Firmicutes; c__Clostridia; o__Clostridiales; f__Lachnospiraceae; g__Epulopiscium; s__unidentified_Epulopiscium
ASV_29094	0	0	8	12	0	14	0	0	0	0	2	0	0	0	0	0	0	0	d__Bacteria; p__Tenericutes; c__Mollicutes; o__Mycoplasmatales; f__Mycoplasmataceae; g__unidentified_Mycoplasmataceae; s__unidentified_Mycoplasmataceae
ASV_23660	0	0	50	0	0	0	0	0	1	0	0	0	0	0	0	0	0	0	d__Bacteria; p__Bacteroidetes; c__Bacteroidia; o__Bacteroidales; f__unidentified_Bacteroidales; g__unidentified_Bacteroidales; s__unidentified_Bacteroidales
ASV_27178	16	0	0	0	0	0	0	0	0	0	0	0	0	0	0	0	0	0	d__Bacteria; p__Bacteroidetes; c__Bacteroidia; o__Bacteroidales; f__Prevotellaceae; g__Prevotella; s__unidentified_Prevotella
ASV_5287	2	0	0	0	0	0	0	0	0	0	0	9	0	0	0	0	0	3	d__Bacteria; p__Firmicutes; c__Erysipelotrichi; o__Erysipelotrichales; f__Erysipelotrichaceae; g__p-75-a5; s__unidentified_p-75-a5
ASV_33456	16	0	0	12	33	0	0	0	0	0	0	0	0	0	0	0	0	0	d__Bacteria; p__Bacteroidetes; c__Bacteroidia; o__Bacteroidales; f__Prevotellaceae; g__Prevotella; s__unidentified_Prevotella
ASV_25348	14	0	12	0	0	0	0	0	0	0	0	0	0	0	0	0	0	0	d__Bacteria; p__Firmicutes; c__Clostridia; o__Clostridiales; f__Ruminococcaceae; g__Oscillospira; s__unidentified_Oscillospira
ASV_27287	0	21	0	0	0	0	0	0	0	0	0	0	0	0	0	0	0	0	d__Bacteria; p__Firmicutes; c__Clostridia; o__Clostridiales; f__Ruminococcaceae; g__unidentified_Ruminococcaceae; s__unidentified_Ruminococcaceae
ASV_10857	0	0	7	0	0	0	0	0	0	0	0	0	0	16	0	0	0	0	d__Bacteria; p__Actinobacteria; c__Coriobacteriia; o__Coriobacteriales; f__Coriobacteriaceae; g__unclassified_Coriobacteriaceae; s__unclassified_Coriobacteriaceae
ASV_1302	0	0	0	0	0	22	0	0	17	0	0	0	0	0	0	0	31	0	d__Bacteria; p__Firmicutes; c__Bacilli; o__Lactobacillales; f__Lactobacillaceae; g__Lactobacillus; s__unidentified_Lactobacillus
ASV_4115	0	0	0	0	0	0	0	0	0	0	0	25	0	0	0	0	0	0	d__Bacteria; p__Firmicutes; c__Clostridia; o__Clostridiales; f__Clostridiaceae; g__Clostridium; s__unidentified_Clostridium
ASV_838	0	0	0	0	3	0	0	0	0	0	0	0	0	0	0	0	0	0	d__Bacteria; p__Firmicutes; c__Clostridia; o__Clostridiales; f__unclassified_Clostridiales; g__unclassified_Clostridiales; s__unclassified_Clostridiales
ASV_31496	0	0	0	0	0	0	0	0	0	0	0	0	0	0	0	0	11	0	d__Bacteria; p__Firmicutes; c__Clostridia; o__Clostridiales; f__Lachnospiraceae; g__Butyrivibrio; s__unidentified_Butyrivibrio
ASV_33193	0	0	0	0	0	0	0	0	0	0	0	3	0	0	0	0	0	1	d__Bacteria; p__Firmicutes; c__Clostridia; o__Clostridiales; f__unidentified_Clostridiales; g__unidentified_Clostridiales; s__unidentified_Clostridiales
ASV_12416	0	0	0	11	0	0	0	0	0	0	0	0	0	0	0	0	0	0	d__Bacteria; p__Firmicutes; c__Bacilli; o__Bacillales; f__Planococcaceae; g__unclassified_Planococcaceae; s__unclassified_Planococcaceae
ASV_5335	0	0	0	0	0	0	9	0	0	0	0	0	0	0	0	12	0	0	d__Bacteria; p__Firmicutes; c__Bacilli; o__Bacillales; f__Bacillaceae; g__Bacillus; s__unclassified_Bacillus
ASV_11654	0	0	0	0	0	0	15	0	0	0	3	1	0	0	12	4	0	0	d__Bacteria; p__Firmicutes; c__Clostridia; o__Clostridiales; f__Lachnospiraceae; g__unclassified_Lachnospiraceae; s__unclassified_Lachnospiraceae
ASV_24077	0	0	0	0	0	0	0	0	0	0	0	5	0	3	7	0	0	5	d__Bacteria; p__Actinobacteria; c__Coriobacteriia; o__Coriobacteriales; f__Coriobacteriaceae; g__unidentified_Coriobacteriaceae; s__unidentified_Coriobacteriaceae
ASV_13901	0	0	0	0	0	0	0	0	0	37	0	0	0	0	0	0	0	0	d__Bacteria; p__Proteobacteria; c__Epsilonproteobacteria; o__Campylobacterales; f__Helicobacteraceae; g__Flexispira; s__unidentified_Flexispira
ASV_10836	0	4	0	0	0	0	26	0	0	0	0	0	0	0	0	0	0	0	d__Bacteria; p__Proteobacteria; c__Betaproteobacteria; o__Burkholderiales; f__Comamonadaceae; g__unclassified_Comamonadaceae; s__unclassified_Comamonadaceae
ASV_35021	0	0	0	0	0	0	0	0	0	0	0	0	3	0	0	0	7	0	d__Bacteria; p__Firmicutes; c__Erysipelotrichi; o__Erysipelotrichales; f__Erysipelotrichaceae; g__Bulleidia; s__unidentified_Bulleidia
ASV_9158	14	0	10	8	0	8	0	0	0	0	0	0	0	0	0	0	0	0	d__Bacteria; p__Spirochaetes; c__Spirochaetes; o__Spirochaetales; f__Spirochaetaceae; g__Treponema; s__unidentified_Treponema
ASV_39395	8	16	14	0	20	0	0	0	0	0	0	0	0	0	0	0	0	0	d__Bacteria; p__Bacteroidetes; c__Bacteroidia; o__Bacteroidales; f__S24-7; g__unidentified_S24-7; s__unidentified_S24-7
ASV_4903	15	0	0	0	0	0	0	0	0	0	0	0	0	0	0	0	0	0	d__Bacteria; p__Firmicutes; c__Clostridia; o__Clostridiales; f__Ruminococcaceae; g__Oscillospira; s__unidentified_Oscillospira
ASV_22943	0	0	0	21	4	17	0	0	0	0	0	3	0	0	0	0	0	0	d__Bacteria; p__Bacteroidetes; c__Bacteroidia; o__Bacteroidales; f__Prevotellaceae; g__Prevotella; s__unidentified_Prevotella
ASV_26827	0	0	0	1	4	0	0	0	0	10	0	0	0	0	0	0	0	0	d__Bacteria; p__Proteobacteria; c__Deltaproteobacteria; o__Desulfovibrionales; f__Desulfovibrionaceae; g__unidentified_Desulfovibrionaceae; s__unidentified_Desulfovibrionaceae
ASV_38170	0	0	8	0	8	17	0	0	0	0	0	0	0	0	0	0	0	0	d__Bacteria; p__Firmicutes; c__Clostridia; o__Clostridiales; f__Ruminococcaceae; g__unidentified_Ruminococcaceae; s__unidentified_Ruminococcaceae
ASV_38442	0	2	5	3	0	0	5	0	2	2	0	0	3	1	0	0	4	1	d__Bacteria; p__Firmicutes; c__Bacilli; o__Lactobacillales; f__Lactobacillaceae; g__Lactobacillus; s__Lactobacillus_salivarius
ASV_4307	3	0	4	0	0	0	0	0	0	0	0	6	0	7	0	0	0	2	d__Bacteria; p__Firmicutes; c__Clostridia; o__Clostridiales; f__unidentified_Clostridiales; g__unidentified_Clostridiales; s__unidentified_Clostridiales
ASV_9025	0	0	0	0	0	0	0	0	0	0	12	6	0	0	0	2	0	5	d__Bacteria; p__Tenericutes; c__Mollicutes; o__RF39; f__unidentified_RF39; g__unidentified_RF39; s__unidentified_RF39
ASV_7209	0	0	0	0	0	0	0	0	0	0	6	0	0	0	0	6	0	0	d__Bacteria; p__Firmicutes; c__Clostridia; o__Clostridiales; f__Lachnospiraceae; g__unclassified_Lachnospiraceae; s__unclassified_Lachnospiraceae
ASV_34322	2	4	20	6	0	10	0	0	0	0	0	0	0	0	0	0	0	0	d__Bacteria; p__Proteobacteria; c__Epsilonproteobacteria; o__Campylobacterales; f__Campylobacteraceae; g__Campylobacter; s__unidentified_Campylobacter
ASV_37913	0	11	37	0	3	0	0	0	0	0	0	0	0	0	0	0	0	0	d__Bacteria; p__Bacteroidetes; c__Bacteroidia; o__Bacteroidales; f__unidentified_Bacteroidales; g__unidentified_Bacteroidales; s__unidentified_Bacteroidales
ASV_23359	0	0	0	0	0	0	0	12	0	0	0	0	4	12	0	0	0	0	d__Bacteria; p__Firmicutes; c__Clostridia; o__Clostridiales; f__Lachnospiraceae; g__Epulopiscium; s__unidentified_Epulopiscium
ASV_3392	0	0	0	3	0	0	0	0	0	0	5	5	0	0	0	3	0	2	d__Bacteria; p__Actinobacteria; c__Coriobacteriia; o__Coriobacteriales; f__Coriobacteriaceae; g__unidentified_Coriobacteriaceae; s__unidentified_Coriobacteriaceae
ASV_5436	0	0	0	0	0	0	0	0	0	0	0	7	0	0	0	0	0	12	d__Bacteria; p__Cyanobacteria; c__4C0d-2; o__YS2; f__unidentified_YS2; g__unidentified_YS2; s__unidentified_YS2
ASV_34474	0	7	0	0	3	0	0	0	0	0	0	0	0	0	0	0	4	0	d__Bacteria; p__Actinobacteria; c__Actinobacteria; o__Bifidobacteriales; f__Bifidobacteriaceae; g__Bifidobacterium; s__Bifidobacterium_animalis
ASV_2337	0	4	0	1	0	7	1	5	1	0	0	2	0	0	0	0	3	2	d__Bacteria; p__Proteobacteria; c__Gammaproteobacteria; o__Pseudomonadales; f__Moraxellaceae; g__Psychrobacter; s__Psychrobacter_sanguinis
ASV_10445	26	0	0	0	0	0	0	0	0	0	0	0	0	0	0	0	0	0	d__Bacteria; p__Firmicutes; c__Clostridia; o__Clostridiales; f__Veillonellaceae; g__Succiniclasticum; s__unidentified_Succiniclasticum
ASV_4302	0	0	0	0	0	0	0	0	0	0	2	0	0	0	0	5	0	3	d__Bacteria; p__Actinobacteria; c__Coriobacteriia; o__Coriobacteriales; f__Coriobacteriaceae; g__unclassified_Coriobacteriaceae; s__unclassified_Coriobacteriaceae
ASV_17405	42	0	0	0	0	0	0	0	0	0	0	0	0	0	0	0	0	0	d__Bacteria; p__Bacteroidetes; c__Bacteroidia; o__Bacteroidales; f__S24-7; g__unidentified_S24-7; s__unidentified_S24-7
ASV_23450	8	0	20	0	28	0	0	0	0	0	0	0	0	0	0	0	0	0	d__Bacteria; p__Bacteroidetes; c__Bacteroidia; o__Bacteroidales; f__RF16; g__unidentified_RF16; s__unidentified_RF16
ASV_26293	0	13	0	0	0	0	0	1	0	0	0	0	0	0	0	0	0	0	d__Bacteria; p__Actinobacteria; c__Actinobacteria; o__Actinomycetales; f__Corynebacteriaceae; g__Corynebacterium; s__Corynebacterium_stationis
ASV_38590	0	0	0	0	0	0	0	0	0	15	0	0	0	0	0	0	0	0	d__Bacteria; p__Proteobacteria; c__Gammaproteobacteria; o__Pseudomonadales; f__Moraxellaceae; g__Psychrobacter; s__unidentified_Psychrobacter
ASV_8193	0	0	0	0	0	0	0	0	0	0	0	7	15	0	0	0	0	0	d__Bacteria; p__Firmicutes; c__Clostridia; o__Clostridiales; f__Peptostreptococcaceae; g__[Clostridium]; s__[Clostridium]_sordellii
ASV_9891	0	0	0	0	0	0	0	0	0	0	0	0	4	0	15	0	0	0	d__Bacteria; p__Firmicutes; c__Clostridia; o__Clostridiales; f__Clostridiaceae; g__Clostridium; s__unidentified_Clostridium
ASV_10167	3	0	0	0	8	4	0	0	0	0	0	0	0	0	0	0	0	0	d__Bacteria; p__Firmicutes; c__Clostridia; o__Clostridiales; f__Lachnospiraceae; g__unidentified_Lachnospiraceae; s__unidentified_Lachnospiraceae
ASV_17887	0	6	0	4	0	0	0	0	0	0	0	0	0	0	0	0	0	0	d__Bacteria; p__Firmicutes; c__Clostridia; o__Clostridiales; f__Ruminococcaceae; g__unidentified_Ruminococcaceae; s__unidentified_Ruminococcaceae
ASV_36811	0	0	0	0	0	0	13	0	0	3	0	13	0	0	0	0	0	0	d__Bacteria; p__Bacteroidetes; c__Bacteroidia; o__Bacteroidales; f__unidentified_Bacteroidales; g__unidentified_Bacteroidales; s__unidentified_Bacteroidales
ASV_11864	14	0	42	0	6	0	0	0	0	0	0	0	0	0	0	0	0	0	d__Bacteria; p__Spirochaetes; c__Spirochaetes; o__Spirochaetales; f__Spirochaetaceae; g__Treponema; s__unidentified_Treponema
ASV_110	3	0	0	0	0	0	0	0	0	0	0	0	0	0	0	10	0	0	d__Bacteria; p__TM7; c__TM7-3; o__CW040; f__F16; g__unidentified_F16; s__unidentified_F16
ASV_4322	0	0	0	0	0	0	0	4	1	0	5	0	0	2	12	1	0	0	d__Bacteria; p__Firmicutes; c__Clostridia; o__Clostridiales; f__unclassified_Clostridiales; g__unclassified_Clostridiales; s__unclassified_Clostridiales
ASV_18705	0	0	0	22	0	0	0	0	0	0	0	0	0	0	12	0	0	0	d__Bacteria; p__Firmicutes; c__Clostridia; o__Clostridiales; f__Ruminococcaceae; g__Ruminococcus; s__unidentified_Ruminococcus
ASV_6789	5	0	15	0	9	0	0	0	0	0	0	0	0	0	0	0	0	0	d__Bacteria; p__Spirochaetes; c__Spirochaetes; o__Spirochaetales; f__Spirochaetaceae; g__Treponema; s__unidentified_Treponema
ASV_15337	0	0	0	0	0	0	0	0	0	0	0	0	0	0	0	7	0	0	d__Bacteria; p__Actinobacteria; c__Coriobacteriia; o__Coriobacteriales; f__Coriobacteriaceae; g__unidentified_Coriobacteriaceae; s__unidentified_Coriobacteriaceae
ASV_28120	0	8	0	13	0	7	0	4	0	0	0	0	0	3	0	0	0	0	d__Bacteria; p__Bacteroidetes; c__Bacteroidia; o__Bacteroidales; f__Rikenellaceae; g__unidentified_Rikenellaceae; s__unidentified_Rikenellaceae
ASV_37763	0	0	0	0	0	0	0	0	0	6	0	0	0	0	0	0	0	0	d__Bacteria; p__Firmicutes; c__Bacilli; o__Bacillales; f__Bacillaceae; g__unclassified_Bacillaceae; s__unclassified_Bacillaceae
ASV_1940	0	0	0	0	0	0	0	1	3	0	8	2	0	3	0	5	0	1	d__Bacteria; p__Firmicutes; c__Clostridia; o__Clostridiales; f__unidentified_Clostridiales; g__unidentified_Clostridiales; s__unidentified_Clostridiales
ASV_11869	0	0	0	0	0	0	0	0	0	0	3	5	6	4	0	1	0	2	d__Bacteria; p__Firmicutes; c__Clostridia; o__Clostridiales; f__unidentified_Clostridiales; g__unidentified_Clostridiales; s__unidentified_Clostridiales
ASV_15840	0	0	0	0	0	0	0	20	4	0	0	0	0	6	0	0	0	0	d__Bacteria; p__Firmicutes; c__Clostridia; o__Clostridiales; f__Clostridiaceae; g__Clostridium; s__Clostridium_paraputrificum
ASV_20257	3	19	0	9	20	0	0	0	0	0	0	0	0	0	0	0	0	0	d__Bacteria; p__Bacteroidetes; c__Bacteroidia; o__Bacteroidales; f__unidentified_Bacteroidales; g__unidentified_Bacteroidales; s__unidentified_Bacteroidales
ASV_35646	0	0	54	0	0	0	0	0	0	0	0	0	0	0	0	0	0	0	d__Bacteria; p__Bacteroidetes; c__Bacteroidia; o__Bacteroidales; f__BS11; g__unidentified_BS11; s__unidentified_BS11
ASV_16359	0	0	14	26	0	0	0	0	0	0	0	0	0	0	0	0	0	0	d__Bacteria; p__Bacteroidetes; c__Bacteroidia; o__Bacteroidales; f__unidentified_Bacteroidales; g__unidentified_Bacteroidales; s__unidentified_Bacteroidales
ASV_19994	0	0	16	0	0	0	0	0	0	0	0	0	0	0	0	0	0	0	d__Bacteria; p__Firmicutes; c__Clostridia; o__Clostridiales; f__Ruminococcaceae; g__unidentified_Ruminococcaceae; s__unidentified_Ruminococcaceae
ASV_20077	0	0	0	0	0	0	9	0	0	0	0	0	0	0	0	0	0	0	d__Bacteria; p__Bacteroidetes; c__Flavobacteriia; o__Flavobacteriales; f__Flavobacteriaceae; g__Flavobacterium; s__unclassified_Flavobacterium
ASV_38652	0	0	0	0	0	0	31	0	0	33	0	0	0	0	0	0	0	0	d__Bacteria; p__unclassified_Bacteria; c__unclassified_Bacteria; o__unclassified_Bacteria; f__unclassified_Bacteria; g__unclassified_Bacteria; s__unclassified_Bacteria
ASV_38196	11	0	21	10	0	0	0	0	0	6	0	0	0	0	0	0	0	0	d__Bacteria; p__Spirochaetes; c__Spirochaetes; o__Spirochaetales; f__Spirochaetaceae; g__Treponema; s__unidentified_Treponema
ASV_10689	0	2	0	0	0	0	0	0	0	0	0	2	4	1	1	0	0	6	d__Bacteria; p__Firmicutes; c__Clostridia; o__Clostridiales; f__Lachnospiraceae; g__Butyrivibrio; s__unidentified_Butyrivibrio
ASV_16973	0	9	0	0	0	0	0	0	0	0	0	0	0	0	0	0	0	8	d__Bacteria; p__Firmicutes; c__Clostridia; o__Clostridiales; f__Ruminococcaceae; g__Faecalibacterium; s__Faecalibacterium_prausnitzii
ASV_19905	0	0	3	0	0	0	0	4	0	14	0	0	0	0	0	0	0	0	d__Bacteria; p__Bacteroidetes; c__Bacteroidia; o__Bacteroidales; f__unidentified_Bacteroidales; g__unidentified_Bacteroidales; s__unidentified_Bacteroidales
ASV_39198	0	0	0	0	0	0	0	0	0	0	0	7	0	0	0	0	0	14	d__Bacteria; p__Firmicutes; c__Clostridia; o__Clostridiales; f__unidentified_Clostridiales; g__unidentified_Clostridiales; s__unidentified_Clostridiales
ASV_24292	0	0	42	0	0	0	0	0	0	0	0	0	0	0	0	0	0	0	d__Bacteria; p__Bacteroidetes; c__Bacteroidia; o__Bacteroidales; f__S24-7; g__unidentified_S24-7; s__unidentified_S24-7
ASV_6733	46	0	0	0	0	0	0	0	0	0	0	0	0	0	0	0	0	0	d__Bacteria; p__Bacteroidetes; c__Bacteroidia; o__Bacteroidales; f__[Paraprevotellaceae]; g__YRC22; s__unidentified_YRC22
ASV_31537	7	0	0	0	0	0	0	0	2	0	0	0	0	0	11	0	0	0	d__Bacteria; p__Firmicutes; c__Clostridia; o__Clostridiales; f__[Mogibacteriaceae]; g__unidentified_[Mogibacteriaceae]; s__unidentified_[Mogibacteriaceae]
ASV_29898	2	0	0	0	0	0	0	0	29	0	0	0	0	0	0	0	0	0	d__Bacteria; p__Firmicutes; c__Clostridia; o__Clostridiales; f__Clostridiaceae; g__Candidatus_Arthromitus; s__unidentified_Candidatus_Arthromitus
ASV_16173	0	0	0	16	5	0	0	0	0	15	0	0	0	0	4	0	0	5	d__Bacteria; p__Firmicutes; c__Erysipelotrichi; o__Erysipelotrichales; f__Erysipelotrichaceae; g__Allobaculum; s__unidentified_Allobaculum
ASV_24593	0	0	0	0	0	0	0	0	0	0	0	15	0	0	0	0	0	10	d__Bacteria; p__Cyanobacteria; c__4C0d-2; o__YS2; f__unidentified_YS2; g__unidentified_YS2; s__unidentified_YS2
ASV_34564	13	3	3	5	5	5	0	0	0	0	0	1	0	0	0	0	0	0	d__Bacteria; p__Verrucomicrobia; c__Verruco-5; o__WCHB1-41; f__RFP12; g__unidentified_RFP12; s__unidentified_RFP12
ASV_22681	3	3	2	0	0	0	0	0	0	0	0	0	0	1	0	0	0	0	d__Bacteria; p__Firmicutes; c__Clostridia; o__Clostridiales; f__unidentified_Clostridiales; g__unidentified_Clostridiales; s__unidentified_Clostridiales
ASV_36376	19	0	0	0	0	0	0	0	0	0	0	0	0	0	0	0	0	0	d__Bacteria; p__Bacteroidetes; c__Bacteroidia; o__Bacteroidales; f__Prevotellaceae; g__Prevotella; s__unidentified_Prevotella
ASV_2324	15	0	0	0	11	7	0	0	0	0	0	0	0	0	0	0	0	0	d__Bacteria; p__Firmicutes; c__Clostridia; o__Clostridiales; f__Lachnospiraceae; g__Coprococcus; s__unidentified_Coprococcus
ASV_28023	0	0	0	0	0	4	0	0	0	0	0	0	4	0	0	0	0	0	d__Bacteria; p__TM7; c__TM7-3; o__CW040; f__F16; g__unidentified_F16; s__unidentified_F16
ASV_15476	0	0	0	0	0	0	0	0	0	0	0	0	0	0	0	11	0	0	d__Bacteria; p__Firmicutes; c__Clostridia; o__Clostridiales; f__Peptostreptococcaceae; g__[Clostridium]; s__[Clostridium]_sordellii
ASV_31928	0	0	0	0	0	0	0	10	0	0	0	0	20	0	0	1	0	0	d__Bacteria; p__Firmicutes; c__Clostridia; o__Clostridiales; f__Clostridiaceae; g__02d06; s__unidentified_02d06
ASV_19623	0	0	0	0	0	0	0	0	0	0	0	0	0	0	0	5	0	0	d__Bacteria; p__TM7; c__TM7-3; o__CW040; f__F16; g__unidentified_F16; s__unidentified_F16
ASV_6547	0	0	0	0	0	0	0	0	5	0	0	0	0	3	0	0	0	6	d__Bacteria; p__Tenericutes; c__Mollicutes; o__RF39; f__unidentified_RF39; g__unidentified_RF39; s__unidentified_RF39
ASV_9582	0	0	0	0	0	0	0	0	0	0	0	6	0	4	3	0	0	0	d__Bacteria; p__Firmicutes; c__Clostridia; o__Clostridiales; f__[Mogibacteriaceae]; g__Mogibacterium; s__unidentified_Mogibacterium
ASV_30152	0	0	0	0	0	0	0	0	0	0	0	0	8	0	0	0	0	10	d__Bacteria; p__Firmicutes; c__Clostridia; o__Clostridiales; f__Clostridiaceae; g__SMB53; s__unidentified_SMB53
ASV_25321	0	0	10	28	0	15	0	0	0	0	0	0	0	0	0	0	0	0	d__Bacteria; p__Fibrobacteres; c__Fibrobacteria; o__Fibrobacterales; f__Fibrobacteraceae; g__Fibrobacter; s__Fibrobacter_succinogenes
ASV_21204	5	0	2	0	0	0	0	2	2	0	1	0	5	0	1	0	0	0	d__Bacteria; p__Firmicutes; c__Clostridia; o__Clostridiales; f__Lachnospiraceae; g__Butyrivibrio; s__unidentified_Butyrivibrio
ASV_25307	0	0	0	0	0	0	11	0	0	25	0	0	0	0	0	0	0	0	d__Bacteria; p__unclassified_Bacteria; c__unclassified_Bacteria; o__unclassified_Bacteria; f__unclassified_Bacteria; g__unclassified_Bacteria; s__unclassified_Bacteria
ASV_11497	0	0	0	0	0	0	6	0	0	25	0	0	0	0	0	0	0	0	k__Unassigned; p__Unassigned; c__Unassigned; o__Unassigned; f__Unassigned; g__Unassigned; s__Unassigned
ASV_11270	18	16	0	9	0	10	0	0	0	0	0	0	0	0	0	0	0	0	d__Bacteria; p__Firmicutes; c__Clostridia; o__Clostridiales; f__Ruminococcaceae; g__unidentified_Ruminococcaceae; s__unidentified_Ruminococcaceae
ASV_18486	0	0	0	0	0	0	0	11	9	0	0	0	0	0	0	0	0	0	d__Bacteria; p__Proteobacteria; c__Alphaproteobacteria; o__Rhodobacterales; f__Rhodobacteraceae; g__Paracoccus; s__Paracoccus_aminovorans
ASV_21003	0	0	0	0	19	0	0	0	0	0	0	0	0	0	0	0	0	0	d__Bacteria; p__Firmicutes; c__Clostridia; o__Clostridiales; f__Ruminococcaceae; g__Ruminococcus; s__unidentified_Ruminococcus
ASV_8933	1	0	0	0	0	0	0	0	0	0	0	0	0	0	0	0	0	0	d__Bacteria; p__Firmicutes; c__Clostridia; o__Clostridiales; f__unidentified_Clostridiales; g__unidentified_Clostridiales; s__unidentified_Clostridiales
ASV_37645	0	0	0	0	0	0	0	7	0	0	0	0	0	0	0	0	0	0	d__Bacteria; p__Bacteroidetes; c__Flavobacteriia; o__Flavobacteriales; f__[Weeksellaceae]; g__Chryseobacterium; s__unidentified_Chryseobacterium
ASV_26617	0	12	0	0	0	0	0	0	0	0	0	0	0	0	0	0	0	0	d__Bacteria; p__Firmicutes; c__Clostridia; o__Clostridiales; f__Ruminococcaceae; g__unclassified_Ruminococcaceae; s__unclassified_Ruminococcaceae
ASV_5256	0	26	2	0	0	1	0	0	0	0	0	0	0	0	0	0	0	0	d__Bacteria; p__Firmicutes; c__Clostridia; o__Clostridiales; f__Lachnospiraceae; g__Coprococcus; s__unidentified_Coprococcus
ASV_26571	4	0	16	3	0	8	0	0	0	0	0	0	0	0	0	0	0	0	d__Bacteria; p__Spirochaetes; c__Spirochaetes; o__Spirochaetales; f__Spirochaetaceae; g__Treponema; s__unidentified_Treponema
ASV_30719	0	10	0	9	5	4	0	0	0	0	0	10	0	0	0	1	2	0	d__Bacteria; p__Proteobacteria; c__Gammaproteobacteria; o__Aeromonadales; f__Succinivibrionaceae; g__Anaerobiospirillum; s__unidentified_Anaerobiospirillum
ASV_28718	0	15	0	0	0	0	0	0	0	0	0	0	0	0	0	0	0	0	d__Bacteria; p__Cyanobacteria; c__4C0d-2; o__YS2; f__unidentified_YS2; g__unidentified_YS2; s__unidentified_YS2
ASV_26039	0	0	0	0	0	0	0	0	0	5	7	0	0	0	0	6	0	0	d__Bacteria; p__Firmicutes; c__Bacilli; o__Lactobacillales; f__Lactobacillaceae; g__Lactobacillus; s__unclassified_Lactobacillus
ASV_31550	0	0	1	0	0	0	0	0	6	0	0	0	0	4	0	0	0	0	d__Bacteria; p__Firmicutes; c__Erysipelotrichi; o__Erysipelotrichales; f__Erysipelotrichaceae; g__L7A_E11; s__unidentified_L7A_E11
ASV_35236	6	0	14	9	0	0	0	0	0	0	0	0	0	0	0	0	0	0	d__Bacteria; p__Spirochaetes; c__Spirochaetes; o__Spirochaetales; f__Spirochaetaceae; g__Treponema; s__unidentified_Treponema
ASV_26354	0	0	0	0	0	0	0	8	0	2	0	0	0	0	6	0	0	0	d__Bacteria; p__Proteobacteria; c__Gammaproteobacteria; o__Pseudomonadales; f__Moraxellaceae; g__Psychrobacter; s__Psychrobacter_sanguinis
ASV_8960	0	0	0	0	0	0	0	0	0	0	10	0	0	0	0	0	0	0	d__Bacteria; p__Tenericutes; c__Mollicutes; o__RF39; f__unidentified_RF39; g__unidentified_RF39; s__unidentified_RF39
ASV_27828	0	0	0	0	0	0	38	0	0	34	0	0	0	0	0	0	0	0	d__Bacteria; p__unclassified_Bacteria; c__unclassified_Bacteria; o__unclassified_Bacteria; f__unclassified_Bacteria; g__unclassified_Bacteria; s__unclassified_Bacteria
ASV_18464	6	3	0	3	0	0	0	4	0	0	8	4	0	4	0	2	0	2	d__Bacteria; p__Firmicutes; c__Clostridia; o__Clostridiales; f__Lachnospiraceae; g__Butyrivibrio; s__unidentified_Butyrivibrio
ASV_13945	6	0	0	0	0	0	0	0	0	0	0	0	0	0	0	0	0	0	d__Bacteria; p__Firmicutes; c__Clostridia; o__Clostridiales; f__Ruminococcaceae; g__Ruminococcus; s__unidentified_Ruminococcus
ASV_35534	0	0	0	0	0	0	0	0	0	0	0	0	0	0	5	2	0	3	d__Bacteria; p__Actinobacteria; c__Coriobacteriia; o__Coriobacteriales; f__Coriobacteriaceae; g__unidentified_Coriobacteriaceae; s__unidentified_Coriobacteriaceae
ASV_662	0	0	47	0	0	0	0	0	0	0	0	0	0	0	0	0	0	0	d__Bacteria; p__Bacteroidetes; c__Bacteroidia; o__Bacteroidales; f__S24-7; g__unidentified_S24-7; s__unidentified_S24-7
ASV_15416	0	0	7	0	0	0	0	0	0	0	0	0	0	2	0	0	0	0	d__Bacteria; p__Firmicutes; c__Clostridia; o__Clostridiales; f__Ruminococcaceae; g__Ruminococcus; s__unidentified_Ruminococcus
ASV_10431	0	0	0	0	0	0	0	0	0	0	0	4	0	0	0	0	0	6	d__Bacteria; p__Tenericutes; c__Mollicutes; o__RF39; f__unidentified_RF39; g__unidentified_RF39; s__unidentified_RF39
ASV_33310	0	0	0	0	0	0	0	0	9	0	0	0	0	6	0	0	0	0	d__Bacteria; p__Firmicutes; c__Clostridia; o__Clostridiales; f__Peptostreptococcaceae; g__[Clostridium]; s__[Clostridium]_sordellii
ASV_1482	3	7	9	8	0	0	0	0	0	0	0	0	0	3	0	0	0	0	d__Bacteria; p__Firmicutes; c__Clostridia; o__Clostridiales; f__unidentified_Clostridiales; g__unidentified_Clostridiales; s__unidentified_Clostridiales
ASV_39698	0	0	61	0	0	0	0	0	0	0	0	0	0	0	0	0	0	0	d__Bacteria; p__Bacteroidetes; c__Bacteroidia; o__Bacteroidales; f__BS11; g__unidentified_BS11; s__unidentified_BS11
ASV_16785	0	0	22	0	0	0	0	0	0	0	0	0	0	0	0	0	0	0	d__Bacteria; p__Verrucomicrobia; c__Verruco-5; o__WCHB1-41; f__RFP12; g__unidentified_RFP12; s__unidentified_RFP12
ASV_32416	0	0	42	0	0	0	0	0	0	0	0	0	0	0	0	0	0	0	d__Bacteria; p__Firmicutes; c__Clostridia; o__Clostridiales; f__Ruminococcaceae; g__unidentified_Ruminococcaceae; s__unidentified_Ruminococcaceae
ASV_14041	0	0	0	0	0	0	0	0	3	0	0	0	0	11	0	0	0	0	d__Bacteria; p__Firmicutes; c__Clostridia; o__Clostridiales; f__Ruminococcaceae; g__unidentified_Ruminococcaceae; s__unidentified_Ruminococcaceae
ASV_33934	0	0	0	0	0	0	0	0	0	0	10	0	0	0	0	22	0	0	d__Bacteria; p__Firmicutes; c__Clostridia; o__Clostridiales; f__Clostridiaceae; g__unclassified_Clostridiaceae; s__unclassified_Clostridiaceae
ASV_13833	3	9	11	0	13	12	7	0	0	0	0	0	0	0	0	0	0	0	d__Bacteria; p__Verrucomicrobia; c__Verruco-5; o__WCHB1-41; f__RFP12; g__unidentified_RFP12; s__unidentified_RFP12
ASV_12147	9	0	0	0	0	0	0	0	0	0	0	0	0	0	0	0	0	0	d__Bacteria; p__Firmicutes; c__Clostridia; o__Clostridiales; f__Lachnospiraceae; g__unclassified_Lachnospiraceae; s__unclassified_Lachnospiraceae
ASV_1709	0	0	0	0	0	0	0	0	0	0	0	7	0	0	3	0	0	1	d__Bacteria; p__Tenericutes; c__Mollicutes; o__RF39; f__unidentified_RF39; g__unidentified_RF39; s__unidentified_RF39
ASV_30940	0	0	0	0	0	0	0	0	0	0	0	0	0	0	0	0	0	2	d__Bacteria; p__Firmicutes; c__Clostridia; o__Clostridiales; f__[Mogibacteriaceae]; g__unidentified_[Mogibacteriaceae]; s__unidentified_[Mogibacteriaceae]
ASV_40116	49	0	0	0	0	0	0	0	0	0	0	0	0	0	0	0	0	0	d__Bacteria; p__Actinobacteria; c__Actinobacteria; o__Bifidobacteriales; f__Bifidobacteriaceae; g__unidentified_Bifidobacteriaceae; s__unidentified_Bifidobacteriaceae
ASV_26128	1	0	0	0	0	0	0	0	0	0	0	0	0	3	0	0	0	0	d__Bacteria; p__Firmicutes; c__Clostridia; o__Clostridiales; f__Lachnospiraceae; g__Butyrivibrio; s__unidentified_Butyrivibrio
ASV_36270	6	0	0	0	0	0	0	0	0	0	0	0	5	0	0	0	0	4	d__Bacteria; p__Firmicutes; c__Clostridia; o__Clostridiales; f__[Mogibacteriaceae]; g__unidentified_[Mogibacteriaceae]; s__unidentified_[Mogibacteriaceae]
ASV_38716	12	0	0	0	0	0	0	0	0	0	0	0	0	0	0	0	0	0	d__Bacteria; p__Firmicutes; c__Clostridia; o__Clostridiales; f__Ruminococcaceae; g__unidentified_Ruminococcaceae; s__unidentified_Ruminococcaceae
ASV_26811	0	5	0	0	0	7	0	0	0	0	0	3	0	0	0	0	0	0	d__Bacteria; p__Cyanobacteria; c__4C0d-2; o__YS2; f__unidentified_YS2; g__unidentified_YS2; s__unidentified_YS2
ASV_30269	0	0	0	0	0	0	0	0	0	0	2	2	0	0	0	4	0	2	d__Bacteria; p__Firmicutes; c__Erysipelotrichi; o__Erysipelotrichales; f__Erysipelotrichaceae; g__Bulleidia; s__unidentified_Bulleidia
ASV_1064	0	7	4	13	4	7	0	0	0	0	0	0	0	0	0	0	0	0	d__Bacteria; p__Verrucomicrobia; c__Verruco-5; o__WCHB1-41; f__RFP12; g__unidentified_RFP12; s__unidentified_RFP12
ASV_4359	0	0	0	10	0	0	0	0	0	0	0	0	0	0	0	0	0	0	d__Bacteria; p__Bacteroidetes; c__Bacteroidia; o__Bacteroidales; f__[Paraprevotellaceae]; g__YRC22; s__unidentified_YRC22
ASV_18161	0	0	0	0	0	0	0	0	0	0	0	0	0	0	0	0	0	5	d__Bacteria; p__Proteobacteria; c__Alphaproteobacteria; o__Rhizobiales; f__Phyllobacteriaceae; g__Phyllobacterium; s__unidentified_Phyllobacterium
ASV_7980	5	4	0	11	0	0	0	0	0	0	0	0	0	0	0	0	0	0	d__Bacteria; p__Firmicutes; c__Clostridia; o__Clostridiales; f__Ruminococcaceae; g__unidentified_Ruminococcaceae; s__unidentified_Ruminococcaceae
ASV_34205	0	0	0	0	0	0	0	0	3	0	0	5	0	0	0	0	0	0	d__Bacteria; p__Firmicutes; c__Clostridia; o__Clostridiales; f__Ruminococcaceae; g__Ruminococcus; s__Ruminococcus_callidus
ASV_3355	0	0	0	0	0	0	0	0	0	13	0	0	0	4	0	0	0	0	d__Bacteria; p__Firmicutes; c__Clostridia; o__Clostridiales; f__Lachnospiraceae; g__unclassified_Lachnospiraceae; s__unclassified_Lachnospiraceae
ASV_26502	3	0	6	0	0	0	0	0	0	0	0	0	0	0	0	0	0	0	d__Bacteria; p__Bacteroidetes; c__Bacteroidia; o__Bacteroidales; f__[Paraprevotellaceae]; g__YRC22; s__unidentified_YRC22
ASV_8185	0	0	0	0	0	0	0	0	0	0	0	4	0	0	0	0	0	9	d__Bacteria; p__Firmicutes; c__Clostridia; o__Clostridiales; f__Lachnospiraceae; g__Butyrivibrio; s__unidentified_Butyrivibrio
ASV_39110	0	0	0	0	0	0	0	0	12	0	0	0	0	0	0	0	0	0	d__Bacteria; p__Firmicutes; c__Clostridia; o__Clostridiales; f__Ruminococcaceae; g__unidentified_Ruminococcaceae; s__unidentified_Ruminococcaceae
ASV_14468	0	0	7	0	0	0	0	0	0	0	0	0	0	0	0	0	0	0	d__Bacteria; p__Actinobacteria; c__Actinobacteria; o__Actinomycetales; f__Micrococcaceae; g__Rothia; s__unclassified_Rothia
ASV_31219	0	0	10	0	0	25	0	0	0	0	0	0	0	0	0	0	0	0	d__Bacteria; p__Bacteroidetes; c__Bacteroidia; o__Bacteroidales; f__RF16; g__unidentified_RF16; s__unidentified_RF16
ASV_29973	0	0	0	0	0	0	0	0	0	0	0	6	0	3	0	0	0	8	d__Bacteria; p__Firmicutes; c__Clostridia; o__Clostridiales; f__unidentified_Clostridiales; g__unidentified_Clostridiales; s__unidentified_Clostridiales
ASV_11163	0	0	0	0	0	0	0	0	0	0	0	13	0	11	0	0	0	0	d__Bacteria; p__Firmicutes; c__Clostridia; o__Clostridiales; f__Peptostreptococcaceae; g__[Clostridium]; s__unclassified_[Clostridium]
ASV_23941	0	0	0	23	0	0	0	0	0	0	0	0	0	0	0	0	0	0	d__Bacteria; p__Bacteroidetes; c__Bacteroidia; o__Bacteroidales; f__Prevotellaceae; g__Prevotella; s__unidentified_Prevotella
ASV_28660	0	0	0	0	0	15	0	0	0	0	0	0	0	0	0	0	0	0	d__Bacteria; p__Firmicutes; c__Clostridia; o__Clostridiales; f__unidentified_Clostridiales; g__unidentified_Clostridiales; s__unidentified_Clostridiales
ASV_9750	0	5	18	2	6	0	22	0	0	0	0	0	0	0	0	0	0	0	d__Bacteria; p__unidentified_Bacteria; c__unidentified_Bacteria; o__unidentified_Bacteria; f__unidentified_Bacteria; g__unidentified_Bacteria; s__unidentified_Bacteria
ASV_28459	0	6	4	0	0	0	0	2	0	0	0	0	4	0	0	0	0	0	d__Bacteria; p__Bacteroidetes; c__Bacteroidia; o__Bacteroidales; f__[Barnesiellaceae]; g__unclassified_[Barnesiellaceae]; s__unclassified_[Barnesiellaceae]
ASV_35637	0	0	19	0	0	0	0	0	0	13	0	0	0	0	0	0	0	0	d__Bacteria; p__Firmicutes; c__Clostridia; o__Clostridiales; f__Lachnospiraceae; g__unidentified_Lachnospiraceae; s__unidentified_Lachnospiraceae
ASV_38691	0	0	0	0	0	0	0	6	0	0	0	0	0	0	0	0	0	0	d__Bacteria; p__Bacteroidetes; c__Flavobacteriia; o__Flavobacteriales; f__[Weeksellaceae]; g__Chryseobacterium; s__unidentified_Chryseobacterium
ASV_6722	26	0	0	21	0	0	0	0	0	0	0	0	0	0	0	0	0	0	d__Bacteria; p__Bacteroidetes; c__unclassified_Bacteroidetes; o__unclassified_Bacteroidetes; f__unclassified_Bacteroidetes; g__unclassified_Bacteroidetes; s__unclassified_Bacteroidetes
ASV_19948	0	0	13	21	0	0	0	0	0	0	0	0	0	0	0	0	0	0	d__Bacteria; p__Spirochaetes; c__Spirochaetes; o__Spirochaetales; f__Spirochaetaceae; g__Treponema; s__unidentified_Treponema
ASV_33695	0	0	7	18	13	0	0	0	0	0	0	0	0	0	0	0	0	0	d__Bacteria; p__Bacteroidetes; c__Bacteroidia; o__Bacteroidales; f__Prevotellaceae; g__Prevotella; s__unidentified_Prevotella
ASV_39959	0	0	0	34	0	0	0	0	0	0	0	0	0	0	0	0	0	0	d__Bacteria; p__Bacteroidetes; c__Bacteroidia; o__Bacteroidales; f__unidentified_Bacteroidales; g__unidentified_Bacteroidales; s__unidentified_Bacteroidales
ASV_13017	5	6	0	9	0	0	0	0	0	0	0	0	0	0	0	0	0	0	d__Bacteria; p__Firmicutes; c__Clostridia; o__Clostridiales; f__Ruminococcaceae; g__unidentified_Ruminococcaceae; s__unidentified_Ruminococcaceae
ASV_26534	0	7	9	12	0	0	0	0	5	0	0	0	0	0	0	0	0	0	d__Bacteria; p__Firmicutes; c__Clostridia; o__Clostridiales; f__Lachnospiraceae; g__[Ruminococcus]; s__unidentified_[Ruminococcus]
ASV_38325	2	0	9	6	0	0	0	0	0	0	0	0	0	0	0	0	0	0	d__Bacteria; p__Firmicutes; c__Clostridia; o__Clostridiales; f__Christensenellaceae; g__unidentified_Christensenellaceae; s__unidentified_Christensenellaceae
ASV_18789	0	0	6	7	0	0	0	0	0	0	0	0	0	0	0	0	0	0	d__Bacteria; p__Firmicutes; c__Clostridia; o__Clostridiales; f__Ruminococcaceae; g__Ruminococcus; s__unidentified_Ruminococcus
ASV_36934	0	0	0	0	0	0	0	0	0	0	0	7	0	0	0	0	0	9	d__Bacteria; p__Firmicutes; c__Clostridia; o__Clostridiales; f__Ruminococcaceae; g__Ruminococcus; s__unidentified_Ruminococcus
ASV_15077	0	0	0	0	0	0	0	0	0	0	0	0	0	0	0	0	7	0	d__Bacteria; p__Firmicutes; c__Clostridia; o__Clostridiales; f__unidentified_Clostridiales; g__unidentified_Clostridiales; s__unidentified_Clostridiales
ASV_7755	0	10	0	0	0	0	0	0	0	0	0	0	0	0	0	0	0	0	d__Bacteria; p__Firmicutes; c__Clostridia; o__Clostridiales; f__Lachnospiraceae; g__Coprococcus; s__unidentified_Coprococcus
ASV_5657	0	0	0	0	0	0	0	0	0	0	0	0	0	0	0	1	0	0	d__Bacteria; p__Firmicutes; c__Clostridia; o__Clostridiales; f__Lachnospiraceae; g__unclassified_Lachnospiraceae; s__unclassified_Lachnospiraceae
ASV_22308	9	0	0	0	0	0	0	0	0	0	0	0	0	0	0	0	0	0	d__Bacteria; p__Firmicutes; c__Clostridia; o__Clostridiales; f__Ruminococcaceae; g__unidentified_Ruminococcaceae; s__unidentified_Ruminococcaceae
ASV_33107	0	0	0	0	0	0	0	4	0	0	1	0	4	1	0	0	0	0	d__Bacteria; p__Firmicutes; c__Clostridia; o__Clostridiales; f__Lachnospiraceae; g__unclassified_Lachnospiraceae; s__unclassified_Lachnospiraceae
ASV_24564	0	0	0	0	0	11	9	0	4	7	6	0	6	0	0	0	0	0	d__Bacteria; p__Firmicutes; c__Clostridia; o__Clostridiales; f__Lachnospiraceae; g__Blautia; s__unidentified_Blautia
ASV_30555	0	0	0	0	0	0	0	0	0	0	0	7	6	0	0	0	0	0	d__Bacteria; p__Actinobacteria; c__Coriobacteriia; o__Coriobacteriales; f__Coriobacteriaceae; g__unclassified_Coriobacteriaceae; s__unclassified_Coriobacteriaceae
ASV_19614	0	0	25	0	0	21	0	0	0	0	0	0	0	0	0	0	0	0	d__Bacteria; p__Firmicutes; c__Clostridia; o__Clostridiales; f__Lachnospiraceae; g__Coprococcus; s__unidentified_Coprococcus
ASV_34805	0	0	0	0	0	0	0	0	6	0	0	0	0	0	0	0	0	0	d__Bacteria; p__Lentisphaerae; c__[Lentisphaeria]; o__Victivallales; f__Victivallaceae; g__unidentified_Victivallaceae; s__unidentified_Victivallaceae
ASV_23342	0	0	0	0	0	0	0	0	0	0	0	0	0	0	22	0	0	0	d__Bacteria; p__Firmicutes; c__Clostridia; o__Clostridiales; f__Ruminococcaceae; g__Ruminococcus; s__unidentified_Ruminococcus
ASV_22758	0	0	0	5	0	0	0	0	11	0	1	0	8	0	7	0	0	0	d__Bacteria; p__Proteobacteria; c__Betaproteobacteria; o__ASSO-13; f__unidentified_ASSO-13; g__unidentified_ASSO-13; s__unidentified_ASSO-13
ASV_1327	12	0	0	0	0	0	0	0	0	0	0	0	0	0	0	0	0	0	d__Bacteria; p__Firmicutes; c__Clostridia; o__Clostridiales; f__unidentified_Clostridiales; g__unidentified_Clostridiales; s__unidentified_Clostridiales
ASV_18717	15	0	0	0	0	0	0	0	1	0	4	1	0	0	4	0	0	4	d__Bacteria; p__Firmicutes; c__Clostridia; o__Clostridiales; f__Lachnospiraceae; g__unidentified_Lachnospiraceae; s__unidentified_Lachnospiraceae
ASV_20019	20	9	0	7	9	0	0	0	0	0	0	0	0	0	0	0	0	0	d__Bacteria; p__Firmicutes; c__Clostridia; o__Clostridiales; f__Veillonellaceae; g__Succiniclasticum; s__unidentified_Succiniclasticum
ASV_9095	0	23	10	0	0	0	0	3	0	0	0	0	0	0	0	0	0	0	d__Bacteria; p__Firmicutes; c__Clostridia; o__Clostridiales; f__Ruminococcaceae; g__Ruminococcus; s__unidentified_Ruminococcus
ASV_31391	0	0	0	0	0	0	0	0	11	0	10	0	0	7	0	7	0	5	d__Bacteria; p__Firmicutes; c__Clostridia; o__Clostridiales; f__Peptostreptococcaceae; g__[Clostridium]; s__[Clostridium]_sordellii
ASV_33855	0	0	0	0	0	0	0	0	0	0	3	6	0	0	0	0	0	8	d__Bacteria; p__Firmicutes; c__Clostridia; o__Clostridiales; f__unidentified_Clostridiales; g__unidentified_Clostridiales; s__unidentified_Clostridiales
ASV_29004	0	0	0	0	0	0	0	0	0	0	0	0	0	0	0	11	0	0	d__Bacteria; p__Firmicutes; c__Clostridia; o__Clostridiales; f__Clostridiaceae; g__unidentified_Clostridiaceae; s__unidentified_Clostridiaceae
ASV_24468	7	7	0	0	0	0	22	0	0	0	0	0	0	0	0	0	0	0	d__Bacteria; p__Firmicutes; c__Clostridia; o__Clostridiales; f__Lachnospiraceae; g__unclassified_Lachnospiraceae; s__unclassified_Lachnospiraceae
ASV_35792	0	0	0	0	0	0	0	0	0	0	0	2	3	0	0	0	0	5	d__Bacteria; p__Firmicutes; c__Clostridia; o__Clostridiales; f__unidentified_Clostridiales; g__unidentified_Clostridiales; s__unidentified_Clostridiales
ASV_14563	0	0	0	0	0	0	0	0	0	0	5	0	0	0	0	7	0	2	d__Bacteria; p__Firmicutes; c__Bacilli; o__Turicibacterales; f__Turicibacteraceae; g__Turicibacter; s__unidentified_Turicibacter
ASV_28968	0	0	0	3	0	0	0	0	0	0	0	0	0	0	20	0	0	0	d__Bacteria; p__Actinobacteria; c__Coriobacteriia; o__Coriobacteriales; f__Coriobacteriaceae; g__unidentified_Coriobacteriaceae; s__unidentified_Coriobacteriaceae
ASV_16074	8	0	0	0	0	0	0	0	0	0	0	0	0	0	0	0	0	0	d__Bacteria; p__Firmicutes; c__Clostridia; o__Clostridiales; f__unidentified_Clostridiales; g__unidentified_Clostridiales; s__unidentified_Clostridiales
ASV_2695	6	0	6	0	0	43	0	0	0	0	0	0	0	0	0	0	0	0	d__Bacteria; p__Bacteroidetes; c__Bacteroidia; o__Bacteroidales; f__unidentified_Bacteroidales; g__unidentified_Bacteroidales; s__unidentified_Bacteroidales
ASV_34058	14	0	0	0	0	25	0	0	0	0	0	0	0	0	0	0	0	0	d__Bacteria; p__Firmicutes; c__Clostridia; o__Clostridiales; f__Ruminococcaceae; g__unidentified_Ruminococcaceae; s__unidentified_Ruminococcaceae
ASV_16694	0	0	0	0	0	0	0	0	0	0	0	5	0	0	0	0	0	9	d__Bacteria; p__Firmicutes; c__Clostridia; o__Clostridiales; f__Lachnospiraceae; g__unclassified_Lachnospiraceae; s__unclassified_Lachnospiraceae
ASV_14328	3	2	0	0	0	3	0	0	0	0	0	0	2	0	0	2	3	2	d__Bacteria; p__Actinobacteria; c__Actinobacteria; o__Bifidobacteriales; f__Bifidobacteriaceae; g__unidentified_Bifidobacteriaceae; s__unidentified_Bifidobacteriaceae
ASV_16736	7	0	0	0	0	0	0	0	0	0	0	0	0	0	0	0	0	0	d__Bacteria; p__Firmicutes; c__Clostridia; o__Clostridiales; f__unidentified_Clostridiales; g__unidentified_Clostridiales; s__unidentified_Clostridiales
ASV_24320	2	0	3	4	0	0	0	0	0	0	0	0	0	2	1	0	0	0	d__Bacteria; p__Firmicutes; c__Clostridia; o__Clostridiales; f__[Mogibacteriaceae]; g__unidentified_[Mogibacteriaceae]; s__unidentified_[Mogibacteriaceae]
ASV_22849	0	0	0	0	0	0	0	0	0	0	0	2	2	3	0	0	0	0	d__Bacteria; p__Firmicutes; c__Clostridia; o__Clostridiales; f__Peptostreptococcaceae; g__unidentified_Peptostreptococcaceae; s__unidentified_Peptostreptococcaceae
ASV_38288	14	0	34	0	0	0	0	0	0	0	0	0	0	0	0	0	0	0	d__Bacteria; p__Bacteroidetes; c__Bacteroidia; o__Bacteroidales; f__BS11; g__unidentified_BS11; s__unidentified_BS11
ASV_15557	1	0	2	38	0	11	0	0	0	0	0	0	0	0	0	0	0	0	d__Bacteria; p__Fibrobacteres; c__Fibrobacteria; o__Fibrobacterales; f__Fibrobacteraceae; g__Fibrobacter; s__Fibrobacter_succinogenes
ASV_4993	9	0	0	0	0	0	0	0	0	0	0	2	0	0	0	3	0	0	d__Bacteria; p__Actinobacteria; c__Coriobacteriia; o__Coriobacteriales; f__Coriobacteriaceae; g__unidentified_Coriobacteriaceae; s__unidentified_Coriobacteriaceae
ASV_11990	0	0	18	0	0	0	0	0	3	0	0	0	0	1	0	0	0	0	d__Bacteria; p__Tenericutes; c__Mollicutes; o__RF39; f__unidentified_RF39; g__unidentified_RF39; s__unidentified_RF39
ASV_11715	0	0	0	0	0	0	0	0	3	0	0	7	0	3	0	0	0	2	d__Bacteria; p__Firmicutes; c__Clostridia; o__Clostridiales; f__unidentified_Clostridiales; g__unidentified_Clostridiales; s__unidentified_Clostridiales
ASV_7785	0	0	0	0	0	0	23	0	0	0	0	0	0	0	0	0	0	0	d__Bacteria; p__Firmicutes; c__Clostridia; o__Clostridiales; f__Peptostreptococcaceae; g__unclassified_Peptostreptococcaceae; s__unclassified_Peptostreptococcaceae
ASV_1834	1	0	0	7	0	0	0	0	0	0	0	0	0	0	0	0	0	0	d__Bacteria; p__Spirochaetes; c__Spirochaetes; o__Spirochaetales; f__Spirochaetaceae; g__Treponema; s__unidentified_Treponema
ASV_11642	0	0	0	11	0	0	41	0	0	0	0	0	0	0	0	0	0	0	d__Bacteria; p__Firmicutes; c__Clostridia; o__Clostridiales; f__Ruminococcaceae; g__Oscillospira; s__unidentified_Oscillospira
ASV_2660	7	46	2	0	0	0	0	0	0	0	0	0	0	0	0	0	0	0	d__Bacteria; p__Bacteroidetes; c__Bacteroidia; o__Bacteroidales; f__Prevotellaceae; g__Prevotella; s__unidentified_Prevotella
ASV_1867	7	0	18	3	0	17	0	0	0	0	0	0	0	0	0	0	0	0	d__Bacteria; p__Firmicutes; c__Clostridia; o__Clostridiales; f__unidentified_Clostridiales; g__unidentified_Clostridiales; s__unidentified_Clostridiales
ASV_24501	7	0	0	0	0	0	0	0	0	0	0	0	0	0	0	0	0	0	d__Bacteria; p__Firmicutes; c__Clostridia; o__Clostridiales; f__Dehalobacteriaceae; g__Dehalobacterium; s__unidentified_Dehalobacterium
ASV_27503	0	0	18	0	0	0	0	0	0	0	0	0	0	2	0	0	0	0	d__Bacteria; p__Cyanobacteria; c__4C0d-2; o__YS2; f__unidentified_YS2; g__unidentified_YS2; s__unidentified_YS2
ASV_13936	5	0	0	0	0	0	0	0	0	0	1	1	0	0	1	2	0	4	d__Bacteria; p__Firmicutes; c__Clostridia; o__Clostridiales; f__Lachnospiraceae; g__unidentified_Lachnospiraceae; s__unidentified_Lachnospiraceae
ASV_6201	0	0	10	17	0	0	0	0	0	0	0	0	0	0	0	0	0	0	d__Bacteria; p__Firmicutes; c__Clostridia; o__Clostridiales; f__Ruminococcaceae; g__unidentified_Ruminococcaceae; s__unidentified_Ruminococcaceae
ASV_7534	1	5	3	0	5	0	0	0	0	0	0	0	0	0	0	0	0	0	d__Bacteria; p__Bacteroidetes; c__Bacteroidia; o__Bacteroidales; f__[Paraprevotellaceae]; g__unidentified_[Paraprevotellaceae]; s__unidentified_[Paraprevotellaceae]
ASV_35835	0	0	1	0	0	0	0	0	0	0	1	1	0	0	0	0	1	0	d__Bacteria; p__Actinobacteria; c__Actinobacteria; o__Bifidobacteriales; f__Bifidobacteriaceae; g__Bifidobacterium; s__Bifidobacterium_thermacidophilum
ASV_11416	3	12	4	0	0	0	0	0	0	0	0	0	0	0	0	0	0	0	d__Bacteria; p__Firmicutes; c__Clostridia; o__Clostridiales; f__Ruminococcaceae; g__unidentified_Ruminococcaceae; s__unidentified_Ruminococcaceae
ASV_11605	8	3	0	8	0	0	0	4	0	0	0	0	0	0	0	0	0	1	d__Bacteria; p__Firmicutes; c__Erysipelotrichi; o__Erysipelotrichales; f__Erysipelotrichaceae; g__unidentified_Erysipelotrichaceae; s__unidentified_Erysipelotrichaceae
ASV_37671	0	0	0	0	0	0	23	0	0	0	0	0	0	0	0	0	0	0	d__Bacteria; p__Proteobacteria; c__Gammaproteobacteria; o__Pseudomonadales; f__Moraxellaceae; g__Psychrobacter; s__unidentified_Psychrobacter
ASV_9609	0	5	0	12	0	19	0	0	0	0	0	0	0	0	0	0	0	0	d__Bacteria; p__Firmicutes; c__Clostridia; o__Clostridiales; f__Lachnospiraceae; g__unidentified_Lachnospiraceae; s__unidentified_Lachnospiraceae
ASV_39293	0	0	0	0	0	0	0	8	5	0	7	3	2	0	0	3	0	0	d__Bacteria; p__Firmicutes; c__Bacilli; o__Turicibacterales; f__Turicibacteraceae; g__Turicibacter; s__unidentified_Turicibacter
ASV_20351	0	0	0	0	0	0	0	0	0	0	0	0	0	0	2	0	0	4	d__Bacteria; p__Firmicutes; c__Clostridia; o__Clostridiales; f__Peptostreptococcaceae; g__[Clostridium]; s__[Clostridium]_sordellii
ASV_39906	1	0	0	0	10	0	0	0	0	0	9	1	0	0	0	0	0	3	d__Bacteria; p__Firmicutes; c__Clostridia; o__Clostridiales; f__Ruminococcaceae; g__Ruminococcus; s__Ruminococcus_flavefaciens
ASV_9334	3	14	0	1	31	0	0	0	0	0	0	0	0	0	0	0	0	0	d__Bacteria; p__Bacteroidetes; c__Bacteroidia; o__Bacteroidales; f__Prevotellaceae; g__Prevotella; s__unidentified_Prevotella
ASV_18066	4	0	3	0	0	0	0	0	0	0	0	0	0	0	0	0	0	0	d__Bacteria; p__Firmicutes; c__Clostridia; o__Clostridiales; f__Lachnospiraceae; g__Butyrivibrio; s__unidentified_Butyrivibrio
ASV_35323	0	0	0	0	0	0	0	0	0	0	3	0	0	0	0	0	0	6	d__Bacteria; p__Firmicutes; c__Clostridia; o__Clostridiales; f__Lachnospiraceae; g__unidentified_Lachnospiraceae; s__unidentified_Lachnospiraceae
ASV_26639	0	0	0	0	0	0	0	9	2	0	4	0	0	2	1	3	0	3	d__Bacteria; p__Firmicutes; c__Bacilli; o__Turicibacterales; f__Turicibacteraceae; g__Turicibacter; s__unidentified_Turicibacter
ASV_3929	0	0	0	0	0	0	0	0	0	0	0	0	9	0	0	0	0	0	d__Bacteria; p__Firmicutes; c__Clostridia; o__Clostridiales; f__unidentified_Clostridiales; g__unidentified_Clostridiales; s__unidentified_Clostridiales
ASV_11010	0	0	0	0	0	0	0	0	0	0	0	5	0	0	0	0	0	0	d__Bacteria; p__Firmicutes; c__Erysipelotrichi; o__Erysipelotrichales; f__Erysipelotrichaceae; g__p-75-a5; s__unidentified_p-75-a5
ASV_4663	0	0	0	0	2	0	0	0	0	0	9	0	0	0	0	6	0	0	d__Bacteria; p__Proteobacteria; c__Alphaproteobacteria; o__Rhodobacterales; f__Rhodobacteraceae; g__Amaricoccus; s__unidentified_Amaricoccus
ASV_37533	0	0	0	0	0	0	0	0	0	0	0	0	0	0	0	5	0	3	d__Bacteria; p__Firmicutes; c__Clostridia; o__Clostridiales; f__unidentified_Clostridiales; g__unidentified_Clostridiales; s__unidentified_Clostridiales
ASV_4471	12	13	12	0	0	7	0	0	0	0	0	0	0	0	0	0	0	0	d__Bacteria; p__Spirochaetes; c__Spirochaetes; o__Spirochaetales; f__Spirochaetaceae; g__Treponema; s__unidentified_Treponema
ASV_13024	0	0	0	0	0	0	0	3	0	15	0	0	0	0	0	0	0	0	d__Bacteria; p__Proteobacteria; c__Epsilonproteobacteria; o__Campylobacterales; f__Campylobacteraceae; g__Arcobacter; s__unidentified_Arcobacter
ASV_38657	6	3	10	10	6	0	0	0	0	0	0	0	0	0	0	0	0	0	d__Bacteria; p__Bacteroidetes; c__Bacteroidia; o__Bacteroidales; f__unidentified_Bacteroidales; g__unidentified_Bacteroidales; s__unidentified_Bacteroidales
ASV_32399	0	0	0	0	10	0	0	0	0	0	0	0	0	0	0	0	0	0	d__Bacteria; p__Firmicutes; c__Clostridia; o__Clostridiales; f__Clostridiaceae; g__Clostridium; s__unidentified_Clostridium
ASV_17809	0	0	38	8	0	0	0	0	0	0	0	0	0	0	0	0	0	0	d__Bacteria; p__Spirochaetes; c__Spirochaetes; o__Spirochaetales; f__Spirochaetaceae; g__Treponema; s__unidentified_Treponema
ASV_31113	0	0	0	0	0	0	0	0	0	0	0	0	0	2	0	0	0	0	d__Bacteria; p__Firmicutes; c__Clostridia; o__Clostridiales; f__unidentified_Clostridiales; g__unidentified_Clostridiales; s__unidentified_Clostridiales
ASV_24290	0	0	0	0	4	0	0	0	0	0	0	0	0	0	0	0	0	0	d__Bacteria; p__Firmicutes; c__Clostridia; o__Clostridiales; f__Lachnospiraceae; g__Blautia; s__unidentified_Blautia
ASV_23562	8	0	0	0	0	0	0	0	0	0	0	0	0	0	0	0	0	0	d__Bacteria; p__Firmicutes; c__Clostridia; o__Clostridiales; f__Ruminococcaceae; g__unclassified_Ruminococcaceae; s__unclassified_Ruminococcaceae
ASV_15731	0	0	0	0	0	0	0	13	0	0	0	0	0	0	0	0	0	0	d__Bacteria; p__Firmicutes; c__Clostridia; o__Clostridiales; f__Ruminococcaceae; g__unidentified_Ruminococcaceae; s__unidentified_Ruminococcaceae
ASV_15685	13	0	2	2	0	2	0	0	0	0	0	0	0	0	0	0	0	0	d__Bacteria; p__Spirochaetes; c__Spirochaetes; o__Spirochaetales; f__Spirochaetaceae; g__Treponema; s__unidentified_Treponema
ASV_33973	5	0	0	0	0	0	0	0	0	0	0	0	0	0	0	0	0	0	d__Bacteria; p__Firmicutes; c__Clostridia; o__Clostridiales; f__Dehalobacteriaceae; g__Dehalobacterium; s__unidentified_Dehalobacterium
ASV_13202	0	0	0	0	0	0	0	0	0	0	0	0	0	0	0	0	0	2	d__Bacteria; p__Actinobacteria; c__Coriobacteriia; o__Coriobacteriales; f__Coriobacteriaceae; g__unidentified_Coriobacteriaceae; s__unidentified_Coriobacteriaceae
ASV_35817	0	0	0	15	11	0	0	0	0	0	0	0	0	0	0	0	0	0	d__Bacteria; p__Firmicutes; c__Clostridia; o__Clostridiales; f__Ruminococcaceae; g__unidentified_Ruminococcaceae; s__unidentified_Ruminococcaceae
ASV_28812	0	0	12	0	0	7	0	0	0	0	0	0	0	0	0	0	0	0	d__Bacteria; p__Bacteroidetes; c__Bacteroidia; o__Bacteroidales; f__Prevotellaceae; g__Prevotella; s__unidentified_Prevotella
ASV_35501	0	0	0	0	0	0	29	0	0	41	0	0	0	0	0	0	0	0	d__Bacteria; p__unclassified_Bacteria; c__unclassified_Bacteria; o__unclassified_Bacteria; f__unclassified_Bacteria; g__unclassified_Bacteria; s__unclassified_Bacteria
ASV_32034	0	0	0	0	0	0	0	0	0	0	0	0	0	0	0	6	0	0	d__Bacteria; p__Firmicutes; c__Clostridia; o__Clostridiales; f__[Mogibacteriaceae]; g__unidentified_[Mogibacteriaceae]; s__unidentified_[Mogibacteriaceae]
ASV_19847	35	0	0	0	0	0	0	0	0	0	0	0	0	0	0	0	0	0	d__Bacteria; p__Bacteroidetes; c__Bacteroidia; o__Bacteroidales; f__[Paraprevotellaceae]; g__unidentified_[Paraprevotellaceae]; s__unidentified_[Paraprevotellaceae]
ASV_11894	2	0	0	0	0	0	0	0	0	0	0	1	0	0	0	0	0	0	d__Bacteria; p__unclassified_Bacteria; c__unclassified_Bacteria; o__unclassified_Bacteria; f__unclassified_Bacteria; g__unclassified_Bacteria; s__unclassified_Bacteria
ASV_9801	0	0	0	10	0	0	0	0	0	0	0	0	0	0	0	0	0	0	d__Bacteria; p__Bacteroidetes; c__Bacteroidia; o__Bacteroidales; f__S24-7; g__unidentified_S24-7; s__unidentified_S24-7
ASV_31828	0	34	0	0	0	0	0	0	0	0	0	0	0	0	0	0	0	0	d__Bacteria; p__Bacteroidetes; c__Bacteroidia; o__Bacteroidales; f__Prevotellaceae; g__Prevotella; s__unidentified_Prevotella
ASV_10321	0	0	43	0	0	0	0	0	0	0	0	0	0	0	0	0	0	0	d__Bacteria; p__Bacteroidetes; c__Bacteroidia; o__Bacteroidales; f__unidentified_Bacteroidales; g__unidentified_Bacteroidales; s__unidentified_Bacteroidales
ASV_22972	0	0	0	0	0	0	0	0	0	0	0	0	0	0	0	11	0	0	d__Bacteria; p__Firmicutes; c__Clostridia; o__Clostridiales; f__unidentified_Clostridiales; g__unidentified_Clostridiales; s__unidentified_Clostridiales
ASV_29123	2	4	8	12	3	3	0	0	0	0	0	0	0	0	0	0	0	0	d__Bacteria; p__Firmicutes; c__Erysipelotrichi; o__Erysipelotrichales; f__Erysipelotrichaceae; g__RFN20; s__unidentified_RFN20
ASV_34731	0	9	0	0	0	0	13	9	0	0	0	0	0	0	1	0	0	0	d__Bacteria; p__Proteobacteria; c__Gammaproteobacteria; o__Pseudomonadales; f__Moraxellaceae; g__Psychrobacter; s__Psychrobacter_sanguinis
ASV_12465	0	0	0	0	0	0	19	4	0	0	0	3	0	0	0	0	0	0	d__Bacteria; p__Verrucomicrobia; c__Verrucomicrobiae; o__Verrucomicrobiales; f__Verrucomicrobiaceae; g__Akkermansia; s__unidentified_Akkermansia
ASV_4178	0	0	0	0	0	13	0	0	0	0	0	0	0	0	0	0	11	8	d__Bacteria; p__Firmicutes; c__Clostridia; o__Clostridiales; f__Lachnospiraceae; g__unidentified_Lachnospiraceae; s__unidentified_Lachnospiraceae
ASV_8539	0	0	4	0	0	0	0	0	0	0	0	0	3	0	0	0	6	4	d__Bacteria; p__Firmicutes; c__Bacilli; o__Lactobacillales; f__Carnobacteriaceae; g__unclassified_Carnobacteriaceae; s__unclassified_Carnobacteriaceae
ASV_14423	0	0	0	0	0	0	0	0	10	0	0	0	0	2	0	5	0	1	d__Bacteria; p__Tenericutes; c__Mollicutes; o__RF39; f__unidentified_RF39; g__unidentified_RF39; s__unidentified_RF39
ASV_37653	32	0	0	0	0	0	0	0	0	0	0	0	0	0	0	0	0	0	d__Bacteria; p__Spirochaetes; c__Spirochaetes; o__Spirochaetales; f__Spirochaetaceae; g__Treponema; s__unidentified_Treponema
ASV_8721	4	32	0	0	7	8	0	0	0	0	0	0	0	0	0	0	0	1	d__Bacteria; p__unclassified_Bacteria; c__unclassified_Bacteria; o__unclassified_Bacteria; f__unclassified_Bacteria; g__unclassified_Bacteria; s__unclassified_Bacteria
ASV_34916	0	0	0	32	0	3	0	0	0	0	0	0	0	0	0	0	0	0	d__Bacteria; p__Bacteroidetes; c__Bacteroidia; o__Bacteroidales; f__[Paraprevotellaceae]; g__unidentified_[Paraprevotellaceae]; s__unidentified_[Paraprevotellaceae]
ASV_2084	0	0	0	0	0	0	0	0	0	0	0	0	0	0	0	5	0	0	d__Bacteria; p__Firmicutes; c__Clostridia; o__Clostridiales; f__Clostridiaceae; g__Clostridium; s__unidentified_Clostridium
ASV_5843	0	0	0	0	21	0	14	0	0	0	0	2	0	0	0	2	0	3	d__Bacteria; p__Spirochaetes; c__Spirochaetes; o__Spirochaetales; f__Spirochaetaceae; g__Treponema; s__unidentified_Treponema
ASV_6213	0	0	0	0	0	0	0	0	0	0	0	0	0	0	0	9	0	0	d__Bacteria; p__TM7; c__TM7-3; o__CW040; f__F16; g__unidentified_F16; s__unidentified_F16
ASV_31250	0	0	0	0	0	0	0	0	0	0	0	6	0	0	0	0	0	0	d__Bacteria; p__Actinobacteria; c__Coriobacteriia; o__Coriobacteriales; f__Coriobacteriaceae; g__Adlercreutzia; s__unidentified_Adlercreutzia
ASV_8953	0	0	0	0	0	0	0	0	21	0	0	8	0	0	0	0	0	0	d__Bacteria; p__Firmicutes; c__Clostridia; o__Clostridiales; f__Peptostreptococcaceae; g__[Clostridium]; s__[Clostridium]_sordellii
ASV_726	2	0	1	0	2	3	2	1	4	0	1	0	0	0	3	0	2	2	d__Bacteria; p__Firmicutes; c__Bacilli; o__Lactobacillales; f__Lactobacillaceae; g__Lactobacillus; s__unidentified_Lactobacillus
ASV_15033	0	0	2	6	0	4	0	5	0	0	0	0	3	2	2	2	0	0	d__Bacteria; p__Firmicutes; c__Bacilli; o__Lactobacillales; f__Lactobacillaceae; g__Lactobacillus; s__unidentified_Lactobacillus
ASV_20353	0	0	0	0	0	0	0	0	0	0	6	1	0	0	3	12	0	0	d__Bacteria; p__Firmicutes; c__Clostridia; o__Clostridiales; f__Lachnospiraceae; g__unidentified_Lachnospiraceae; s__unidentified_Lachnospiraceae
ASV_38027	0	2	0	0	0	0	0	10	6	0	0	0	3	0	0	0	0	4	d__Bacteria; p__Firmicutes; c__Clostridia; o__Clostridiales; f__Lachnospiraceae; g__unidentified_Lachnospiraceae; s__unidentified_Lachnospiraceae
ASV_18424	0	0	0	0	0	0	0	0	0	0	0	4	0	0	0	0	0	10	d__Bacteria; p__Firmicutes; c__Clostridia; o__Clostridiales; f__Clostridiaceae; g__Clostridium; s__unidentified_Clostridium
ASV_32079	0	24	0	0	25	0	0	0	0	0	0	0	0	0	0	0	0	0	d__Bacteria; p__Firmicutes; c__Clostridia; o__Clostridiales; f__Lachnospiraceae; g__unidentified_Lachnospiraceae; s__unidentified_Lachnospiraceae
ASV_5033	0	0	14	0	0	0	0	0	0	0	0	0	0	5	0	0	0	0	d__Bacteria; p__Firmicutes; c__Clostridia; o__Clostridiales; f__Lachnospiraceae; g__unclassified_Lachnospiraceae; s__unclassified_Lachnospiraceae
ASV_19107	0	0	0	0	0	0	0	0	13	0	0	0	0	7	0	0	0	0	d__Bacteria; p__Firmicutes; c__Clostridia; o__Clostridiales; f__Peptostreptococcaceae; g__[Clostridium]; s__[Clostridium]_sordellii
ASV_38431	0	0	0	0	10	18	0	0	0	0	4	3	0	0	0	3	0	6	d__Bacteria; p__Verrucomicrobia; c__Verruco-5; o__WCHB1-41; f__RFP12; g__unidentified_RFP12; s__unidentified_RFP12
ASV_18094	0	0	0	0	0	0	0	0	0	0	0	0	0	0	0	6	0	0	d__Bacteria; p__Firmicutes; c__Bacilli; o__Bacillales; f__Staphylococcaceae; g__Staphylococcus; s__Staphylococcus_sciuri
ASV_5479	2	0	0	0	0	24	0	0	0	0	0	0	0	0	0	0	0	0	d__Bacteria; p__Firmicutes; c__Clostridia; o__Clostridiales; f__Lachnospiraceae; g__unclassified_Lachnospiraceae; s__unclassified_Lachnospiraceae
ASV_35836	10	5	7	0	0	0	0	0	0	0	0	0	0	0	0	0	0	0	d__Bacteria; p__Firmicutes; c__Clostridia; o__Clostridiales; f__unidentified_Clostridiales; g__unidentified_Clostridiales; s__unidentified_Clostridiales
ASV_15521	5	0	0	0	0	0	0	0	0	0	0	0	0	0	0	0	0	0	d__Bacteria; p__Firmicutes; c__Clostridia; o__Clostridiales; f__Veillonellaceae; g__unidentified_Veillonellaceae; s__unidentified_Veillonellaceae
ASV_26991	0	0	0	0	0	0	0	1	0	0	0	0	0	0	0	0	0	1	d__Bacteria; p__unclassified_Bacteria; c__unclassified_Bacteria; o__unclassified_Bacteria; f__unclassified_Bacteria; g__unclassified_Bacteria; s__unclassified_Bacteria
ASV_37263	0	7	0	0	0	0	0	7	17	0	0	0	5	0	0	0	0	0	d__Bacteria; p__Firmicutes; c__Clostridia; o__Clostridiales; f__Ruminococcaceae; g__Gemmiger; s__Gemmiger_formicilis
ASV_22877	10	0	0	0	0	0	0	12	0	0	0	0	0	0	0	0	0	0	d__Bacteria; p__Firmicutes; c__Clostridia; o__Clostridiales; f__Ruminococcaceae; g__Faecalibacterium; s__Faecalibacterium_prausnitzii
ASV_5833	0	0	0	0	0	0	0	5	0	0	2	0	0	0	0	3	0	0	d__Bacteria; p__Firmicutes; c__Clostridia; o__Clostridiales; f__Lachnospiraceae; g__Butyrivibrio; s__unidentified_Butyrivibrio
ASV_33270	6	0	25	0	3	6	0	0	0	0	0	0	0	0	0	0	0	0	d__Bacteria; p__Spirochaetes; c__Spirochaetes; o__Spirochaetales; f__Spirochaetaceae; g__Treponema; s__unidentified_Treponema
ASV_26587	4	0	0	0	0	0	0	0	0	0	0	0	0	0	0	5	0	0	d__Bacteria; p__TM7; c__TM7-3; o__CW040; f__F16; g__unidentified_F16; s__unidentified_F16
ASV_31059	14	0	31	0	0	0	0	0	0	0	0	0	0	0	0	0	0	0	d__Bacteria; p__Bacteroidetes; c__Bacteroidia; o__Bacteroidales; f__RF16; g__unidentified_RF16; s__unidentified_RF16
ASV_13576	9	7	18	9	0	3	0	0	0	0	0	0	0	0	0	0	0	0	d__Bacteria; p__Firmicutes; c__Clostridia; o__Clostridiales; f__Ruminococcaceae; g__unidentified_Ruminococcaceae; s__unidentified_Ruminococcaceae
ASV_21007	0	0	0	0	0	0	0	7	0	0	0	0	0	0	7	0	0	0	d__Bacteria; p__Actinobacteria; c__Coriobacteriia; o__Coriobacteriales; f__Coriobacteriaceae; g__Adlercreutzia; s__unidentified_Adlercreutzia
ASV_30042	0	0	0	0	0	0	0	4	0	50	0	15	0	0	0	0	0	0	d__Bacteria; p__Firmicutes; c__Clostridia; o__Clostridiales; f__Clostridiaceae; g__Clostridium; s__unidentified_Clostridium
ASV_10036	0	0	3	10	0	0	0	0	0	0	0	0	0	0	0	0	0	0	d__Bacteria; p__Bacteroidetes; c__Bacteroidia; o__Bacteroidales; f__unidentified_Bacteroidales; g__unidentified_Bacteroidales; s__unidentified_Bacteroidales
ASV_33083	0	0	1	2	2	0	0	0	0	0	0	0	0	0	0	0	0	0	d__Bacteria; p__Firmicutes; c__Clostridia; o__Clostridiales; f__Ruminococcaceae; g__Ruminococcus; s__unidentified_Ruminococcus
ASV_29284	0	0	0	0	0	0	0	0	0	0	0	0	0	5	4	5	0	0	d__Bacteria; p__Tenericutes; c__Mollicutes; o__RF39; f__unidentified_RF39; g__unidentified_RF39; s__unidentified_RF39
ASV_20089	0	0	0	0	0	0	0	0	0	0	5	0	0	0	0	0	0	0	d__Bacteria; p__Firmicutes; c__Bacilli; o__Lactobacillales; f__Enterococcaceae; g__Enterococcus; s__unclassified_Enterococcus
ASV_24531	0	0	0	0	0	0	0	0	0	0	5	1	0	0	5	0	0	1	d__Bacteria; p__Firmicutes; c__Clostridia; o__Clostridiales; f__unidentified_Clostridiales; g__unidentified_Clostridiales; s__unidentified_Clostridiales
ASV_8580	1	4	9	0	11	17	0	0	0	0	0	0	0	0	0	0	0	0	d__Bacteria; p__SR1; c__unidentified_SR1; o__unidentified_SR1; f__unidentified_SR1; g__unidentified_SR1; s__unidentified_SR1
ASV_18149	0	0	0	0	0	0	0	0	0	0	0	0	0	0	11	0	0	0	d__Bacteria; p__Firmicutes; c__Clostridia; o__Clostridiales; f__Ruminococcaceae; g__Ruminococcus; s__unidentified_Ruminococcus
ASV_30409	0	0	0	0	0	0	0	5	1	0	0	0	4	0	0	0	0	0	d__Bacteria; p__Tenericutes; c__Mollicutes; o__RF39; f__unidentified_RF39; g__unidentified_RF39; s__unidentified_RF39
ASV_27119	0	0	0	0	3	0	0	0	5	0	0	0	0	0	0	0	0	10	d__Bacteria; p__Firmicutes; c__Clostridia; o__Clostridiales; f__[Tissierellaceae]; g__Anaerococcus; s__unidentified_Anaerococcus
ASV_7997	0	11	0	0	0	0	80	0	0	0	0	0	0	0	0	0	0	0	d__Bacteria; p__Bacteroidetes; c__Bacteroidia; o__Bacteroidales; f__Prevotellaceae; g__Prevotella; s__unidentified_Prevotella
ASV_27101	0	0	0	0	0	0	11	0	0	0	0	0	0	0	0	0	0	0	d__Bacteria; p__Firmicutes; c__Clostridia; o__Clostridiales; f__Ruminococcaceae; g__unidentified_Ruminococcaceae; s__unidentified_Ruminococcaceae
ASV_3562	0	0	0	0	0	0	0	0	0	0	11	1	3	1	0	7	0	0	d__Bacteria; p__Firmicutes; c__Clostridia; o__Clostridiales; f__unidentified_Clostridiales; g__unidentified_Clostridiales; s__unidentified_Clostridiales
ASV_34760	0	0	0	0	0	0	0	0	0	0	0	0	0	0	0	0	0	10	d__Bacteria; p__Actinobacteria; c__Coriobacteriia; o__Coriobacteriales; f__Coriobacteriaceae; g__unclassified_Coriobacteriaceae; s__unclassified_Coriobacteriaceae
ASV_39796	1	0	0	33	0	0	0	0	0	0	0	0	0	0	0	0	0	0	d__Bacteria; p__Fibrobacteres; c__Fibrobacteria; o__Fibrobacterales; f__Fibrobacteraceae; g__Fibrobacter; s__Fibrobacter_succinogenes
ASV_25481	18	0	0	0	0	3	0	0	0	0	0	0	0	0	0	0	0	0	d__Bacteria; p__Cyanobacteria; c__4C0d-2; o__YS2; f__unidentified_YS2; g__unidentified_YS2; s__unidentified_YS2
ASV_31466	0	0	0	0	0	0	29	0	0	0	0	0	0	0	0	0	0	0	d__Bacteria; p__Bacteroidetes; c__Bacteroidia; o__Bacteroidales; f__unidentified_Bacteroidales; g__unidentified_Bacteroidales; s__unidentified_Bacteroidales
ASV_33344	0	0	0	0	0	0	0	0	3	0	0	1	0	8	0	0	0	3	d__Bacteria; p__TM7; c__TM7-3; o__CW040; f__F16; g__unidentified_F16; s__unidentified_F16
ASV_5555	0	0	0	0	0	0	0	0	8	0	0	0	0	4	0	0	0	0	d__Bacteria; p__Firmicutes; c__Clostridia; o__Clostridiales; f__unidentified_Clostridiales; g__unidentified_Clostridiales; s__unidentified_Clostridiales
ASV_37499	0	0	0	0	0	0	0	0	0	0	0	0	0	0	5	0	0	5	d__Bacteria; p__Actinobacteria; c__Coriobacteriia; o__Coriobacteriales; f__Coriobacteriaceae; g__Adlercreutzia; s__unidentified_Adlercreutzia
ASV_38347	0	0	0	0	0	51	0	0	0	0	0	0	0	0	0	0	0	0	d__Bacteria; p__Bacteroidetes; c__Bacteroidia; o__Bacteroidales; f__BS11; g__unidentified_BS11; s__unidentified_BS11
ASV_10295	0	0	0	0	0	49	0	0	0	0	0	0	0	0	0	0	0	0	d__Bacteria; p__Actinobacteria; c__Actinobacteria; o__Bifidobacteriales; f__Bifidobacteriaceae; g__unclassified_Bifidobacteriaceae; s__unclassified_Bifidobacteriaceae
ASV_25711	2	0	6	9	0	0	0	0	0	0	0	0	0	0	0	0	0	0	d__Bacteria; p__Spirochaetes; c__Spirochaetes; o__Spirochaetales; f__Spirochaetaceae; g__Treponema; s__unidentified_Treponema
ASV_2412	0	0	0	0	0	0	0	0	0	0	0	0	0	0	0	12	0	0	d__Bacteria; p__Firmicutes; c__Clostridia; o__Clostridiales; f__Lachnospiraceae; g__Blautia; s__Blautia_producta
ASV_24269	0	0	0	0	0	5	0	5	0	2	0	0	0	0	5	2	0	0	d__Bacteria; p__Bacteroidetes; c__Bacteroidia; o__Bacteroidales; f__S24-7; g__unidentified_S24-7; s__unidentified_S24-7
ASV_18713	29	0	0	0	11	0	0	0	0	0	0	0	0	0	0	0	0	0	d__Bacteria; p__Firmicutes; c__Clostridia; o__Clostridiales; f__Ruminococcaceae; g__Ruminococcus; s__Ruminococcus_albus
ASV_31536	0	0	0	0	0	0	8	0	0	13	0	0	0	0	0	0	0	0	d__Bacteria; p__Firmicutes; c__Clostridia; o__Clostridiales; f__Ruminococcaceae; g__Faecalibacterium; s__Faecalibacterium_prausnitzii
ASV_17178	0	0	0	0	0	0	0	0	6	0	0	0	0	3	0	0	0	0	d__Bacteria; p__Firmicutes; c__Clostridia; o__Clostridiales; f__unidentified_Clostridiales; g__unidentified_Clostridiales; s__unidentified_Clostridiales
ASV_24565	0	0	0	0	1	0	0	0	0	0	0	0	0	0	0	0	0	0	d__Bacteria; p__Proteobacteria; c__Gammaproteobacteria; o__Aeromonadales; f__Succinivibrionaceae; g__Succinivibrio; s__unidentified_Succinivibrio
ASV_691	0	14	10	0	0	0	0	0	0	0	0	0	0	0	0	0	0	0	d__Bacteria; p__Fibrobacteres; c__Fibrobacteria; o__Fibrobacterales; f__Fibrobacteraceae; g__Fibrobacter; s__Fibrobacter_succinogenes
ASV_38450	13	0	0	0	0	0	0	0	0	0	0	0	0	0	0	0	0	0	d__Bacteria; p__Firmicutes; c__Clostridia; o__Clostridiales; f__Ruminococcaceae; g__Ruminococcus; s__Ruminococcus_flavefaciens
ASV_12873	16	8	0	0	0	0	0	0	0	0	0	0	0	0	0	0	0	0	d__Bacteria; p__Firmicutes; c__Clostridia; o__Clostridiales; f__Ruminococcaceae; g__Ruminococcus; s__unidentified_Ruminococcus
ASV_15613	0	0	0	0	0	0	0	0	0	0	0	0	0	1	0	0	0	0	d__Bacteria; p__Firmicutes; c__Clostridia; o__Clostridiales; f__Lachnospiraceae; g__Clostridium; s__Clostridium_aminophilum
ASV_38292	0	0	0	0	0	0	0	0	0	0	0	0	0	0	0	3	0	0	d__Bacteria; p__Firmicutes; c__Bacilli; o__unclassified_Bacilli; f__unclassified_Bacilli; g__unclassified_Bacilli; s__unclassified_Bacilli
ASV_38427	9	0	0	7	0	13	0	0	0	0	0	0	0	0	0	0	0	0	d__Bacteria; p__Bacteroidetes; c__Bacteroidia; o__Bacteroidales; f__S24-7; g__unidentified_S24-7; s__unidentified_S24-7
ASV_18248	8	19	0	1	0	24	0	0	0	0	0	0	0	0	0	0	0	0	d__Bacteria; p__Bacteroidetes; c__Bacteroidia; o__Bacteroidales; f__Prevotellaceae; g__Prevotella; s__unidentified_Prevotella
ASV_24745	11	0	0	0	0	0	0	0	0	0	0	0	0	0	0	0	0	0	d__Bacteria; p__Actinobacteria; c__Coriobacteriia; o__Coriobacteriales; f__Coriobacteriaceae; g__unidentified_Coriobacteriaceae; s__unidentified_Coriobacteriaceae
ASV_5198	0	0	0	0	0	0	0	0	0	0	0	6	0	0	0	0	0	0	d__Bacteria; p__Firmicutes; c__Clostridia; o__Clostridiales; f__Lachnospiraceae; g__unidentified_Lachnospiraceae; s__unidentified_Lachnospiraceae
ASV_25047	0	21	0	0	0	0	0	16	0	0	0	0	0	0	0	0	0	0	d__Bacteria; p__Firmicutes; c__Clostridia; o__Clostridiales; f__unclassified_Clostridiales; g__unclassified_Clostridiales; s__unclassified_Clostridiales
ASV_25918	0	0	0	0	0	0	0	0	0	0	0	0	0	0	17	0	0	0	d__Bacteria; p__Firmicutes; c__Clostridia; o__Clostridiales; f__Lachnospiraceae; g__Butyrivibrio; s__unidentified_Butyrivibrio
ASV_35726	2	4	0	0	0	0	0	8	1	6	2	0	0	2	0	0	0	2	d__Bacteria; p__Firmicutes; c__Clostridia; o__Clostridiales; f__Lachnospiraceae; g__unidentified_Lachnospiraceae; s__unidentified_Lachnospiraceae
ASV_12648	0	0	0	0	0	0	0	0	0	0	0	5	0	0	0	0	0	7	d__Bacteria; p__TM7; c__TM7-3; o__CW040; f__F16; g__unidentified_F16; s__unidentified_F16
ASV_22140	18	23	0	0	0	0	0	0	0	0	0	0	0	0	0	0	0	0	d__Bacteria; p__Tenericutes; c__Mollicutes; o__Mycoplasmatales; f__Mycoplasmataceae; g__unidentified_Mycoplasmataceae; s__unidentified_Mycoplasmataceae
ASV_30087	17	0	4	0	0	0	0	0	0	0	0	0	0	0	0	0	0	0	d__Bacteria; p__Bacteroidetes; c__Bacteroidia; o__Bacteroidales; f__Prevotellaceae; g__Prevotella; s__unidentified_Prevotella
ASV_36117	0	5	28	0	1	7	0	0	0	0	0	0	0	0	0	0	0	0	d__Bacteria; p__Firmicutes; c__Clostridia; o__Clostridiales; f__Ruminococcaceae; g__unidentified_Ruminococcaceae; s__unidentified_Ruminococcaceae
ASV_25941	0	0	0	0	0	0	0	8	0	0	0	0	0	0	0	0	0	0	d__Bacteria; p__Cyanobacteria; c__4C0d-2; o__YS2; f__unidentified_YS2; g__unidentified_YS2; s__unidentified_YS2
ASV_26821	0	0	17	5	0	9	0	0	0	0	0	0	0	0	0	0	0	0	d__Bacteria; p__Bacteroidetes; c__Bacteroidia; o__Bacteroidales; f__[Paraprevotellaceae]; g__YRC22; s__unidentified_YRC22
ASV_35773	3	0	5	3	3	4	0	0	0	0	0	0	0	0	0	0	0	0	d__Bacteria; p__Bacteroidetes; c__Bacteroidia; o__Bacteroidales; f__[Paraprevotellaceae]; g__YRC22; s__unidentified_YRC22
ASV_3643	6	0	24	0	0	0	0	0	0	0	0	0	0	0	0	0	0	0	d__Bacteria; p__Bacteroidetes; c__Bacteroidia; o__Bacteroidales; f__Prevotellaceae; g__Prevotella; s__unidentified_Prevotella
ASV_3347	0	0	0	12	0	0	25	0	0	0	0	0	0	0	0	0	0	0	d__Bacteria; p__Bacteroidetes; c__Bacteroidia; o__Bacteroidales; f__unidentified_Bacteroidales; g__unidentified_Bacteroidales; s__unidentified_Bacteroidales
ASV_38163	0	0	0	0	0	0	0	0	3	0	0	0	0	0	0	0	0	0	d__Bacteria; p__Firmicutes; c__Clostridia; o__Clostridiales; f__unidentified_Clostridiales; g__unidentified_Clostridiales; s__unidentified_Clostridiales
ASV_10366	7	4	0	0	0	0	7	0	0	0	0	0	0	0	0	0	0	0	d__Bacteria; p__Actinobacteria; c__Actinobacteria; o__Actinomycetales; f__Micrococcaceae; g__Arthrobacter; s__unclassified_Arthrobacter
ASV_20546	8	0	0	0	0	0	0	0	0	0	0	0	0	0	0	0	0	0	d__Bacteria; p__Bacteroidetes; c__Bacteroidia; o__Bacteroidales; f__Prevotellaceae; g__Prevotella; s__unidentified_Prevotella
ASV_15239	0	0	0	11	3	0	0	0	0	0	0	0	0	0	0	0	0	0	d__Bacteria; p__Firmicutes; c__Clostridia; o__Clostridiales; f__unidentified_Clostridiales; g__unidentified_Clostridiales; s__unidentified_Clostridiales
ASV_29018	0	0	16	32	0	0	0	0	0	0	0	0	0	0	0	0	0	0	d__Bacteria; p__Spirochaetes; c__Spirochaetes; o__Spirochaetales; f__Spirochaetaceae; g__Treponema; s__unclassified_Treponema
ASV_18601	0	0	35	0	0	0	0	0	0	0	0	0	0	0	0	0	0	0	d__Bacteria; p__Bacteroidetes; c__Bacteroidia; o__Bacteroidales; f__[Paraprevotellaceae]; g__YRC22; s__unidentified_YRC22
ASV_1296	0	0	0	0	0	0	0	0	4	0	0	0	0	8	0	0	0	0	d__Bacteria; p__Firmicutes; c__Clostridia; o__Clostridiales; f__Lachnospiraceae; g__unidentified_Lachnospiraceae; s__unidentified_Lachnospiraceae
ASV_34214	0	0	0	0	0	0	0	0	0	0	0	0	0	0	0	5	0	0	d__Bacteria; p__Tenericutes; c__Mollicutes; o__RF39; f__unidentified_RF39; g__unidentified_RF39; s__unidentified_RF39
ASV_35602	0	0	0	0	0	0	0	0	0	0	0	0	0	15	0	0	0	0	d__Bacteria; p__Firmicutes; c__Clostridia; o__Clostridiales; f__Peptostreptococcaceae; g__[Clostridium]; s__unclassified_[Clostridium]
ASV_24832	0	0	0	20	0	0	0	0	0	0	0	0	0	0	10	0	0	0	d__Bacteria; p__Firmicutes; c__Clostridia; o__Clostridiales; f__unidentified_Clostridiales; g__unidentified_Clostridiales; s__unidentified_Clostridiales
ASV_34617	0	0	0	0	0	0	0	0	0	0	0	5	0	0	0	0	0	4	d__Bacteria; p__Actinobacteria; c__Coriobacteriia; o__Coriobacteriales; f__Coriobacteriaceae; g__Adlercreutzia; s__unidentified_Adlercreutzia
ASV_28098	0	0	0	0	0	0	0	0	0	0	0	0	0	0	0	10	0	0	d__Bacteria; p__Firmicutes; c__Clostridia; o__Clostridiales; f__[Mogibacteriaceae]; g__unidentified_[Mogibacteriaceae]; s__unidentified_[Mogibacteriaceae]
ASV_20941	0	0	0	0	0	0	6	0	0	0	0	5	0	0	0	3	0	0	d__Bacteria; p__Bacteroidetes; c__Bacteroidia; o__Bacteroidales; f__Bacteroidaceae; g__Bacteroides; s__unidentified_Bacteroides
ASV_11493	0	0	12	0	12	0	0	0	0	0	0	0	0	0	0	0	0	0	d__Bacteria; p__Bacteroidetes; c__Bacteroidia; o__Bacteroidales; f__unidentified_Bacteroidales; g__unidentified_Bacteroidales; s__unidentified_Bacteroidales
ASV_21513	0	1	6	0	0	0	7	0	5	0	0	0	0	3	0	0	0	0	d__Bacteria; p__Firmicutes; c__Clostridia; o__Clostridiales; f__Ruminococcaceae; g__Ruminococcus; s__unidentified_Ruminococcus
ASV_22211	0	12	0	0	0	0	0	4	0	0	4	0	0	0	2	0	0	0	d__Bacteria; p__Proteobacteria; c__Betaproteobacteria; o__Neisseriales; f__Neisseriaceae; g__Neisseria; s__unclassified_Neisseria
ASV_35133	0	0	0	0	0	0	0	0	0	0	0	2	0	0	0	0	0	0	d__Bacteria; p__Firmicutes; c__Clostridia; o__Clostridiales; f__[Mogibacteriaceae]; g__unidentified_[Mogibacteriaceae]; s__unidentified_[Mogibacteriaceae]
ASV_36786	0	0	0	0	0	0	0	0	0	0	0	0	0	2	0	0	0	0	d__Bacteria; p__Firmicutes; c__Clostridia; o__Clostridiales; f__unidentified_Clostridiales; g__unidentified_Clostridiales; s__unidentified_Clostridiales
ASV_24630	0	0	0	0	0	0	0	5	0	0	0	3	0	0	0	0	0	0	d__Bacteria; p__Bacteroidetes; c__Bacteroidia; o__Bacteroidales; f__RF16; g__unidentified_RF16; s__unidentified_RF16
ASV_7685	26	0	0	0	0	0	0	0	0	0	0	0	0	0	0	0	0	0	d__Bacteria; p__Bacteroidetes; c__Bacteroidia; o__Bacteroidales; f__[Paraprevotellaceae]; g__unidentified_[Paraprevotellaceae]; s__unidentified_[Paraprevotellaceae]
ASV_34045	0	0	0	0	0	0	21	0	0	21	0	0	0	0	0	0	0	0	d__Bacteria; p__unclassified_Bacteria; c__unclassified_Bacteria; o__unclassified_Bacteria; f__unclassified_Bacteria; g__unclassified_Bacteria; s__unclassified_Bacteria
ASV_17074	29	0	0	0	0	0	0	0	0	7	0	0	0	0	0	0	0	0	d__Bacteria; p__Spirochaetes; c__Spirochaetes; o__Spirochaetales; f__Spirochaetaceae; g__Treponema; s__unidentified_Treponema
ASV_38134	0	0	0	0	0	0	51	0	0	0	0	0	0	0	0	0	0	0	d__Bacteria; p__Firmicutes; c__Clostridia; o__Clostridiales; f__Clostridiaceae; g__Clostridium; s__unidentified_Clostridium
ASV_8892	0	0	0	0	0	0	0	0	4	0	0	0	0	5	0	0	0	0	d__Bacteria; p__Firmicutes; c__Clostridia; o__Clostridiales; f__unidentified_Clostridiales; g__unidentified_Clostridiales; s__unidentified_Clostridiales
ASV_27006	0	0	0	0	0	0	0	0	25	0	0	0	0	10	0	0	0	0	d__Bacteria; p__Firmicutes; c__Clostridia; o__Clostridiales; f__Peptostreptococcaceae; g__[Clostridium]; s__[Clostridium]_sordellii
ASV_1190	0	0	0	0	30	19	0	0	0	4	0	0	0	0	0	0	0	0	d__Bacteria; p__Bacteroidetes; c__Bacteroidia; o__Bacteroidales; f__Prevotellaceae; g__Prevotella; s__unidentified_Prevotella
ASV_29558	0	0	0	0	0	0	0	0	0	0	9	0	0	0	0	10	0	0	d__Bacteria; p__Firmicutes; c__Clostridia; o__Clostridiales; f__Peptostreptococcaceae; g__unclassified_Peptostreptococcaceae; s__unclassified_Peptostreptococcaceae
ASV_9464	0	0	0	0	0	8	0	0	0	0	0	3	0	0	0	0	0	6	d__Bacteria; p__Bacteroidetes; c__Bacteroidia; o__Bacteroidales; f__Prevotellaceae; g__Prevotella; s__unidentified_Prevotella
ASV_18707	0	0	0	0	0	50	0	0	0	0	0	0	0	0	0	0	0	0	d__Bacteria; p__Firmicutes; c__Clostridia; o__Clostridiales; f__Ruminococcaceae; g__Oscillospira; s__unidentified_Oscillospira
ASV_4833	0	0	0	0	0	0	0	0	0	0	0	22	0	0	0	0	0	0	d__Bacteria; p__Firmicutes; c__Clostridia; o__Clostridiales; f__[Mogibacteriaceae]; g__unidentified_[Mogibacteriaceae]; s__unidentified_[Mogibacteriaceae]
ASV_1758	0	0	0	0	0	0	0	0	0	0	0	0	0	0	3	0	0	5	d__Bacteria; p__Firmicutes; c__Clostridia; o__Clostridiales; f__Lachnospiraceae; g__Blautia; s__Blautia_producta
ASV_26392	2	1	0	0	0	0	0	0	0	0	0	2	0	5	0	1	0	0	d__Bacteria; p__Firmicutes; c__Clostridia; o__Clostridiales; f__Lachnospiraceae; g__Butyrivibrio; s__unidentified_Butyrivibrio
ASV_12538	0	0	0	0	0	2	0	0	0	0	0	0	0	0	0	0	0	0	d__Bacteria; p__Firmicutes; c__Clostridia; o__Clostridiales; f__unidentified_Clostridiales; g__unidentified_Clostridiales; s__unidentified_Clostridiales
ASV_26369	0	0	0	0	0	0	0	0	0	0	0	0	0	0	0	0	0	2	d__Bacteria; p__Firmicutes; c__Clostridia; o__Clostridiales; f__unidentified_Clostridiales; g__unidentified_Clostridiales; s__unidentified_Clostridiales
ASV_13788	5	0	0	0	5	0	0	0	0	0	1	0	0	0	0	2	0	0	d__Bacteria; p__Elusimicrobia; c__Elusimicrobia; o__Elusimicrobiales; f__Elusimicrobiaceae; g__unidentified_Elusimicrobiaceae; s__unidentified_Elusimicrobiaceae
ASV_36147	1	0	2	0	0	9	0	0	11	0	0	3	0	0	0	0	0	0	d__Bacteria; p__Firmicutes; c__Clostridia; o__Clostridiales; f__Ruminococcaceae; g__Ruminococcus; s__Ruminococcus_flavefaciens
ASV_37481	0	5	0	0	10	0	0	6	0	0	0	0	4	0	4	0	2	0	d__Bacteria; p__Firmicutes; c__Bacilli; o__Gemellales; f__Gemellaceae; g__unclassified_Gemellaceae; s__unclassified_Gemellaceae
ASV_33209	0	0	0	0	0	0	0	0	0	0	0	0	14	0	0	4	0	0	d__Bacteria; p__Firmicutes; c__Clostridia; o__Clostridiales; f__Clostridiaceae; g__unidentified_Clostridiaceae; s__unidentified_Clostridiaceae
ASV_66	0	0	0	0	0	0	0	0	0	0	0	0	5	0	0	0	0	0	d__Bacteria; p__Firmicutes; c__Erysipelotrichi; o__Erysipelotrichales; f__Erysipelotrichaceae; g__Sharpea; s__Sharpea_azabuensis
ASV_22106	0	5	0	0	0	0	0	0	0	0	0	0	0	0	0	0	0	0	d__Bacteria; p__Firmicutes; c__Clostridia; o__Clostridiales; f__Lachnospiraceae; g__unclassified_Lachnospiraceae; s__unclassified_Lachnospiraceae
ASV_22885	1	0	1	0	3	0	0	1	3	0	1	1	0	3	3	0	2	0	d__Bacteria; p__Firmicutes; c__Bacilli; o__Lactobacillales; f__Lactobacillaceae; g__Lactobacillus; s__unidentified_Lactobacillus
ASV_2372	0	0	0	0	0	4	0	0	3	6	0	0	0	0	0	0	0	0	d__Bacteria; p__Firmicutes; c__Clostridia; o__Clostridiales; f__Ruminococcaceae; g__Ruminococcus; s__unidentified_Ruminococcus
ASV_32361	16	0	7	0	7	0	0	0	0	0	0	0	0	0	0	0	0	0	d__Bacteria; p__Firmicutes; c__Clostridia; o__Clostridiales; f__Lachnospiraceae; g__Butyrivibrio; s__unidentified_Butyrivibrio
ASV_10181	0	0	9	0	0	0	0	0	0	0	0	0	0	0	0	0	0	0	d__Bacteria; p__Firmicutes; c__Clostridia; o__Clostridiales; f__Ruminococcaceae; g__unidentified_Ruminococcaceae; s__unidentified_Ruminococcaceae
ASV_3476	0	15	24	0	6	0	0	0	0	0	0	0	0	0	0	0	0	0	d__Bacteria; p__Bacteroidetes; c__Bacteroidia; o__Bacteroidales; f__unidentified_Bacteroidales; g__unidentified_Bacteroidales; s__unidentified_Bacteroidales
ASV_38315	0	0	0	0	0	0	0	8	0	0	0	0	3	0	0	0	0	0	d__Bacteria; p__Firmicutes; c__Clostridia; o__Clostridiales; f__Ruminococcaceae; g__Ruminococcus; s__unidentified_Ruminococcus
ASV_19420	0	0	5	0	0	0	0	0	0	0	11	0	0	0	0	4	0	0	d__Bacteria; p__Cyanobacteria; c__4C0d-2; o__YS2; f__unidentified_YS2; g__unidentified_YS2; s__unidentified_YS2
ASV_24879	0	0	41	0	0	0	0	0	0	0	0	0	0	0	0	0	0	0	d__Bacteria; p__Bacteroidetes; c__Bacteroidia; o__Bacteroidales; f__Prevotellaceae; g__Prevotella; s__unidentified_Prevotella
ASV_33905	0	0	0	0	0	0	0	0	0	0	0	0	0	0	5	0	0	0	d__Bacteria; p__Firmicutes; c__Clostridia; o__Clostridiales; f__unclassified_Clostridiales; g__unclassified_Clostridiales; s__unclassified_Clostridiales
ASV_11229	0	0	0	0	11	0	0	0	0	0	0	0	0	0	0	0	0	0	d__Bacteria; p__Firmicutes; c__Clostridia; o__Clostridiales; f__Ruminococcaceae; g__unidentified_Ruminococcaceae; s__unidentified_Ruminococcaceae
ASV_31191	0	0	0	0	0	0	0	0	0	0	0	5	0	0	0	0	0	2	d__Bacteria; p__Firmicutes; c__Clostridia; o__Clostridiales; f__Lachnospiraceae; g__unclassified_Lachnospiraceae; s__unclassified_Lachnospiraceae
ASV_4448	0	0	0	7	0	7	0	0	3	0	0	0	0	5	0	0	0	0	d__Bacteria; p__Firmicutes; c__Clostridia; o__Clostridiales; f__Ruminococcaceae; g__Ruminococcus; s__Ruminococcus_albus
ASV_18416	0	7	0	0	0	0	0	0	0	0	0	0	0	0	0	0	0	0	d__Bacteria; p__Firmicutes; c__Clostridia; o__Clostridiales; f__unidentified_Clostridiales; g__unidentified_Clostridiales; s__unidentified_Clostridiales
ASV_10403	0	0	0	0	0	0	0	0	0	0	0	0	0	0	0	0	0	3	d__Bacteria; p__TM7; c__TM7-3; o__CW040; f__F16; g__unidentified_F16; s__unidentified_F16
ASV_5001	8	4	0	0	0	8	0	0	0	0	0	0	0	0	0	0	0	0	d__Bacteria; p__Lentisphaerae; c__[Lentisphaeria]; o__Z20; f__R4-45B; g__unidentified_R4-45B; s__unidentified_R4-45B
ASV_2408	17	0	21	0	0	0	0	0	0	0	0	0	0	0	0	0	0	0	d__Bacteria; p__Bacteroidetes; c__Bacteroidia; o__Bacteroidales; f__S24-7; g__unidentified_S24-7; s__unidentified_S24-7
ASV_31559	7	41	0	0	0	0	0	0	0	0	0	0	0	0	0	0	0	0	d__Bacteria; p__Bacteroidetes; c__Bacteroidia; o__Bacteroidales; f__Prevotellaceae; g__Prevotella; s__unidentified_Prevotella
ASV_38144	10	0	0	0	6	0	0	0	0	0	0	0	0	0	0	0	0	0	d__Bacteria; p__Firmicutes; c__Clostridia; o__Clostridiales; f__unidentified_Clostridiales; g__unidentified_Clostridiales; s__unidentified_Clostridiales
ASV_22619	0	0	0	0	0	0	0	0	4	0	0	0	0	6	0	3	0	0	d__Bacteria; p__Firmicutes; c__Erysipelotrichi; o__Erysipelotrichales; f__Erysipelotrichaceae; g__Bulleidia; s__unidentified_Bulleidia
ASV_16018	0	0	0	0	17	0	11	0	0	0	0	0	0	0	8	0	0	0	d__Bacteria; p__Proteobacteria; c__Gammaproteobacteria; o__Pseudomonadales; f__Moraxellaceae; g__Psychrobacter; s__Psychrobacter_sanguinis
ASV_13059	0	0	36	0	0	0	0	0	0	0	0	0	0	0	0	0	0	0	d__Bacteria; p__Bacteroidetes; c__Bacteroidia; o__Bacteroidales; f__unclassified_Bacteroidales; g__unclassified_Bacteroidales; s__unclassified_Bacteroidales
ASV_6899	0	0	0	0	0	0	0	0	0	0	0	0	0	0	0	17	0	0	d__Bacteria; p__Tenericutes; c__Mollicutes; o__RF39; f__unidentified_RF39; g__unidentified_RF39; s__unidentified_RF39
ASV_24977	0	0	0	0	0	37	0	0	0	0	0	0	0	0	0	0	0	0	d__Bacteria; p__Firmicutes; c__Bacilli; o__Bacillales; f__Staphylococcaceae; g__Staphylococcus; s__unclassified_Staphylococcus
ASV_32083	0	0	0	0	0	0	0	0	0	0	0	13	0	0	0	0	0	0	d__Bacteria; p__Firmicutes; c__Clostridia; o__Clostridiales; f__unclassified_Clostridiales; g__unclassified_Clostridiales; s__unclassified_Clostridiales
ASV_38516	0	9	0	0	7	0	0	0	0	0	0	0	0	0	0	0	0	0	d__Bacteria; p__Fibrobacteres; c__Fibrobacteria; o__Fibrobacterales; f__Fibrobacteraceae; g__Fibrobacter; s__Fibrobacter_succinogenes
ASV_14509	0	0	0	3	0	0	0	0	0	0	0	0	0	0	0	0	0	0	d__Bacteria; p__Bacteroidetes; c__Bacteroidia; o__Bacteroidales; f__RF16; g__unidentified_RF16; s__unidentified_RF16
ASV_280	0	8	0	0	0	0	0	0	0	0	0	0	0	0	0	0	0	3	d__Bacteria; p__Firmicutes; c__Clostridia; o__Clostridiales; f__unidentified_Clostridiales; g__unidentified_Clostridiales; s__unidentified_Clostridiales
ASV_23512	4	0	0	1	0	0	0	7	2	0	0	5	0	0	1	0	0	0	d__Bacteria; p__Firmicutes; c__Clostridia; o__Clostridiales; f__Lachnospiraceae; g__unidentified_Lachnospiraceae; s__unidentified_Lachnospiraceae
ASV_7074	0	0	0	0	0	0	27	0	0	0	0	0	0	0	0	0	0	0	d__Bacteria; p__Bacteroidetes; c__Flavobacteriia; o__Flavobacteriales; f__Flavobacteriaceae; g__Flavobacterium; s__unidentified_Flavobacterium
ASV_29511	0	0	16	0	0	0	0	0	0	0	0	0	0	0	0	0	0	0	d__Bacteria; p__Bacteroidetes; c__Bacteroidia; o__Bacteroidales; f__[Paraprevotellaceae]; g__YRC22; s__unidentified_YRC22
ASV_23278	2	4	0	0	4	0	0	0	0	0	0	0	0	0	0	0	0	0	d__Bacteria; p__Spirochaetes; c__Spirochaetes; o__Spirochaetales; f__Spirochaetaceae; g__Treponema; s__unidentified_Treponema
ASV_13246	0	0	0	0	0	0	43	0	0	0	0	0	0	0	0	0	0	0	d__Bacteria; p__Firmicutes; c__Clostridia; o__Clostridiales; f__Lachnospiraceae; g__Coprococcus; s__unidentified_Coprococcus
ASV_28005	29	0	0	0	0	0	0	0	0	0	0	0	0	0	0	0	0	0	d__Bacteria; p__Firmicutes; c__Clostridia; o__Clostridiales; f__Ruminococcaceae; g__Oscillospira; s__unidentified_Oscillospira
ASV_2523	0	0	1	2	0	3	0	2	3	0	0	0	3	2	0	0	3	0	d__Bacteria; p__Firmicutes; c__Erysipelotrichi; o__Erysipelotrichales; f__Erysipelotrichaceae; g__Bulleidia; s__unidentified_Bulleidia
ASV_5371	0	0	0	0	0	0	0	0	0	0	0	0	26	0	0	0	0	0	d__Bacteria; p__Firmicutes; c__Clostridia; o__Clostridiales; f__Peptostreptococcaceae; g__unclassified_Peptostreptococcaceae; s__unclassified_Peptostreptococcaceae
ASV_21771	0	0	36	0	0	0	0	0	0	0	0	0	0	0	0	0	0	0	d__Bacteria; p__Bacteroidetes; c__Bacteroidia; o__Bacteroidales; f__S24-7; g__unidentified_S24-7; s__unidentified_S24-7
ASV_38656	0	0	46	0	0	0	0	0	0	0	0	0	0	0	0	0	0	0	d__Bacteria; p__unclassified_Bacteria; c__unclassified_Bacteria; o__unclassified_Bacteria; f__unclassified_Bacteria; g__unclassified_Bacteria; s__unclassified_Bacteria
ASV_649	0	0	0	0	0	0	0	0	0	0	0	0	0	3	0	0	14	0	d__Bacteria; p__Actinobacteria; c__Coriobacteriia; o__Coriobacteriales; f__Coriobacteriaceae; g__unidentified_Coriobacteriaceae; s__unidentified_Coriobacteriaceae
ASV_30956	0	0	0	0	0	0	0	0	0	0	0	2	0	0	0	1	0	0	d__Bacteria; p__TM7; c__TM7-3; o__CW040; f__F16; g__unidentified_F16; s__unidentified_F16
ASV_15457	0	0	0	0	0	0	0	0	2	0	0	0	0	8	0	0	0	5	d__Bacteria; p__Actinobacteria; c__Coriobacteriia; o__Coriobacteriales; f__Coriobacteriaceae; g__unidentified_Coriobacteriaceae; s__unidentified_Coriobacteriaceae
ASV_36985	3	0	0	0	0	0	0	0	0	0	2	2	0	2	1	1	0	5	d__Bacteria; p__Firmicutes; c__Clostridia; o__Clostridiales; f__[Mogibacteriaceae]; g__Mogibacterium; s__unidentified_Mogibacterium
ASV_27201	0	0	0	0	0	0	0	4	0	0	0	0	0	0	0	0	0	3	d__Bacteria; p__Firmicutes; c__Clostridia; o__Clostridiales; f__unidentified_Clostridiales; g__unidentified_Clostridiales; s__unidentified_Clostridiales
ASV_20650	0	0	0	0	0	0	0	0	0	0	5	0	0	0	0	0	0	0	d__Bacteria; p__Firmicutes; c__Clostridia; o__Clostridiales; f__Lachnospiraceae; g__unclassified_Lachnospiraceae; s__unclassified_Lachnospiraceae
ASV_2332	0	0	0	0	0	0	0	0	0	0	0	0	2	0	0	0	4	0	d__Bacteria; p__Actinobacteria; c__Coriobacteriia; o__Coriobacteriales; f__Coriobacteriaceae; g__Adlercreutzia; s__unidentified_Adlercreutzia
ASV_19681	0	0	0	0	0	0	0	0	0	0	0	0	0	0	0	0	0	5	d__Bacteria; p__Actinobacteria; c__Coriobacteriia; o__Coriobacteriales; f__Coriobacteriaceae; g__Adlercreutzia; s__unidentified_Adlercreutzia
ASV_16860	8	0	0	1	0	0	0	0	0	0	0	0	0	0	0	0	0	0	d__Bacteria; p__Bacteroidetes; c__Bacteroidia; o__Bacteroidales; f__unidentified_Bacteroidales; g__unidentified_Bacteroidales; s__unidentified_Bacteroidales
ASV_31222	4	0	0	0	0	0	0	0	0	0	0	0	0	0	0	0	0	0	d__Bacteria; p__Bacteroidetes; c__Bacteroidia; o__Bacteroidales; f__Prevotellaceae; g__Prevotella; s__unidentified_Prevotella
ASV_37527	7	0	0	0	4	0	0	0	0	0	0	0	0	8	0	0	8	0	d__Bacteria; p__Actinobacteria; c__Actinobacteria; o__Actinomycetales; f__Micrococcaceae; g__Rothia; s__Rothia_mucilaginosa
ASV_38519	4	0	4	7	0	0	0	0	0	15	0	0	0	0	0	0	0	0	d__Bacteria; p__Firmicutes; c__Clostridia; o__Clostridiales; f__unidentified_Clostridiales; g__unidentified_Clostridiales; s__unidentified_Clostridiales
ASV_14093	10	0	0	0	0	0	0	0	0	0	0	0	0	0	0	0	0	0	d__Bacteria; p__Firmicutes; c__Clostridia; o__Clostridiales; f__Lachnospiraceae; g__Butyrivibrio; s__unidentified_Butyrivibrio
ASV_32492	0	0	0	0	0	0	0	0	0	0	0	0	12	8	0	0	0	0	d__Bacteria; p__Firmicutes; c__Clostridia; o__Clostridiales; f__Peptostreptococcaceae; g__[Clostridium]; s__unclassified_[Clostridium]
ASV_20790	0	0	10	26	0	0	0	0	0	0	0	0	0	0	0	0	0	0	d__Bacteria; p__Bacteroidetes; c__Bacteroidia; o__Bacteroidales; f__Prevotellaceae; g__Prevotella; s__unidentified_Prevotella
ASV_23322	0	0	0	0	0	0	0	0	0	0	0	0	0	11	0	0	0	11	d__Bacteria; p__Firmicutes; c__Clostridia; o__Clostridiales; f__Clostridiaceae; g__SMB53; s__unidentified_SMB53
ASV_29576	0	0	0	0	0	0	0	0	0	0	0	0	0	12	0	0	0	0	d__Bacteria; p__Firmicutes; c__Clostridia; o__Clostridiales; f__Peptostreptococcaceae; g__[Clostridium]; s__[Clostridium]_sordellii
ASV_21162	0	0	0	0	0	0	0	0	0	0	9	0	0	0	0	6	0	0	d__Bacteria; p__Firmicutes; c__Clostridia; o__Clostridiales; f__unidentified_Clostridiales; g__unidentified_Clostridiales; s__unidentified_Clostridiales
ASV_9808	2	0	0	0	0	0	0	0	0	0	5	2	0	0	0	1	0	0	d__Bacteria; p__TM7; c__TM7-3; o__CW040; f__F16; g__unidentified_F16; s__unidentified_F16
ASV_5699	5	0	0	0	0	0	0	0	0	0	0	0	0	0	0	0	0	0	d__Bacteria; p__Firmicutes; c__Clostridia; o__Clostridiales; f__Ruminococcaceae; g__Ruminococcus; s__Ruminococcus_albus
ASV_31735	0	0	0	0	0	0	0	2	3	0	0	0	4	0	1	4	0	2	d__Bacteria; p__Firmicutes; c__Bacilli; o__Turicibacterales; f__Turicibacteraceae; g__Turicibacter; s__unidentified_Turicibacter
ASV_32848	0	0	0	0	0	0	0	3	2	0	2	0	2	0	0	1	0	2	d__Bacteria; p__Firmicutes; c__Clostridia; o__Clostridiales; f__Clostridiaceae; g__unidentified_Clostridiaceae; s__unidentified_Clostridiaceae
ASV_10221	6	32	0	0	0	0	0	0	0	0	0	0	0	0	0	0	0	0	d__Bacteria; p__Bacteroidetes; c__Bacteroidia; o__Bacteroidales; f__unidentified_Bacteroidales; g__unidentified_Bacteroidales; s__unidentified_Bacteroidales
ASV_34046	4	0	0	6	0	0	0	0	0	0	0	0	0	0	0	0	0	0	d__Bacteria; p__Firmicutes; c__Clostridia; o__Clostridiales; f__unclassified_Clostridiales; g__unclassified_Clostridiales; s__unclassified_Clostridiales
ASV_31513	2	0	1	2	0	3	0	0	0	0	0	0	0	0	8	0	0	0	d__Bacteria; p__Firmicutes; c__Clostridia; o__Clostridiales; f__unidentified_Clostridiales; g__unidentified_Clostridiales; s__unidentified_Clostridiales
ASV_2561	0	0	34	0	0	0	0	0	0	0	0	0	0	0	0	0	0	0	d__Bacteria; p__Bacteroidetes; c__Bacteroidia; o__Bacteroidales; f__unidentified_Bacteroidales; g__unidentified_Bacteroidales; s__unidentified_Bacteroidales
ASV_16809	0	0	0	37	0	0	0	0	0	0	0	0	0	0	0	0	0	0	d__Bacteria; p__unclassified_Bacteria; c__unclassified_Bacteria; o__unclassified_Bacteria; f__unclassified_Bacteria; g__unclassified_Bacteria; s__unclassified_Bacteria
ASV_18923	0	0	0	0	0	0	0	0	0	0	0	0	0	0	0	0	0	15	d__Bacteria; p__Firmicutes; c__Clostridia; o__Clostridiales; f__Christensenellaceae; g__unidentified_Christensenellaceae; s__unidentified_Christensenellaceae
ASV_31086	0	0	0	0	0	49	0	0	0	0	0	0	0	0	0	0	0	0	d__Bacteria; p__Actinobacteria; c__Actinobacteria; o__Bifidobacteriales; f__Bifidobacteriaceae; g__unidentified_Bifidobacteriaceae; s__unidentified_Bifidobacteriaceae
ASV_4886	3	0	2	1	0	0	0	0	0	0	0	0	3	0	5	1	0	0	d__Bacteria; p__Firmicutes; c__Clostridia; o__Clostridiales; f__Lachnospiraceae; g__[Ruminococcus]; s__[Ruminococcus]_gnavus
ASV_39373	6	0	2	0	0	0	0	0	0	0	0	0	0	0	0	0	0	0	d__Bacteria; p__Firmicutes; c__Clostridia; o__Clostridiales; f__Lachnospiraceae; g__unidentified_Lachnospiraceae; s__unidentified_Lachnospiraceae
ASV_36924	0	0	0	0	0	0	0	0	0	0	0	0	0	0	0	0	20	0	d__Bacteria; p__Firmicutes; c__Clostridia; o__Clostridiales; f__Lachnospiraceae; g__Butyrivibrio; s__unidentified_Butyrivibrio
ASV_23508	0	0	0	0	0	0	0	5	0	0	0	0	0	0	0	0	0	0	d__Bacteria; p__Firmicutes; c__Clostridia; o__Clostridiales; f__Clostridiaceae; g__unidentified_Clostridiaceae; s__unidentified_Clostridiaceae
ASV_3254	3	5	0	21	9	0	0	0	0	0	0	0	0	0	0	0	0	0	d__Bacteria; p__Actinobacteria; c__Actinobacteria; o__Bifidobacteriales; f__Bifidobacteriaceae; g__unidentified_Bifidobacteriaceae; s__unidentified_Bifidobacteriaceae
ASV_24119	6	0	15	0	0	0	0	0	0	0	0	0	0	0	0	0	0	0	d__Bacteria; p__Firmicutes; c__Clostridia; o__Clostridiales; f__Ruminococcaceae; g__unidentified_Ruminococcaceae; s__unidentified_Ruminococcaceae
ASV_12807	12	0	0	10	6	0	0	0	0	0	0	0	0	0	0	0	0	0	d__Bacteria; p__Firmicutes; c__Clostridia; o__Clostridiales; f__unidentified_Clostridiales; g__unidentified_Clostridiales; s__unidentified_Clostridiales
ASV_13239	0	0	0	0	0	0	0	0	0	37	0	0	0	0	0	0	0	0	d__Bacteria; p__Firmicutes; c__Bacilli; o__Lactobacillales; f__Enterococcaceae; g__unclassified_Enterococcaceae; s__unclassified_Enterococcaceae
ASV_7391	0	0	0	0	0	0	0	0	0	0	0	3	0	0	0	0	0	0	d__Bacteria; p__Firmicutes; c__Clostridia; o__Clostridiales; f__Lachnospiraceae; g__unclassified_Lachnospiraceae; s__unclassified_Lachnospiraceae
ASV_25473	0	0	9	6	0	0	0	0	0	26	0	0	0	0	0	0	0	0	d__Bacteria; p__Bacteroidetes; c__Bacteroidia; o__Bacteroidales; f__unidentified_Bacteroidales; g__unidentified_Bacteroidales; s__unidentified_Bacteroidales
ASV_11102	0	9	4	0	0	0	0	0	0	0	0	0	0	0	0	0	0	0	d__Bacteria; p__Firmicutes; c__Clostridia; o__Clostridiales; f__Lachnospiraceae; g__unidentified_Lachnospiraceae; s__unidentified_Lachnospiraceae
ASV_32404	0	0	37	0	0	0	0	0	0	0	0	0	0	0	0	0	0	0	d__Bacteria; p__Bacteroidetes; c__Bacteroidia; o__Bacteroidales; f__S24-7; g__unidentified_S24-7; s__unidentified_S24-7
ASV_20535	0	0	0	3	0	8	0	0	0	0	0	0	0	0	0	0	0	0	d__Bacteria; p__Firmicutes; c__Clostridia; o__Clostridiales; f__unidentified_Clostridiales; g__unidentified_Clostridiales; s__unidentified_Clostridiales
ASV_19365	0	0	0	0	0	0	0	0	0	0	0	0	0	0	0	0	16	0	d__Bacteria; p__Firmicutes; c__Clostridia; o__Clostridiales; f__Clostridiaceae; g__Clostridium; s__Clostridium_disporicum
ASV_4706	0	0	0	0	0	0	0	0	0	0	0	3	0	0	0	0	0	0	d__Bacteria; p__Actinobacteria; c__Coriobacteriia; o__Coriobacteriales; f__Coriobacteriaceae; g__Olsenella; s__Olsenella_umbonata
ASV_38806	0	0	0	0	0	0	0	0	0	0	0	3	0	0	0	0	0	7	d__Bacteria; p__Cyanobacteria; c__4C0d-2; o__YS2; f__unidentified_YS2; g__unidentified_YS2; s__unidentified_YS2
ASV_18752	0	0	0	0	0	0	0	0	0	0	0	7	0	0	0	0	0	3	d__Bacteria; p__Firmicutes; c__Clostridia; o__Clostridiales; f__unidentified_Clostridiales; g__unidentified_Clostridiales; s__unidentified_Clostridiales
ASV_12247	24	0	0	0	6	0	0	0	0	0	0	0	0	0	0	0	0	0	d__Bacteria; p__Firmicutes; c__Clostridia; o__Clostridiales; f__Lachnospiraceae; g__Coprococcus; s__unidentified_Coprococcus
ASV_5193	0	0	0	0	0	0	5	0	0	0	0	0	0	0	0	0	0	0	d__Bacteria; p__Proteobacteria; c__Gammaproteobacteria; o__Pasteurellales; f__Pasteurellaceae; g__unclassified_Pasteurellaceae; s__unclassified_Pasteurellaceae
ASV_5559	0	0	0	0	0	0	6	0	0	28	0	0	0	0	0	0	0	0	d__Bacteria; p__unclassified_Bacteria; c__unclassified_Bacteria; o__unclassified_Bacteria; f__unclassified_Bacteria; g__unclassified_Bacteria; s__unclassified_Bacteria
ASV_181	0	0	0	0	0	0	40	0	0	0	0	0	0	0	0	0	0	0	d__Bacteria; p__Bacteroidetes; c__Bacteroidia; o__Bacteroidales; f__unidentified_Bacteroidales; g__unidentified_Bacteroidales; s__unidentified_Bacteroidales
ASV_39781	0	0	0	0	0	0	0	0	4	0	0	0	0	0	0	0	0	0	d__Bacteria; p__Actinobacteria; c__Coriobacteriia; o__Coriobacteriales; f__Coriobacteriaceae; g__unclassified_Coriobacteriaceae; s__unclassified_Coriobacteriaceae
ASV_30899	7	0	1	5	0	6	0	0	0	0	0	0	0	0	0	0	0	0	d__Bacteria; p__Spirochaetes; c__Spirochaetes; o__Spirochaetales; f__Spirochaetaceae; g__Treponema; s__unidentified_Treponema
ASV_36499	12	0	10	0	0	0	0	0	0	0	0	0	0	0	0	0	0	0	d__Bacteria; p__Proteobacteria; c__Deltaproteobacteria; o__Desulfovibrionales; f__Desulfovibrionaceae; g__unclassified_Desulfovibrionaceae; s__unclassified_Desulfovibrionaceae
ASV_27105	0	3	0	0	0	0	0	0	0	3	0	0	0	0	0	0	0	0	d__Bacteria; p__Firmicutes; c__Clostridia; o__Clostridiales; f__Lachnospiraceae; g__Blautia; s__unidentified_Blautia
ASV_35576	0	0	21	0	0	0	0	0	0	0	0	0	0	0	0	0	0	0	d__Bacteria; p__Spirochaetes; c__Spirochaetes; o__Spirochaetales; f__Spirochaetaceae; g__Treponema; s__unidentified_Treponema
ASV_22720	0	0	12	0	0	0	0	0	0	0	0	0	0	0	0	0	0	0	d__Bacteria; p__Firmicutes; c__Clostridia; o__Clostridiales; f__Ruminococcaceae; g__unidentified_Ruminococcaceae; s__unidentified_Ruminococcaceae
ASV_20910	0	0	0	9	0	0	0	0	0	0	0	0	0	0	0	0	0	0	d__Bacteria; p__Bacteroidetes; c__Bacteroidia; o__Bacteroidales; f__Prevotellaceae; g__Prevotella; s__Prevotella_ruminicola
ASV_16301	0	0	0	5	0	0	0	0	0	0	2	0	0	0	0	2	0	0	d__Bacteria; p__Firmicutes; c__Clostridia; o__Clostridiales; f__Ruminococcaceae; g__unclassified_Ruminococcaceae; s__unclassified_Ruminococcaceae
ASV_32895	2	0	2	0	3	0	0	0	3	0	1	0	0	2	1	0	0	1	d__Bacteria; p__Firmicutes; c__Bacilli; o__Lactobacillales; f__Lactobacillaceae; g__Lactobacillus; s__unidentified_Lactobacillus
ASV_13718	0	0	0	7	0	0	0	0	0	0	0	4	0	0	0	0	0	0	d__Bacteria; p__Bacteroidetes; c__Bacteroidia; o__Bacteroidales; f__unidentified_Bacteroidales; g__unidentified_Bacteroidales; s__unidentified_Bacteroidales
ASV_187	0	0	0	0	0	0	0	0	0	0	10	0	0	0	0	0	0	0	d__Bacteria; p__Firmicutes; c__Clostridia; o__Clostridiales; f__Ruminococcaceae; g__Ruminococcus; s__unidentified_Ruminococcus
ASV_9773	6	0	6	1	0	23	0	0	0	0	0	0	0	0	0	0	0	0	d__Bacteria; p__Bacteroidetes; c__Bacteroidia; o__Bacteroidales; f__S24-7; g__unidentified_S24-7; s__unidentified_S24-7
ASV_39516	19	9	0	0	9	0	0	0	0	0	0	0	0	0	0	0	0	0	d__Bacteria; p__Bacteroidetes; c__Bacteroidia; o__Bacteroidales; f__Prevotellaceae; g__Prevotella; s__unidentified_Prevotella
ASV_23625	0	0	0	0	0	1	0	0	0	0	0	7	0	0	0	0	0	3	d__Bacteria; p__Firmicutes; c__Clostridia; o__Clostridiales; f__Lachnospiraceae; g__Butyrivibrio; s__unidentified_Butyrivibrio
ASV_29466	0	0	41	0	0	0	0	0	0	0	0	0	0	0	0	0	0	0	d__Bacteria; p__Bacteroidetes; c__Bacteroidia; o__Bacteroidales; f__S24-7; g__unidentified_S24-7; s__unidentified_S24-7
ASV_14705	0	0	19	0	0	17	0	0	0	0	0	0	0	0	0	0	0	0	d__Bacteria; p__Firmicutes; c__Clostridia; o__Clostridiales; f__Ruminococcaceae; g__unidentified_Ruminococcaceae; s__unidentified_Ruminococcaceae
ASV_11602	7	3	9	0	1	0	0	0	0	0	0	0	0	0	0	0	0	0	d__Bacteria; p__Spirochaetes; c__Spirochaetes; o__Spirochaetales; f__Spirochaetaceae; g__Treponema; s__unidentified_Treponema
ASV_514	3	0	0	1	0	2	4	0	0	0	0	0	0	0	0	2	5	0	d__Bacteria; p__Proteobacteria; c__Gammaproteobacteria; o__Oceanospirillales; f__Halomonadaceae; g__Halomonas; s__unidentified_Halomonas
ASV_14807	0	0	0	0	0	0	0	0	8	0	0	0	0	7	0	0	6	0	d__Bacteria; p__Firmicutes; c__Clostridia; o__Clostridiales; f__unidentified_Clostridiales; g__unidentified_Clostridiales; s__unidentified_Clostridiales
ASV_5420	5	0	0	0	0	0	0	0	0	0	0	0	0	0	0	0	0	1	d__Bacteria; p__Firmicutes; c__Clostridia; o__Clostridiales; f__[Tissierellaceae]; g__Anaerococcus; s__unidentified_Anaerococcus
ASV_23102	0	0	0	0	0	0	3	0	0	52	0	0	0	0	0	0	0	0	k__Unassigned; p__Unassigned; c__Unassigned; o__Unassigned; f__Unassigned; g__Unassigned; s__Unassigned
ASV_1393	0	0	0	0	0	0	13	0	0	18	0	0	0	0	0	0	0	0	d__Bacteria; p__unclassified_Bacteria; c__unclassified_Bacteria; o__unclassified_Bacteria; f__unclassified_Bacteria; g__unclassified_Bacteria; s__unclassified_Bacteria
ASV_38471	0	0	0	0	0	0	0	0	0	0	0	12	0	3	0	0	0	0	d__Bacteria; p__Firmicutes; c__Bacilli; o__Turicibacterales; f__Turicibacteraceae; g__Turicibacter; s__unidentified_Turicibacter
ASV_31343	5	0	25	0	0	0	0	0	0	0	0	0	0	0	0	0	0	0	d__Bacteria; p__Spirochaetes; c__Spirochaetes; o__Spirochaetales; f__Spirochaetaceae; g__Treponema; s__unidentified_Treponema
ASV_5396	0	0	0	0	0	0	0	0	3	0	0	1	0	2	0	0	0	2	d__Bacteria; p__TM7; c__TM7-3; o__CW040; f__F16; g__unidentified_F16; s__unidentified_F16
ASV_22824	0	0	5	0	0	0	0	0	0	0	0	0	0	0	0	0	0	0	d__Bacteria; p__Bacteroidetes; c__Bacteroidia; o__Bacteroidales; f__S24-7; g__unidentified_S24-7; s__unidentified_S24-7
ASV_26437	0	2	0	0	1	0	0	0	1	0	0	0	0	0	0	0	0	0	d__Bacteria; p__Firmicutes; c__Clostridia; o__Clostridiales; f__unclassified_Clostridiales; g__unclassified_Clostridiales; s__unclassified_Clostridiales
ASV_6300	0	0	0	0	0	0	0	0	0	0	0	0	9	0	0	0	0	0	d__Bacteria; p__Firmicutes; c__Clostridia; o__Clostridiales; f__Peptostreptococcaceae; g__unidentified_Peptostreptococcaceae; s__unidentified_Peptostreptococcaceae
ASV_5696	0	0	5	3	0	0	0	0	4	0	0	0	0	0	0	0	0	0	d__Bacteria; p__Firmicutes; c__Clostridia; o__Clostridiales; f__unclassified_Clostridiales; g__unclassified_Clostridiales; s__unclassified_Clostridiales
ASV_7949	0	0	0	0	0	0	0	0	0	0	11	0	0	0	0	10	0	0	d__Bacteria; p__Firmicutes; c__Clostridia; o__Clostridiales; f__unclassified_Clostridiales; g__unclassified_Clostridiales; s__unclassified_Clostridiales
ASV_29183	0	0	0	0	0	0	0	0	0	10	1	0	0	0	0	3	0	0	d__Bacteria; p__Firmicutes; c__Bacilli; o__Turicibacterales; f__Turicibacteraceae; g__Turicibacter; s__unidentified_Turicibacter
ASV_15439	0	0	0	1	0	3	1	10	0	5	3	1	0	0	2	1	0	0	d__Bacteria; p__Actinobacteria; c__Actinobacteria; o__Bifidobacteriales; f__Bifidobacteriaceae; g__Bifidobacterium; s__Bifidobacterium_adolescentis
ASV_34512	21	0	0	0	0	0	0	0	0	0	0	0	0	0	0	0	0	0	d__Bacteria; p__Firmicutes; c__Clostridia; o__Clostridiales; f__Ruminococcaceae; g__Ruminococcus; s__Ruminococcus_albus
ASV_15857	7	8	6	2	2	2	0	0	0	0	0	0	0	0	0	0	0	0	d__Bacteria; p__Spirochaetes; c__Spirochaetes; o__Spirochaetales; f__Spirochaetaceae; g__Treponema; s__unidentified_Treponema
ASV_3202	25	0	0	0	0	0	0	0	0	0	0	0	0	0	0	0	0	0	d__Bacteria; p__Bacteroidetes; c__Bacteroidia; o__Bacteroidales; f__[Paraprevotellaceae]; g__unidentified_[Paraprevotellaceae]; s__unidentified_[Paraprevotellaceae]
ASV_10154	5	0	0	0	0	6	0	0	0	0	0	0	0	0	0	0	0	0	d__Bacteria; p__Firmicutes; c__Clostridia; o__Clostridiales; f__Veillonellaceae; g__unidentified_Veillonellaceae; s__unidentified_Veillonellaceae
ASV_4312	0	0	0	0	11	0	0	0	0	0	0	0	0	0	0	0	0	0	d__Bacteria; p__Firmicutes; c__Clostridia; o__Clostridiales; f__Veillonellaceae; g__Selenomonas; s__Selenomonas_bovis
ASV_10054	33	0	0	0	0	0	0	0	0	0	0	0	0	0	0	0	0	0	d__Bacteria; p__Spirochaetes; c__Spirochaetes; o__Spirochaetales; f__Spirochaetaceae; g__Treponema; s__unidentified_Treponema
ASV_22493	4	0	0	0	0	0	0	0	0	0	0	0	0	0	0	0	0	0	d__Bacteria; p__Firmicutes; c__Clostridia; o__Clostridiales; f__unidentified_Clostridiales; g__unidentified_Clostridiales; s__unidentified_Clostridiales
ASV_12506	0	0	0	0	0	0	0	0	0	0	0	0	0	19	0	0	0	0	d__Bacteria; p__Firmicutes; c__Clostridia; o__Clostridiales; f__unidentified_Clostridiales; g__unidentified_Clostridiales; s__unidentified_Clostridiales
ASV_20249	0	0	0	0	0	0	0	0	2	0	0	0	0	0	0	0	0	0	d__Bacteria; p__Firmicutes; c__Clostridia; o__Clostridiales; f__unidentified_Clostridiales; g__unidentified_Clostridiales; s__unidentified_Clostridiales
ASV_37738	0	0	0	0	0	0	47	0	0	0	0	0	0	0	0	0	0	0	d__Bacteria; p__Bacteroidetes; c__Bacteroidia; o__Bacteroidales; f__unidentified_Bacteroidales; g__unidentified_Bacteroidales; s__unidentified_Bacteroidales
ASV_23544	0	0	0	0	0	0	0	0	0	25	0	0	0	0	0	0	0	0	d__Bacteria; p__unclassified_Bacteria; c__unclassified_Bacteria; o__unclassified_Bacteria; f__unclassified_Bacteria; g__unclassified_Bacteria; s__unclassified_Bacteria
ASV_21636	0	0	0	0	0	35	0	0	0	0	0	0	0	0	0	0	0	0	d__Bacteria; p__Firmicutes; c__Clostridia; o__Clostridiales; f__Ruminococcaceae; g__Oscillospira; s__unidentified_Oscillospira
ASV_35071	0	0	0	0	0	0	0	0	0	11	0	0	0	0	15	0	0	0	d__Bacteria; p__Firmicutes; c__Bacilli; o__Lactobacillales; f__Lactobacillaceae; g__Lactobacillus; s__Lactobacillus_helveticus
ASV_36724	0	0	0	0	0	0	0	0	0	0	8	7	0	0	0	11	0	0	d__Bacteria; p__Cyanobacteria; c__4C0d-2; o__YS2; f__unidentified_YS2; g__unidentified_YS2; s__unidentified_YS2
ASV_17908	3	5	0	0	0	0	0	0	0	0	3	0	3	0	0	0	0	2	d__Bacteria; p__Firmicutes; c__Clostridia; o__Clostridiales; f__Lachnospiraceae; g__unidentified_Lachnospiraceae; s__unidentified_Lachnospiraceae
ASV_2179	0	0	0	0	1	0	0	0	0	0	0	0	0	0	0	0	0	0	d__Bacteria; p__Actinobacteria; c__Actinobacteria; o__Actinomycetales; f__Thermomonosporaceae; g__Actinomadura; s__unclassified_Actinomadura
ASV_16534	0	0	0	0	0	0	5	0	0	39	0	0	0	0	0	0	0	0	d__Bacteria; p__unclassified_Bacteria; c__unclassified_Bacteria; o__unclassified_Bacteria; f__unclassified_Bacteria; g__unclassified_Bacteria; s__unclassified_Bacteria
ASV_33527	0	0	13	0	0	0	0	0	0	0	0	0	0	0	0	0	0	0	d__Bacteria; p__Bacteroidetes; c__Bacteroidia; o__Bacteroidales; f__Prevotellaceae; g__Prevotella; s__unidentified_Prevotella
ASV_14094	6	0	4	3	0	7	0	0	0	0	0	0	0	0	0	0	0	0	d__Bacteria; p__Spirochaetes; c__Spirochaetes; o__Spirochaetales; f__Spirochaetaceae; g__Treponema; s__unidentified_Treponema
ASV_38795	4	0	0	12	4	5	0	0	0	7	0	0	0	0	0	0	0	0	d__Bacteria; p__Firmicutes; c__Erysipelotrichi; o__Erysipelotrichales; f__Erysipelotrichaceae; g__RFN20; s__unidentified_RFN20
ASV_14767	1	0	0	10	0	0	0	0	0	0	0	0	0	0	0	0	0	0	d__Bacteria; p__Bacteroidetes; c__Bacteroidia; o__Bacteroidales; f__S24-7; g__unidentified_S24-7; s__unidentified_S24-7
ASV_19878	2	1	0	4	0	0	0	1	1	0	2	0	0	0	1	1	0	0	d__Bacteria; p__Firmicutes; c__Clostridia; o__Clostridiales; f__Lachnospiraceae; g__unidentified_Lachnospiraceae; s__unidentified_Lachnospiraceae
ASV_22509	9	0	0	0	0	0	0	0	0	0	0	0	0	0	0	0	0	0	d__Bacteria; p__Firmicutes; c__Clostridia; o__Clostridiales; f__Lachnospiraceae; g__unidentified_Lachnospiraceae; s__unidentified_Lachnospiraceae
ASV_24558	4	0	0	0	0	0	0	0	0	0	0	0	0	0	0	0	0	0	d__Bacteria; p__Firmicutes; c__Clostridia; o__Clostridiales; f__Lachnospiraceae; g__unidentified_Lachnospiraceae; s__unidentified_Lachnospiraceae
ASV_16203	8	0	0	0	0	0	0	0	0	0	0	0	0	0	0	0	0	3	d__Bacteria; p__Firmicutes; c__Clostridia; o__Clostridiales; f__Ruminococcaceae; g__unidentified_Ruminococcaceae; s__unidentified_Ruminococcaceae
ASV_18936	0	0	0	0	0	0	0	0	0	0	3	0	0	2	0	0	0	0	d__Bacteria; p__Firmicutes; c__Erysipelotrichi; o__Erysipelotrichales; f__Erysipelotrichaceae; g__p-75-a5; s__unidentified_p-75-a5
ASV_11756	0	0	0	0	0	0	3	0	0	0	4	1	3	0	3	0	0	0	d__Bacteria; p__Actinobacteria; c__Coriobacteriia; o__Coriobacteriales; f__Coriobacteriaceae; g__unidentified_Coriobacteriaceae; s__unidentified_Coriobacteriaceae
ASV_12438	0	0	0	0	0	0	0	0	0	0	0	0	0	0	0	0	0	9	d__Bacteria; p__Firmicutes; c__Clostridia; o__Clostridiales; f__Ruminococcaceae; g__Ruminococcus; s__unidentified_Ruminococcus
ASV_8276	0	0	0	0	0	0	0	0	0	0	6	0	0	0	0	4	0	0	d__Bacteria; p__Firmicutes; c__Clostridia; o__Clostridiales; f__unidentified_Clostridiales; g__unidentified_Clostridiales; s__unidentified_Clostridiales
ASV_25088	0	0	0	18	0	0	0	0	0	0	0	0	0	0	0	0	0	0	d__Bacteria; p__Bacteroidetes; c__Bacteroidia; o__Bacteroidales; f__Prevotellaceae; g__Prevotella; s__unidentified_Prevotella
ASV_36869	13	0	0	0	4	0	0	0	0	0	0	0	0	0	0	0	0	0	d__Bacteria; p__Firmicutes; c__Clostridia; o__Clostridiales; f__Lachnospiraceae; g__Roseburia; s__Roseburia_faecis
ASV_32322	1	3	17	0	0	0	0	0	0	0	0	0	0	0	0	0	0	0	d__Bacteria; p__Firmicutes; c__Clostridia; o__Clostridiales; f__Veillonellaceae; g__unidentified_Veillonellaceae; s__unidentified_Veillonellaceae
ASV_37411	13	0	0	0	0	0	0	0	0	0	0	0	0	0	0	0	0	0	d__Bacteria; p__Firmicutes; c__Clostridia; o__Clostridiales; f__Ruminococcaceae; g__unclassified_Ruminococcaceae; s__unclassified_Ruminococcaceae
ASV_26564	0	0	0	0	0	0	0	0	0	0	0	3	0	0	3	0	0	0	d__Bacteria; p__TM7; c__TM7-3; o__CW040; f__F16; g__unidentified_F16; s__unidentified_F16
ASV_10517	0	0	0	0	0	0	0	0	0	0	7	0	0	0	0	6	0	0	d__Bacteria; p__Firmicutes; c__Clostridia; o__Clostridiales; f__[Mogibacteriaceae]; g__unidentified_[Mogibacteriaceae]; s__unidentified_[Mogibacteriaceae]
ASV_9204	25	0	0	0	0	0	0	0	0	0	0	0	0	0	0	0	0	0	d__Bacteria; p__Firmicutes; c__Clostridia; o__Clostridiales; f__Ruminococcaceae; g__Ruminococcus; s__unidentified_Ruminococcus
ASV_11956	7	0	0	0	0	0	0	0	0	0	7	0	0	0	0	0	0	0	d__Bacteria; p__Firmicutes; c__Clostridia; o__Clostridiales; f__unidentified_Clostridiales; g__unidentified_Clostridiales; s__unidentified_Clostridiales
ASV_13592	0	4	0	0	0	0	0	0	0	0	0	0	0	0	0	0	0	0	d__Bacteria; p__Firmicutes; c__Clostridia; o__Clostridiales; f__unidentified_Clostridiales; g__unidentified_Clostridiales; s__unidentified_Clostridiales
ASV_36396	0	0	0	0	0	0	0	0	0	7	0	0	0	0	10	0	4	0	d__Bacteria; p__Firmicutes; c__Clostridia; o__Clostridiales; f__Ruminococcaceae; g__Ruminococcus; s__Ruminococcus_callidus
ASV_6107	0	0	39	0	0	0	0	0	0	0	0	0	0	0	0	0	0	0	d__Bacteria; p__Bacteroidetes; c__Bacteroidia; o__Bacteroidales; f__S24-7; g__unidentified_S24-7; s__unidentified_S24-7
ASV_13455	0	0	0	0	39	0	0	0	0	0	0	0	0	0	0	0	0	0	d__Bacteria; p__Actinobacteria; c__Actinobacteria; o__Bifidobacteriales; f__Bifidobacteriaceae; g__unidentified_Bifidobacteriaceae; s__unidentified_Bifidobacteriaceae
ASV_29389	0	0	0	0	0	0	0	0	0	0	0	0	0	0	0	1	0	0	d__Bacteria; p__Firmicutes; c__Clostridia; o__Clostridiales; f__unidentified_Clostridiales; g__unidentified_Clostridiales; s__unidentified_Clostridiales
ASV_17555	0	2	3	4	10	3	0	0	0	0	0	0	0	0	0	0	0	0	d__Bacteria; p__Firmicutes; c__Clostridia; o__Clostridiales; f__Ruminococcaceae; g__unidentified_Ruminococcaceae; s__unidentified_Ruminococcaceae
ASV_10081	0	7	0	0	0	0	0	0	0	0	0	0	0	0	0	0	0	0	d__Bacteria; p__Firmicutes; c__Clostridia; o__Clostridiales; f__Lachnospiraceae; g__Coprococcus; s__unidentified_Coprococcus
ASV_4739	0	0	0	7	0	0	0	0	1	0	0	0	3	1	1	0	7	0	d__Bacteria; p__Actinobacteria; c__Actinobacteria; o__Bifidobacteriales; f__Bifidobacteriaceae; g__Bifidobacterium; s__unclassified_Bifidobacterium
ASV_29178	5	7	0	3	4	9	0	0	0	0	0	0	0	0	0	0	0	0	d__Bacteria; p__Spirochaetes; c__Spirochaetes; o__Spirochaetales; f__Spirochaetaceae; g__Treponema; s__unidentified_Treponema
ASV_18191	11	0	8	0	0	3	0	0	0	0	0	0	0	0	0	0	0	0	d__Bacteria; p__Firmicutes; c__Clostridia; o__Clostridiales; f__Lachnospiraceae; g__unclassified_Lachnospiraceae; s__unclassified_Lachnospiraceae
ASV_17239	0	0	0	0	0	0	18	0	0	0	0	0	0	0	5	0	0	0	d__Bacteria; p__Proteobacteria; c__Epsilonproteobacteria; o__Campylobacterales; f__Helicobacteraceae; g__Flexispira; s__unidentified_Flexispira
ASV_37776	0	11	0	0	0	0	0	0	0	0	3	0	0	0	0	0	0	0	d__Bacteria; p__Bacteroidetes; c__Bacteroidia; o__Bacteroidales; f__S24-7; g__unidentified_S24-7; s__unidentified_S24-7
ASV_29882	0	5	0	0	0	37	0	0	0	0	0	0	0	0	0	0	0	0	d__Bacteria; p__Bacteroidetes; c__Bacteroidia; o__Bacteroidales; f__Prevotellaceae; g__Prevotella; s__unidentified_Prevotella
ASV_33732	0	0	0	0	0	0	0	0	0	0	6	3	0	0	0	0	0	2	d__Bacteria; p__Actinobacteria; c__Coriobacteriia; o__Coriobacteriales; f__Coriobacteriaceae; g__unidentified_Coriobacteriaceae; s__unidentified_Coriobacteriaceae
ASV_16028	0	0	0	0	0	0	0	1	0	0	0	0	4	4	0	0	0	2	d__Bacteria; p__Firmicutes; c__Clostridia; o__Clostridiales; f__unidentified_Clostridiales; g__unidentified_Clostridiales; s__unidentified_Clostridiales
ASV_19521	0	0	39	0	0	0	0	0	0	0	0	0	0	0	0	0	0	0	d__Bacteria; p__Firmicutes; c__Clostridia; o__Clostridiales; f__Veillonellaceae; g__unidentified_Veillonellaceae; s__unidentified_Veillonellaceae
ASV_25060	0	0	0	8	0	0	0	0	5	0	0	1	0	4	0	0	0	2	d__Bacteria; p__Firmicutes; c__Clostridia; o__Clostridiales; f__Ruminococcaceae; g__unidentified_Ruminococcaceae; s__unidentified_Ruminococcaceae
ASV_28119	0	0	0	0	0	32	0	0	0	0	0	0	0	0	0	0	0	0	d__Bacteria; p__Bacteroidetes; c__Bacteroidia; o__Bacteroidales; f__unidentified_Bacteroidales; g__unidentified_Bacteroidales; s__unidentified_Bacteroidales
ASV_7022	0	0	0	0	0	4	0	0	0	0	0	0	0	0	0	0	0	0	d__Bacteria; p__Bacteroidetes; c__Flavobacteriia; o__Flavobacteriales; f__[Weeksellaceae]; g__Chryseobacterium; s__unidentified_Chryseobacterium
ASV_36173	5	9	0	0	10	6	0	0	0	0	0	0	0	0	0	0	0	0	d__Bacteria; p__Bacteroidetes; c__Bacteroidia; o__Bacteroidales; f__Prevotellaceae; g__Prevotella; s__unidentified_Prevotella
ASV_38816	0	0	0	0	0	0	0	6	3	1	1	0	0	0	0	0	0	0	d__Bacteria; p__Proteobacteria; c__Gammaproteobacteria; o__Pseudomonadales; f__Moraxellaceae; g__unidentified_Moraxellaceae; s__unidentified_Moraxellaceae
ASV_12822	23	0	0	5	0	0	0	0	0	0	0	0	0	0	0	0	0	0	d__Bacteria; p__Spirochaetes; c__Spirochaetes; o__Spirochaetales; f__Spirochaetaceae; g__Treponema; s__unidentified_Treponema
ASV_4939	4	0	0	0	0	0	0	11	0	0	0	0	0	0	0	0	0	0	d__Bacteria; p__TM7; c__TM7-3; o__CW040; f__F16; g__unidentified_F16; s__unidentified_F16
ASV_14210	0	0	0	0	0	0	0	11	0	0	0	0	0	0	0	0	0	0	d__Bacteria; p__Firmicutes; c__Clostridia; o__Clostridiales; f__[Tissierellaceae]; g__Peptoniphilus; s__unidentified_Peptoniphilus
ASV_20122	0	0	0	0	0	0	0	0	0	0	4	0	0	0	0	0	0	0	d__Bacteria; p__Firmicutes; c__Clostridia; o__Clostridiales; f__Clostridiaceae; g__Clostridium; s__Clostridium_celatum
ASV_10220	0	0	0	0	0	0	0	0	0	0	0	0	13	0	0	0	0	0	d__Bacteria; p__Firmicutes; c__Clostridia; o__Clostridiales; f__unidentified_Clostridiales; g__unidentified_Clostridiales; s__unidentified_Clostridiales
ASV_7476	0	0	0	0	0	0	0	0	4	0	0	0	0	0	0	0	0	0	d__Bacteria; p__Firmicutes; c__Clostridia; o__Clostridiales; f__unidentified_Clostridiales; g__unidentified_Clostridiales; s__unidentified_Clostridiales
ASV_26283	0	0	0	0	0	0	0	0	0	0	0	2	0	4	0	0	0	8	d__Bacteria; p__Lentisphaerae; c__[Lentisphaeria]; o__Victivallales; f__Victivallaceae; g__unidentified_Victivallaceae; s__unidentified_Victivallaceae
ASV_16877	0	0	0	37	0	0	0	0	0	0	0	0	0	0	0	0	0	0	d__Bacteria; p__Bacteroidetes; c__Bacteroidia; o__Bacteroidales; f__Prevotellaceae; g__Prevotella; s__unidentified_Prevotella
ASV_20578	0	0	0	0	0	0	0	0	0	17	0	0	0	0	0	0	0	0	d__Bacteria; p__Firmicutes; c__Clostridia; o__Clostridiales; f__Clostridiaceae; g__Clostridium; s__Clostridium_celatum
ASV_27450	0	0	0	0	0	0	0	0	0	0	0	0	0	0	13	8	0	20	d__Bacteria; p__Firmicutes; c__Clostridia; o__Clostridiales; f__Lachnospiraceae; g__Blautia; s__unidentified_Blautia
ASV_24287	0	0	0	0	0	0	0	0	0	0	0	7	0	0	0	5	7	0	d__Bacteria; p__Actinobacteria; c__Actinobacteria; o__Actinomycetales; f__Micrococcaceae; g__Arthrobacter; s__unclassified_Arthrobacter
ASV_2054	6	0	5	0	0	0	0	0	0	0	0	0	0	0	0	0	0	0	d__Bacteria; p__Spirochaetes; c__Spirochaetes; o__Spirochaetales; f__Spirochaetaceae; g__Treponema; s__unidentified_Treponema
ASV_323	0	0	7	6	0	5	0	0	0	0	0	0	0	0	0	0	0	0	d__Bacteria; p__Bacteroidetes; c__Bacteroidia; o__Bacteroidales; f__unidentified_Bacteroidales; g__unidentified_Bacteroidales; s__unidentified_Bacteroidales
ASV_12368	3	8	13	4	3	0	0	0	0	0	0	0	0	0	0	0	0	0	d__Bacteria; p__Bacteroidetes; c__Bacteroidia; o__Bacteroidales; f__unidentified_Bacteroidales; g__unidentified_Bacteroidales; s__unidentified_Bacteroidales
ASV_18535	22	0	0	0	0	0	0	0	0	0	0	0	0	0	0	0	0	0	d__Bacteria; p__Spirochaetes; c__Spirochaetes; o__Spirochaetales; f__Spirochaetaceae; g__Treponema; s__unidentified_Treponema
ASV_12104	8	4	17	0	0	0	0	0	0	0	0	0	0	0	0	0	0	0	d__Bacteria; p__Firmicutes; c__Clostridia; o__Clostridiales; f__[Mogibacteriaceae]; g__unidentified_[Mogibacteriaceae]; s__unidentified_[Mogibacteriaceae]
ASV_5345	0	4	34	0	0	0	0	0	0	0	0	0	0	0	0	0	0	0	d__Bacteria; p__Firmicutes; c__Clostridia; o__Clostridiales; f__unidentified_Clostridiales; g__unidentified_Clostridiales; s__unidentified_Clostridiales
ASV_18455	0	7	0	0	0	0	0	0	0	11	0	0	0	0	0	0	0	0	d__Bacteria; p__Firmicutes; c__Clostridia; o__Clostridiales; f__Ruminococcaceae; g__unidentified_Ruminococcaceae; s__unidentified_Ruminococcaceae
ASV_10831	0	0	15	0	0	0	0	0	0	0	0	0	0	0	0	0	0	0	d__Bacteria; p__Bacteroidetes; c__Bacteroidia; o__Bacteroidales; f__unidentified_Bacteroidales; g__unidentified_Bacteroidales; s__unidentified_Bacteroidales
ASV_32842	0	0	37	0	0	0	0	0	0	0	0	0	0	0	0	0	0	0	d__Bacteria; p__Bacteroidetes; c__Bacteroidia; o__Bacteroidales; f__S24-7; g__unidentified_S24-7; s__unidentified_S24-7
ASV_15121	0	0	17	0	10	0	0	0	0	0	0	0	0	0	0	0	0	0	d__Bacteria; p__Firmicutes; c__Clostridia; o__Clostridiales; f__Lachnospiraceae; g__unclassified_Lachnospiraceae; s__unclassified_Lachnospiraceae
ASV_35816	0	0	0	0	0	0	0	0	4	0	0	0	0	7	0	0	0	0	d__Bacteria; p__Firmicutes; c__Erysipelotrichi; o__Erysipelotrichales; f__Erysipelotrichaceae; g__p-75-a5; s__unidentified_p-75-a5
ASV_31704	0	0	0	0	0	0	0	0	0	0	0	0	0	4	0	0	0	0	d__Bacteria; p__Firmicutes; c__Clostridia; o__Clostridiales; f__unidentified_Clostridiales; g__unidentified_Clostridiales; s__unidentified_Clostridiales
ASV_33664	0	0	0	9	4	0	0	0	0	0	0	0	0	0	0	0	0	0	d__Bacteria; p__Bacteroidetes; c__Bacteroidia; o__Bacteroidales; f__S24-7; g__unidentified_S24-7; s__unidentified_S24-7
ASV_29554	0	0	0	25	0	0	0	0	0	0	0	0	0	0	0	0	0	0	d__Bacteria; p__Bacteroidetes; c__Bacteroidia; o__Bacteroidales; f__Bacteroidaceae; g__BF311; s__unidentified_BF311
ASV_8323	0	0	0	0	0	0	0	0	0	0	5	0	0	0	0	3	0	0	d__Bacteria; p__Actinobacteria; c__Coriobacteriia; o__Coriobacteriales; f__Coriobacteriaceae; g__Olsenella; s__unclassified_Olsenella
ASV_9684	0	0	0	0	0	0	0	0	0	0	0	0	0	0	0	0	23	0	d__Bacteria; p__Proteobacteria; c__Gammaproteobacteria; o__Enterobacteriales; f__Enterobacteriaceae; g__unclassified_Enterobacteriaceae; s__unclassified_Enterobacteriaceae
ASV_16603	0	0	0	0	0	6	0	0	0	0	0	5	0	0	0	0	0	5	d__Bacteria; p__Firmicutes; c__Clostridia; o__Clostridiales; f__unidentified_Clostridiales; g__unidentified_Clostridiales; s__unidentified_Clostridiales
ASV_20233	1	0	4	0	2	0	0	0	0	0	0	0	0	0	0	0	0	0	d__Bacteria; p__Spirochaetes; c__Spirochaetes; o__Spirochaetales; f__Spirochaetaceae; g__Treponema; s__unidentified_Treponema
ASV_31427	0	0	0	0	0	0	0	1	0	0	0	0	0	0	0	0	0	1	d__Bacteria; p__Bacteroidetes; c__Flavobacteriia; o__Flavobacteriales; f__[Weeksellaceae]; g__Chryseobacterium; s__unidentified_Chryseobacterium
ASV_18319	0	0	0	7	0	0	0	0	0	0	0	0	0	0	0	0	0	0	d__Bacteria; p__Firmicutes; c__Clostridia; o__Clostridiales; f__Lachnospiraceae; g__unidentified_Lachnospiraceae; s__unidentified_Lachnospiraceae
ASV_11932	3	0	0	0	0	0	0	10	0	0	0	0	0	0	0	0	0	0	d__Bacteria; p__Actinobacteria; c__Actinobacteria; o__Actinomycetales; f__Corynebacteriaceae; g__Corynebacterium; s__unidentified_Corynebacterium
ASV_21818	13	8	9	0	0	0	0	0	0	0	0	0	0	0	0	0	0	0	d__Bacteria; p__Firmicutes; c__Clostridia; o__Clostridiales; f__Veillonellaceae; g__Selenomonas; s__Selenomonas_ruminantium
ASV_37237	6	0	7	10	0	0	0	1	0	0	0	0	0	0	0	2	0	1	d__Bacteria; p__Firmicutes; c__Clostridia; o__Clostridiales; f__Lachnospiraceae; g__unidentified_Lachnospiraceae; s__unidentified_Lachnospiraceae
ASV_28754	2	0	18	0	0	0	0	0	0	0	0	0	0	0	0	0	0	0	d__Bacteria; p__Firmicutes; c__Clostridia; o__Clostridiales; f__Ruminococcaceae; g__unidentified_Ruminococcaceae; s__unidentified_Ruminococcaceae
ASV_28	2	0	0	0	0	0	0	0	0	0	0	0	11	0	0	0	0	0	d__Bacteria; p__Firmicutes; c__Clostridia; o__Clostridiales; f__Lachnospiraceae; g__Butyrivibrio; s__unidentified_Butyrivibrio
ASV_24308	0	0	0	0	0	0	0	0	0	0	0	3	0	0	0	0	0	4	d__Bacteria; p__Tenericutes; c__Mollicutes; o__RF39; f__unidentified_RF39; g__unidentified_RF39; s__unidentified_RF39
ASV_35448	0	0	0	0	0	0	0	9	0	0	0	0	0	0	0	0	0	0	d__Bacteria; p__Firmicutes; c__Bacilli; o__Bacillales; f__Staphylococcaceae; g__Staphylococcus; s__unclassified_Staphylococcus
ASV_22814	0	5	0	21	4	0	0	0	0	0	0	0	0	0	0	0	0	0	d__Bacteria; p__unclassified_Bacteria; c__unclassified_Bacteria; o__unclassified_Bacteria; f__unclassified_Bacteria; g__unclassified_Bacteria; s__unclassified_Bacteria
ASV_29083	0	0	0	0	0	0	0	0	0	0	0	3	0	0	0	0	0	6	d__Bacteria; p__Firmicutes; c__Clostridia; o__Clostridiales; f__unidentified_Clostridiales; g__unidentified_Clostridiales; s__unidentified_Clostridiales
ASV_5098	0	0	2	0	0	0	0	0	0	0	0	0	0	2	0	0	0	0	d__Bacteria; p__Firmicutes; c__Clostridia; o__Clostridiales; f__Lachnospiraceae; g__unidentified_Lachnospiraceae; s__unidentified_Lachnospiraceae
ASV_39893	0	0	0	0	0	0	0	5	0	0	5	0	0	0	0	4	0	0	d__Bacteria; p__Actinobacteria; c__Coriobacteriia; o__Coriobacteriales; f__Coriobacteriaceae; g__Olsenella; s__Olsenella_umbonata
ASV_37121	0	0	6	5	0	7	0	0	0	0	0	0	0	0	0	0	0	0	d__Bacteria; p__Firmicutes; c__Clostridia; o__Clostridiales; f__[Mogibacteriaceae]; g__unidentified_[Mogibacteriaceae]; s__unidentified_[Mogibacteriaceae]
ASV_3503	0	0	0	0	1	0	0	0	0	0	0	0	0	0	0	0	0	0	d__Bacteria; p__Firmicutes; c__Clostridia; o__Clostridiales; f__unidentified_Clostridiales; g__unidentified_Clostridiales; s__unidentified_Clostridiales
ASV_30673	0	0	0	0	0	0	0	0	2	0	0	0	0	5	0	0	0	0	d__Bacteria; p__Firmicutes; c__Clostridia; o__Clostridiales; f__Ruminococcaceae; g__unclassified_Ruminococcaceae; s__unclassified_Ruminococcaceae
ASV_7371	0	0	0	6	0	0	0	0	0	0	0	0	0	0	0	0	0	0	d__Bacteria; p__Firmicutes; c__Clostridia; o__Clostridiales; f__unidentified_Clostridiales; g__unidentified_Clostridiales; s__unidentified_Clostridiales
ASV_36071	0	0	0	0	0	0	0	0	0	0	13	0	0	0	0	2	0	0	d__Bacteria; p__Firmicutes; c__Clostridia; o__Clostridiales; f__Clostridiaceae; g__unidentified_Clostridiaceae; s__unidentified_Clostridiaceae
ASV_6396	0	0	0	0	0	0	0	0	0	0	36	0	0	0	0	0	0	0	d__Bacteria; p__Firmicutes; c__Clostridia; o__Clostridiales; f__Clostridiaceae; g__Sarcina; s__unidentified_Sarcina
ASV_28856	0	0	0	0	0	0	0	20	0	0	0	0	0	0	0	0	0	0	d__Bacteria; p__Firmicutes; c__Clostridia; o__Clostridiales; f__Lachnospiraceae; g__Coprococcus; s__unidentified_Coprococcus
ASV_21492	0	0	0	0	0	5	0	0	2	0	1	2	0	2	0	0	0	1	d__Bacteria; p__Firmicutes; c__Clostridia; o__Clostridiales; f__Ruminococcaceae; g__Ruminococcus; s__Ruminococcus_flavefaciens
ASV_21511	0	0	0	0	0	0	0	2	0	0	0	2	1	4	0	3	1	3	d__Bacteria; p__Firmicutes; c__Clostridia; o__Clostridiales; f__Clostridiaceae; g__unidentified_Clostridiaceae; s__unidentified_Clostridiaceae
ASV_21198	0	0	0	0	0	0	0	0	2	0	9	0	4	1	0	3	0	0	d__Bacteria; p__Firmicutes; c__Clostridia; o__Clostridiales; f__unidentified_Clostridiales; g__unidentified_Clostridiales; s__unidentified_Clostridiales
ASV_30511	0	0	0	0	0	0	0	0	1	0	1	1	2	1	0	3	0	3	d__Bacteria; p__Firmicutes; c__Clostridia; o__Clostridiales; f__unidentified_Clostridiales; g__unidentified_Clostridiales; s__unidentified_Clostridiales
ASV_33445	21	0	6	0	0	0	0	0	0	0	0	0	0	0	0	0	0	0	d__Bacteria; p__Firmicutes; c__Clostridia; o__Clostridiales; f__Lachnospiraceae; g__unclassified_Lachnospiraceae; s__unclassified_Lachnospiraceae
ASV_15695	6	0	0	0	0	0	0	0	0	0	2	4	0	2	0	4	0	0	d__Bacteria; p__Actinobacteria; c__Coriobacteriia; o__Coriobacteriales; f__Coriobacteriaceae; g__Adlercreutzia; s__unidentified_Adlercreutzia
ASV_8639	11	0	16	0	0	0	0	0	0	0	0	0	0	0	0	0	0	0	d__Bacteria; p__Firmicutes; c__Clostridia; o__Clostridiales; f__Veillonellaceae; g__Succiniclasticum; s__unidentified_Succiniclasticum
ASV_31092	9	0	0	0	0	0	0	0	0	0	0	0	0	0	0	0	0	0	d__Bacteria; p__Tenericutes; c__Mollicutes; o__RF39; f__unidentified_RF39; g__unidentified_RF39; s__unidentified_RF39
ASV_15735	0	0	0	0	0	0	8	0	0	19	0	0	0	0	0	0	0	0	d__Bacteria; p__unclassified_Bacteria; c__unclassified_Bacteria; o__unclassified_Bacteria; f__unclassified_Bacteria; g__unclassified_Bacteria; s__unclassified_Bacteria
ASV_17267	0	0	0	0	0	0	5	0	0	13	0	0	0	0	0	0	0	0	d__Bacteria; p__Actinobacteria; c__Actinobacteria; o__Actinomycetales; f__Micrococcaceae; g__unclassified_Micrococcaceae; s__unclassified_Micrococcaceae
ASV_37081	0	0	0	0	6	0	0	0	4	11	0	0	0	0	5	0	0	0	d__Bacteria; p__Bacteroidetes; c__Bacteroidia; o__Bacteroidales; f__S24-7; g__unidentified_S24-7; s__unidentified_S24-7
ASV_23810	0	0	0	0	0	0	0	6	0	0	2	2	14	0	0	1	0	3	d__Bacteria; p__Firmicutes; c__Clostridia; o__Clostridiales; f__unidentified_Clostridiales; g__unidentified_Clostridiales; s__unidentified_Clostridiales
ASV_24118	0	0	0	0	0	0	0	0	0	0	0	7	3	0	0	0	0	1	d__Bacteria; p__Firmicutes; c__Clostridia; o__Clostridiales; f__Lachnospiraceae; g__unclassified_Lachnospiraceae; s__unclassified_Lachnospiraceae
ASV_16159	0	0	0	0	0	0	0	0	0	0	18	0	0	0	6	0	0	0	d__Bacteria; p__Firmicutes; c__Clostridia; o__Clostridiales; f__unidentified_Clostridiales; g__unidentified_Clostridiales; s__unidentified_Clostridiales
ASV_883	0	0	0	0	0	0	0	0	0	0	0	15	0	0	0	0	0	0	d__Bacteria; p__Firmicutes; c__Clostridia; o__Clostridiales; f__Ruminococcaceae; g__Ruminococcus; s__unidentified_Ruminococcus
ASV_30620	0	0	0	0	0	0	0	0	0	0	0	0	0	14	0	0	0	0	d__Bacteria; p__Firmicutes; c__Clostridia; o__Clostridiales; f__Lachnospiraceae; g__Butyrivibrio; s__unidentified_Butyrivibrio
ASV_11612	0	0	10	0	6	0	0	0	0	0	0	0	0	0	0	0	0	0	d__Bacteria; p__Bacteroidetes; c__Bacteroidia; o__Bacteroidales; f__unidentified_Bacteroidales; g__unidentified_Bacteroidales; s__unidentified_Bacteroidales
ASV_29248	0	4	0	0	0	6	0	0	0	0	0	1	0	1	0	6	0	0	d__Bacteria; p__Firmicutes; c__Clostridia; o__Clostridiales; f__unidentified_Clostridiales; g__unidentified_Clostridiales; s__unidentified_Clostridiales
ASV_10408	7	12	0	0	0	0	0	0	0	0	0	0	0	0	0	0	0	0	d__Bacteria; p__Firmicutes; c__Clostridia; o__Clostridiales; f__[Mogibacteriaceae]; g__unidentified_[Mogibacteriaceae]; s__unidentified_[Mogibacteriaceae]
ASV_17902	0	0	0	0	0	0	0	0	0	6	0	0	0	0	0	0	0	0	k__Unassigned; p__Unassigned; c__Unassigned; o__Unassigned; f__Unassigned; g__Unassigned; s__Unassigned
ASV_37925	0	0	0	0	0	0	0	2	2	0	2	0	0	3	0	2	0	0	d__Bacteria; p__Firmicutes; c__Clostridia; o__Clostridiales; f__unidentified_Clostridiales; g__unidentified_Clostridiales; s__unidentified_Clostridiales
ASV_35660	0	0	0	0	0	0	0	0	0	20	0	0	0	0	0	0	0	0	d__Bacteria; p__Firmicutes; c__Clostridia; o__Clostridiales; f__unclassified_Clostridiales; g__unclassified_Clostridiales; s__unclassified_Clostridiales
ASV_17305	1	0	0	0	0	0	0	0	0	0	0	0	0	0	0	0	0	0	d__Bacteria; p__TM7; c__TM7-3; o__CW040; f__F16; g__unidentified_F16; s__unidentified_F16
ASV_10419	8	0	0	0	0	0	0	0	0	0	0	0	0	0	0	0	0	0	d__Bacteria; p__Cyanobacteria; c__4C0d-2; o__YS2; f__unidentified_YS2; g__unidentified_YS2; s__unidentified_YS2
ASV_25741	8	0	0	0	0	0	0	0	0	0	0	0	0	0	0	0	0	0	d__Bacteria; p__Firmicutes; c__Clostridia; o__Clostridiales; f__Ruminococcaceae; g__Ruminococcus; s__unidentified_Ruminococcus
ASV_20526	4	0	0	30	0	0	0	0	0	0	0	0	0	0	0	0	0	0	d__Bacteria; p__Proteobacteria; c__Alphaproteobacteria; o__Rhodospirillales; f__Acetobacteraceae; g__unclassified_Acetobacteraceae; s__unclassified_Acetobacteraceae
ASV_33736	0	0	0	0	0	0	0	2	0	0	2	1	0	0	0	3	1	1	d__Bacteria; p__Firmicutes; c__Clostridia; o__Clostridiales; f__unidentified_Clostridiales; g__unidentified_Clostridiales; s__unidentified_Clostridiales
ASV_18453	0	0	0	0	0	0	0	0	0	36	0	0	0	0	0	0	0	0	d__Bacteria; p__unclassified_Bacteria; c__unclassified_Bacteria; o__unclassified_Bacteria; f__unclassified_Bacteria; g__unclassified_Bacteria; s__unclassified_Bacteria
ASV_19717	0	12	0	0	0	6	0	0	0	0	0	0	0	0	0	0	0	0	d__Bacteria; p__Bacteroidetes; c__Bacteroidia; o__Bacteroidales; f__[Paraprevotellaceae]; g__unidentified_[Paraprevotellaceae]; s__unidentified_[Paraprevotellaceae]
ASV_12514	0	0	0	7	0	0	0	0	0	9	8	0	0	0	0	0	0	0	d__Bacteria; p__Actinobacteria; c__Actinobacteria; o__Actinomycetales; f__Micrococcaceae; g__Rothia; s__Rothia_mucilaginosa
ASV_35710	0	0	11	0	0	8	0	0	0	0	0	0	0	0	0	0	0	0	d__Bacteria; p__Firmicutes; c__Clostridia; o__Clostridiales; f__Ruminococcaceae; g__unidentified_Ruminococcaceae; s__unidentified_Ruminococcaceae
ASV_37918	0	0	0	25	0	0	0	0	0	0	0	0	0	0	0	0	0	0	d__Bacteria; p__Bacteroidetes; c__Bacteroidia; o__Bacteroidales; f__S24-7; g__unidentified_S24-7; s__unidentified_S24-7
ASV_9819	2	0	0	0	0	0	0	0	0	0	0	0	0	0	0	0	0	0	d__Bacteria; p__Firmicutes; c__Clostridia; o__Clostridiales; f__Lachnospiraceae; g__Coprococcus; s__unidentified_Coprococcus
ASV_5181	2	0	0	0	0	0	0	0	0	0	0	0	0	0	0	0	0	0	d__Bacteria; p__Bacteroidetes; c__Bacteroidia; o__Bacteroidales; f__[Paraprevotellaceae]; g__CF231; s__unidentified_CF231
ASV_22524	0	0	0	0	0	0	8	0	0	41	0	0	0	0	0	0	0	0	d__Bacteria; p__unclassified_Bacteria; c__unclassified_Bacteria; o__unclassified_Bacteria; f__unclassified_Bacteria; g__unclassified_Bacteria; s__unclassified_Bacteria
ASV_24716	0	0	0	0	0	0	0	1	0	11	0	0	0	0	0	0	0	0	d__Bacteria; p__Bacteroidetes; c__Bacteroidia; o__Bacteroidales; f__Bacteroidaceae; g__BF311; s__unidentified_BF311
ASV_35454	2	1	1	4	0	6	0	3	0	0	0	0	0	2	3	1	0	2	d__Bacteria; p__Firmicutes; c__Bacilli; o__Lactobacillales; f__Lactobacillaceae; g__Lactobacillus; s__unidentified_Lactobacillus
ASV_32910	0	0	0	0	0	0	0	0	2	0	6	3	0	0	0	0	0	1	d__Bacteria; p__Firmicutes; c__Clostridia; o__Clostridiales; f__Lachnospiraceae; g__unidentified_Lachnospiraceae; s__unidentified_Lachnospiraceae
ASV_27844	3	0	4	12	0	22	0	0	0	0	0	0	0	0	0	0	0	0	d__Bacteria; p__Bacteroidetes; c__Bacteroidia; o__Bacteroidales; f__S24-7; g__unidentified_S24-7; s__unidentified_S24-7
ASV_16653	23	0	0	0	0	0	0	0	0	0	0	0	0	0	0	0	0	0	d__Bacteria; p__Firmicutes; c__Clostridia; o__Clostridiales; f__Lachnospiraceae; g__Pseudobutyrivibrio; s__unidentified_Pseudobutyrivibrio
ASV_17373	27	0	0	0	0	0	0	0	0	0	0	0	0	0	0	0	0	0	d__Bacteria; p__Firmicutes; c__Clostridia; o__Clostridiales; f__Ruminococcaceae; g__Ruminococcus; s__Ruminococcus_flavefaciens
ASV_17791	0	0	0	0	0	0	70	0	0	0	0	0	0	0	0	0	0	0	d__Bacteria; p__Bacteroidetes; c__Bacteroidia; o__Bacteroidales; f__[Paraprevotellaceae]; g__CF231; s__unidentified_CF231
ASV_13111	0	0	0	0	0	0	0	0	0	53	0	0	0	0	0	0	0	0	d__Bacteria; p__Firmicutes; c__Clostridia; o__Clostridiales; f__Ruminococcaceae; g__unidentified_Ruminococcaceae; s__unidentified_Ruminococcaceae
ASV_10673	0	0	0	0	0	0	0	0	5	0	1	0	0	0	1	0	0	0	d__Bacteria; p__Firmicutes; c__Clostridia; o__Clostridiales; f__Lachnospiraceae; g__Butyrivibrio; s__unidentified_Butyrivibrio
ASV_13584	0	0	0	0	0	0	0	0	3	0	0	0	0	0	0	0	0	0	d__Bacteria; p__Firmicutes; c__Clostridia; o__Clostridiales; f__unidentified_Clostridiales; g__unidentified_Clostridiales; s__unidentified_Clostridiales
ASV_39099	0	1	0	0	0	0	0	2	0	0	0	0	1	1	0	0	1	0	d__Bacteria; p__Firmicutes; c__Bacilli; o__Lactobacillales; f__Lactobacillaceae; g__Lactobacillus; s__unidentified_Lactobacillus
ASV_32942	1	0	0	0	2	3	1	1	4	0	0	0	0	3	2	0	0	2	d__Bacteria; p__Firmicutes; c__Bacilli; o__Lactobacillales; f__Lactobacillaceae; g__Lactobacillus; s__unidentified_Lactobacillus
ASV_20751	0	0	0	0	0	0	0	0	0	0	0	0	8	0	0	4	0	0	d__Bacteria; p__Firmicutes; c__Erysipelotrichi; o__Erysipelotrichales; f__Erysipelotrichaceae; g__Bulleidia; s__unidentified_Bulleidia
ASV_27836	0	0	0	0	0	0	0	0	0	6	0	0	0	0	0	0	0	0	d__Bacteria; p__Bacteroidetes; c__Flavobacteriia; o__Flavobacteriales; f__[Weeksellaceae]; g__Chryseobacterium; s__unidentified_Chryseobacterium
ASV_4749	0	0	0	0	0	0	0	0	0	0	0	0	0	0	0	5	0	1	d__Bacteria; p__Firmicutes; c__Erysipelotrichi; o__Erysipelotrichales; f__Erysipelotrichaceae; g__p-75-a5; s__unidentified_p-75-a5
ASV_21833	0	0	0	0	0	0	0	0	0	0	2	0	0	0	8	4	0	0	d__Bacteria; p__Firmicutes; c__Clostridia; o__Clostridiales; f__Lachnospiraceae; g__Butyrivibrio; s__unidentified_Butyrivibrio
ASV_36680	1	0	14	3	0	0	0	0	0	0	0	0	0	0	0	0	0	0	d__Bacteria; p__Firmicutes; c__Clostridia; o__Clostridiales; f__unclassified_Clostridiales; g__unclassified_Clostridiales; s__unclassified_Clostridiales
ASV_13037	1	0	24	3	0	0	0	0	0	0	0	0	0	0	0	0	0	0	d__Bacteria; p__Bacteroidetes; c__Bacteroidia; o__Bacteroidales; f__unidentified_Bacteroidales; g__unidentified_Bacteroidales; s__unidentified_Bacteroidales
ASV_37849	11	0	7	0	2	0	22	0	0	0	0	0	0	0	0	0	0	0	d__Bacteria; p__Bacteroidetes; c__Bacteroidia; o__Bacteroidales; f__Prevotellaceae; g__Prevotella; s__unidentified_Prevotella
ASV_36497	12	0	0	0	0	12	0	0	0	0	0	0	0	0	0	0	0	0	d__Bacteria; p__Bacteroidetes; c__Bacteroidia; o__Bacteroidales; f__S24-7; g__unidentified_S24-7; s__unidentified_S24-7
ASV_38613	0	0	0	0	0	0	0	0	0	0	0	5	4	0	0	0	0	0	d__Bacteria; p__Actinobacteria; c__Coriobacteriia; o__Coriobacteriales; f__Coriobacteriaceae; g__Atopobium; s__unidentified_Atopobium
ASV_36368	0	0	30	0	0	0	0	0	0	0	0	0	0	0	0	0	0	0	d__Bacteria; p__Bacteroidetes; c__Bacteroidia; o__Bacteroidales; f__Prevotellaceae; g__Prevotella; s__Prevotella_ruminicola
ASV_20666	4	3	5	2	0	0	5	0	0	0	0	0	0	0	0	0	0	0	d__Bacteria; p__unidentified_Bacteria; c__unidentified_Bacteria; o__unidentified_Bacteria; f__unidentified_Bacteria; g__unidentified_Bacteria; s__unidentified_Bacteria
ASV_9697	3	0	0	0	19	8	0	0	0	0	0	0	0	0	0	0	0	0	d__Bacteria; p__WPS-2; c__unidentified_WPS-2; o__unidentified_WPS-2; f__unidentified_WPS-2; g__unidentified_WPS-2; s__unidentified_WPS-2
ASV_27617	0	0	0	0	0	0	16	0	0	5	0	0	0	0	0	0	0	0	d__Bacteria; p__Firmicutes; c__Bacilli; o__Bacillales; f__Bacillaceae; g__Bacillus; s__unclassified_Bacillus
ASV_14208	0	0	0	0	0	0	0	0	2	0	2	0	5	0	0	4	0	0	d__Bacteria; p__Firmicutes; c__Clostridia; o__Clostridiales; f__unidentified_Clostridiales; g__unidentified_Clostridiales; s__unidentified_Clostridiales
ASV_11541	0	0	0	0	5	0	0	0	0	0	0	0	0	0	0	0	0	0	d__Bacteria; p__Firmicutes; c__Clostridia; o__Clostridiales; f__Lachnospiraceae; g__unidentified_Lachnospiraceae; s__unidentified_Lachnospiraceae
ASV_7960	0	0	0	0	0	0	0	0	0	0	0	4	0	0	6	0	0	2	d__Bacteria; p__Actinobacteria; c__Coriobacteriia; o__Coriobacteriales; f__Coriobacteriaceae; g__unclassified_Coriobacteriaceae; s__unclassified_Coriobacteriaceae
ASV_1597	4	0	0	10	0	0	0	0	0	0	0	0	0	0	0	0	0	0	d__Bacteria; p__Firmicutes; c__Bacilli; o__Lactobacillales; f__Lactobacillaceae; g__Lactobacillus; s__unclassified_Lactobacillus
ASV_9592	1	7	7	0	5	3	0	0	0	0	0	0	0	0	0	0	0	0	d__Bacteria; p__Lentisphaerae; c__[Lentisphaeria]; o__Z20; f__R4-45B; g__unidentified_R4-45B; s__unidentified_R4-45B
ASV_13539	28	0	0	0	0	0	0	0	0	0	0	0	0	0	0	0	0	0	d__Bacteria; p__Actinobacteria; c__Actinobacteria; o__Bifidobacteriales; f__Bifidobacteriaceae; g__unidentified_Bifidobacteriaceae; s__unidentified_Bifidobacteriaceae
ASV_36980	3	0	0	0	0	0	0	0	0	0	0	2	0	0	0	0	0	4	d__Bacteria; p__Actinobacteria; c__Coriobacteriia; o__Coriobacteriales; f__Coriobacteriaceae; g__unclassified_Coriobacteriaceae; s__unclassified_Coriobacteriaceae
ASV_19559	0	15	8	0	19	0	0	0	0	0	0	0	0	0	0	0	0	0	d__Bacteria; p__Bacteroidetes; c__Bacteroidia; o__Bacteroidales; f__[Paraprevotellaceae]; g__CF231; s__unidentified_CF231
ASV_36068	0	0	0	0	0	0	0	0	0	0	0	3	7	0	0	0	0	0	d__Archaea; p__Euryarchaeota; c__Methanobacteria; o__Methanobacteriales; f__Methanobacteriaceae; g__Methanobrevibacter; s__unidentified_Methanobrevibacter
ASV_26496	0	0	0	0	0	0	0	0	0	0	0	3	0	0	0	0	0	3	d__Bacteria; p__Firmicutes; c__Clostridia; o__Clostridiales; f__Lachnospiraceae; g__unclassified_Lachnospiraceae; s__unclassified_Lachnospiraceae
ASV_13263	0	0	30	0	0	0	0	0	0	0	0	0	0	0	0	0	0	0	d__Bacteria; p__Firmicutes; c__Clostridia; o__Clostridiales; f__unidentified_Clostridiales; g__unidentified_Clostridiales; s__unidentified_Clostridiales
ASV_1792	0	0	7	8	0	12	0	0	0	0	0	0	0	0	0	0	0	0	d__Bacteria; p__Firmicutes; c__Clostridia; o__Clostridiales; f__Ruminococcaceae; g__unidentified_Ruminococcaceae; s__unidentified_Ruminococcaceae
ASV_34164	0	0	0	0	0	0	0	0	0	0	0	6	0	0	0	0	0	0	d__Bacteria; p__TM7; c__TM7-3; o__CW040; f__F16; g__unidentified_F16; s__unidentified_F16
ASV_2849	0	0	0	4	0	0	0	0	0	0	0	0	0	0	0	0	0	0	d__Bacteria; p__Firmicutes; c__Clostridia; o__Clostridiales; f__Ruminococcaceae; g__unclassified_Ruminococcaceae; s__unclassified_Ruminococcaceae
ASV_39711	0	0	0	0	0	0	0	0	0	0	0	0	0	0	0	0	0	3	d__Bacteria; p__Cyanobacteria; c__4C0d-2; o__YS2; f__unidentified_YS2; g__unidentified_YS2; s__unidentified_YS2
ASV_7373	0	3	8	7	0	0	0	0	0	0	0	0	0	0	0	0	0	0	d__Bacteria; p__Firmicutes; c__Clostridia; o__Clostridiales; f__Ruminococcaceae; g__unidentified_Ruminococcaceae; s__unidentified_Ruminococcaceae
ASV_9456	0	8	0	0	0	0	0	0	0	0	0	0	0	0	0	0	0	0	d__Bacteria; p__Proteobacteria; c__Deltaproteobacteria; o__Desulfovibrionales; f__Desulfovibrionaceae; g__Desulfovibrio; s__Desulfovibrio_D168
ASV_13413	0	0	0	0	0	0	2	4	0	6	0	0	0	0	0	0	0	0	d__Bacteria; p__Proteobacteria; c__Gammaproteobacteria; o__Pseudomonadales; f__Moraxellaceae; g__Psychrobacter; s__Psychrobacter_marincola
ASV_16775	1	0	7	0	1	0	0	0	0	0	0	0	0	0	2	0	0	0	d__Bacteria; p__Proteobacteria; c__Alphaproteobacteria; o__unidentified_Alphaproteobacteria; f__unidentified_Alphaproteobacteria; g__unidentified_Alphaproteobacteria; s__unidentified_Alphaproteobacteria
ASV_9656	0	0	0	0	0	0	0	0	0	0	0	0	0	0	0	5	0	0	d__Bacteria; p__Firmicutes; c__Clostridia; o__Clostridiales; f__unidentified_Clostridiales; g__unidentified_Clostridiales; s__unidentified_Clostridiales
ASV_24429	4	0	3	0	0	0	9	0	0	0	0	0	0	0	0	0	0	0	d__Bacteria; p__Firmicutes; c__Clostridia; o__Clostridiales; f__Veillonellaceae; g__unidentified_Veillonellaceae; s__unidentified_Veillonellaceae
ASV_7833	0	0	4	0	19	8	0	0	0	0	0	0	0	0	0	0	0	0	d__Bacteria; p__Firmicutes; c__Clostridia; o__Clostridiales; f__Lachnospiraceae; g__Coprococcus; s__unidentified_Coprococcus
ASV_7475	0	0	0	13	0	0	0	0	0	0	0	0	0	0	0	0	0	0	d__Bacteria; p__Firmicutes; c__Clostridia; o__Clostridiales; f__Lachnospiraceae; g__Blautia; s__unidentified_Blautia
ASV_27266	2	9	0	4	0	5	0	0	0	0	0	0	0	0	0	0	0	0	d__Bacteria; p__Firmicutes; c__Clostridia; o__Clostridiales; f__[Mogibacteriaceae]; g__unidentified_[Mogibacteriaceae]; s__unidentified_[Mogibacteriaceae]
ASV_1512	2	0	0	0	8	0	0	0	0	0	0	0	0	0	0	0	0	3	d__Bacteria; p__Firmicutes; c__Clostridia; o__Clostridiales; f__Ruminococcaceae; g__unidentified_Ruminococcaceae; s__unidentified_Ruminococcaceae
ASV_37508	0	0	0	0	0	0	0	0	0	0	0	0	0	2	0	0	0	0	d__Bacteria; p__Firmicutes; c__Clostridia; o__Clostridiales; f__unidentified_Clostridiales; g__unidentified_Clostridiales; s__unidentified_Clostridiales
ASV_22722	0	0	0	0	0	0	0	0	0	0	0	0	1	0	0	0	0	0	d__Bacteria; p__Firmicutes; c__Clostridia; o__Clostridiales; f__Veillonellaceae; g__Veillonella; s__Veillonella_dispar
ASV_2518	0	0	8	0	0	0	0	0	0	0	0	0	0	5	0	0	0	0	d__Bacteria; p__Cyanobacteria; c__4C0d-2; o__YS2; f__unidentified_YS2; g__unidentified_YS2; s__unidentified_YS2
ASV_37875	0	0	0	0	0	0	14	0	0	13	0	0	0	0	0	0	0	0	d__Bacteria; p__unclassified_Bacteria; c__unclassified_Bacteria; o__unclassified_Bacteria; f__unclassified_Bacteria; g__unclassified_Bacteria; s__unclassified_Bacteria
ASV_36972	0	5	0	0	0	0	0	2	0	0	0	0	0	0	0	1	0	0	d__Bacteria; p__Firmicutes; c__Clostridia; o__Clostridiales; f__unidentified_Clostridiales; g__unidentified_Clostridiales; s__unidentified_Clostridiales
ASV_4619	0	0	0	0	0	0	0	0	0	0	0	0	3	0	0	0	0	0	d__Bacteria; p__Firmicutes; c__Erysipelotrichi; o__Erysipelotrichales; f__Erysipelotrichaceae; g__L7A_E11; s__unidentified_L7A_E11
ASV_16972	0	0	0	0	0	0	0	39	0	0	0	0	0	0	0	0	0	0	d__Bacteria; p__unclassified_Bacteria; c__unclassified_Bacteria; o__unclassified_Bacteria; f__unclassified_Bacteria; g__unclassified_Bacteria; s__unclassified_Bacteria
ASV_22970	0	0	0	0	0	0	0	0	0	0	0	0	7	0	0	5	0	0	d__Bacteria; p__Firmicutes; c__Clostridia; o__Clostridiales; f__Clostridiaceae; g__Clostridium; s__unclassified_Clostridium
ASV_37412	0	0	7	12	0	0	0	0	0	0	0	0	0	0	0	0	0	0	d__Bacteria; p__Bacteroidetes; c__Bacteroidia; o__Bacteroidales; f__S24-7; g__unidentified_S24-7; s__unidentified_S24-7
ASV_34979	0	0	0	0	0	0	0	0	0	0	0	0	0	5	0	0	0	0	d__Bacteria; p__Firmicutes; c__Clostridia; o__Clostridiales; f__Lachnospiraceae; g__unidentified_Lachnospiraceae; s__unidentified_Lachnospiraceae
ASV_15520	0	0	0	0	0	0	0	0	6	0	0	0	0	7	0	0	0	0	d__Bacteria; p__Tenericutes; c__Mollicutes; o__RF39; f__unidentified_RF39; g__unidentified_RF39; s__unidentified_RF39
ASV_9141	0	0	0	0	0	0	0	0	0	0	6	0	0	4	1	2	0	0	d__Bacteria; p__Firmicutes; c__Clostridia; o__Clostridiales; f__unidentified_Clostridiales; g__unidentified_Clostridiales; s__unidentified_Clostridiales
ASV_30367	0	0	0	2	0	0	0	0	0	0	0	0	0	0	3	0	0	0	d__Bacteria; p__Firmicutes; c__Clostridia; o__Clostridiales; f__Ruminococcaceae; g__unidentified_Ruminococcaceae; s__unidentified_Ruminococcaceae
ASV_10952	0	0	0	0	40	0	0	0	0	0	0	0	0	0	0	0	0	0	d__Bacteria; p__Fibrobacteres; c__Fibrobacteria; o__Fibrobacterales; f__Fibrobacteraceae; g__Fibrobacter; s__Fibrobacter_succinogenes
ASV_19658	0	0	1	0	2	0	2	1	0	0	2	0	1	2	0	0	2	1	d__Bacteria; p__Proteobacteria; c__Betaproteobacteria; o__Neisseriales; f__Neisseriaceae; g__Neisseria; s__unclassified_Neisseria
ASV_9550	10	0	0	0	0	12	0	0	0	0	0	0	0	0	0	0	0	0	d__Bacteria; p__Firmicutes; c__Clostridia; o__Clostridiales; f__Ruminococcaceae; g__Ruminococcus; s__Ruminococcus_albus
ASV_19833	0	0	0	0	0	0	9	0	0	12	0	0	0	0	0	0	0	0	d__Bacteria; p__unclassified_Bacteria; c__unclassified_Bacteria; o__unclassified_Bacteria; f__unclassified_Bacteria; g__unclassified_Bacteria; s__unclassified_Bacteria
ASV_33224	0	0	0	0	0	0	0	0	0	10	0	0	0	0	0	0	0	0	d__Bacteria; p__Firmicutes; c__Bacilli; o__Lactobacillales; f__Aerococcaceae; g__unidentified_Aerococcaceae; s__unidentified_Aerococcaceae
ASV_4219	0	0	0	0	0	0	0	1	0	0	1	3	0	4	1	1	0	2	d__Bacteria; p__Firmicutes; c__Bacilli; o__Turicibacterales; f__Turicibacteraceae; g__Turicibacter; s__unidentified_Turicibacter
ASV_4855	0	0	0	0	0	0	26	0	0	14	0	0	0	0	0	0	0	0	d__Bacteria; p__Bacteroidetes; c__Bacteroidia; o__Bacteroidales; f__unidentified_Bacteroidales; g__unidentified_Bacteroidales; s__unidentified_Bacteroidales
ASV_8919	0	0	0	0	0	0	39	0	0	0	0	0	0	0	0	0	0	0	d__Bacteria; p__Firmicutes; c__Clostridia; o__Clostridiales; f__unclassified_Clostridiales; g__unclassified_Clostridiales; s__unclassified_Clostridiales
ASV_1376	0	0	0	0	0	0	5	0	0	52	0	0	0	0	0	0	0	0	d__Bacteria; p__unclassified_Bacteria; c__unclassified_Bacteria; o__unclassified_Bacteria; f__unclassified_Bacteria; g__unclassified_Bacteria; s__unclassified_Bacteria
ASV_7138	15	0	0	0	0	10	0	0	0	0	0	0	0	0	0	0	0	0	d__Bacteria; p__Spirochaetes; c__Spirochaetes; o__Spirochaetales; f__Spirochaetaceae; g__Treponema; s__unidentified_Treponema
ASV_9461	2	0	0	0	0	0	0	0	0	0	0	0	0	0	4	2	0	0	d__Bacteria; p__Proteobacteria; c__Gammaproteobacteria; o__Pseudomonadales; f__Moraxellaceae; g__Acinetobacter; s__Acinetobacter_guillouiae
ASV_34526	8	0	0	7	0	0	0	0	0	0	0	0	0	0	0	0	0	0	d__Bacteria; p__Firmicutes; c__Clostridia; o__Clostridiales; f__Christensenellaceae; g__unidentified_Christensenellaceae; s__unidentified_Christensenellaceae
ASV_30924	0	0	0	0	0	0	0	0	0	0	0	5	0	0	3	0	0	0	d__Bacteria; p__Actinobacteria; c__Coriobacteriia; o__Coriobacteriales; f__Coriobacteriaceae; g__Adlercreutzia; s__unidentified_Adlercreutzia
ASV_20199	0	0	0	0	0	0	0	0	0	0	0	0	0	0	0	4	0	0	d__Bacteria; p__Firmicutes; c__Clostridia; o__Clostridiales; f__unidentified_Clostridiales; g__unidentified_Clostridiales; s__unidentified_Clostridiales
ASV_21468	0	37	0	0	0	0	0	0	0	0	0	0	0	0	0	0	0	0	d__Bacteria; p__Bacteroidetes; c__Bacteroidia; o__Bacteroidales; f__Prevotellaceae; g__Prevotella; s__unidentified_Prevotella
ASV_3288	0	0	8	0	0	7	0	0	0	0	0	0	0	0	0	0	0	0	d__Bacteria; p__Actinobacteria; c__Coriobacteriia; o__Coriobacteriales; f__Coriobacteriaceae; g__unidentified_Coriobacteriaceae; s__unidentified_Coriobacteriaceae
ASV_33217	0	0	0	0	0	0	0	0	1	0	0	2	2	1	4	0	0	3	d__Bacteria; p__Firmicutes; c__Clostridia; o__Clostridiales; f__Clostridiaceae; g__unidentified_Clostridiaceae; s__unidentified_Clostridiaceae
ASV_11358	0	0	4	0	0	0	0	0	0	0	0	0	0	2	0	0	0	0	d__Bacteria; p__Cyanobacteria; c__4C0d-2; o__YS2; f__unidentified_YS2; g__unidentified_YS2; s__unidentified_YS2
ASV_14615	0	0	0	27	0	0	0	0	0	0	0	0	0	0	0	0	0	0	d__Bacteria; p__Actinobacteria; c__Actinobacteria; o__Bifidobacteriales; f__Bifidobacteriaceae; g__unidentified_Bifidobacteriaceae; s__unidentified_Bifidobacteriaceae
ASV_21810	0	0	0	30	0	0	0	0	0	0	0	0	0	0	0	0	0	0	d__Bacteria; p__unclassified_Bacteria; c__unclassified_Bacteria; o__unclassified_Bacteria; f__unclassified_Bacteria; g__unclassified_Bacteria; s__unclassified_Bacteria
ASV_36511	0	0	0	0	0	0	0	0	0	0	0	4	0	0	0	0	0	2	d__Bacteria; p__Firmicutes; c__Erysipelotrichi; o__Erysipelotrichales; f__Erysipelotrichaceae; g__L7A_E11; s__unidentified_L7A_E11
ASV_33977	10	0	0	0	0	0	0	0	0	0	0	0	0	0	0	0	0	0	d__Bacteria; p__Bacteroidetes; c__Bacteroidia; o__Bacteroidales; f__Prevotellaceae; g__Prevotella; s__unidentified_Prevotella
ASV_22376	0	0	0	0	0	0	0	0	0	0	0	1	0	0	0	0	0	0	d__Bacteria; p__Firmicutes; c__Clostridia; o__Clostridiales; f__unidentified_Clostridiales; g__unidentified_Clostridiales; s__unidentified_Clostridiales
ASV_38098	0	0	0	0	0	0	0	0	0	0	0	0	0	3	0	0	0	0	d__Bacteria; p__TM7; c__TM7-3; o__CW040; f__F16; g__unidentified_F16; s__unidentified_F16
ASV_22767	11	0	14	0	0	0	0	0	0	0	0	0	0	0	0	0	0	0	d__Bacteria; p__Bacteroidetes; c__Bacteroidia; o__Bacteroidales; f__unidentified_Bacteroidales; g__unidentified_Bacteroidales; s__unidentified_Bacteroidales
ASV_12374	0	0	0	0	0	0	0	0	0	0	4	0	0	0	0	6	0	0	d__Bacteria; p__Firmicutes; c__Bacilli; o__Turicibacterales; f__Turicibacteraceae; g__Turicibacter; s__unidentified_Turicibacter
ASV_22971	1	0	27	0	0	0	0	0	0	0	0	0	0	0	0	0	0	0	d__Bacteria; p__Bacteroidetes; c__Bacteroidia; o__Bacteroidales; f__S24-7; g__unidentified_S24-7; s__unidentified_S24-7
ASV_17409	0	0	0	0	0	0	0	0	0	0	0	0	0	2	3	0	0	0	d__Bacteria; p__Firmicutes; c__Erysipelotrichi; o__Erysipelotrichales; f__Erysipelotrichaceae; g__p-75-a5; s__unidentified_p-75-a5
ASV_30488	0	0	0	0	0	0	0	0	0	10	0	0	0	0	10	0	0	11	d__Bacteria; p__Firmicutes; c__Clostridia; o__Clostridiales; f__[Mogibacteriaceae]; g__unidentified_[Mogibacteriaceae]; s__unidentified_[Mogibacteriaceae]
ASV_25278	0	0	7	0	0	0	0	0	3	0	0	0	0	0	0	0	0	0	d__Bacteria; p__Firmicutes; c__Clostridia; o__Clostridiales; f__Ruminococcaceae; g__unidentified_Ruminococcaceae; s__unidentified_Ruminococcaceae
ASV_18727	0	0	0	0	0	0	32	0	0	0	0	0	0	0	0	0	0	0	d__Bacteria; p__unclassified_Bacteria; c__unclassified_Bacteria; o__unclassified_Bacteria; f__unclassified_Bacteria; g__unclassified_Bacteria; s__unclassified_Bacteria
ASV_19150	0	0	0	0	0	0	0	7	5	0	3	0	6	7	0	0	0	0	d__Bacteria; p__Firmicutes; c__Clostridia; o__Clostridiales; f__Clostridiaceae; g__Clostridium; s__Clostridium_paraputrificum
ASV_23837	0	0	0	0	0	0	0	0	11	0	3	0	0	0	0	0	0	0	d__Bacteria; p__Firmicutes; c__Clostridia; o__Clostridiales; f__Ruminococcaceae; g__unclassified_Ruminococcaceae; s__unclassified_Ruminococcaceae
ASV_17202	0	0	0	0	0	0	0	0	0	0	0	0	0	8	0	0	0	0	d__Bacteria; p__Firmicutes; c__Clostridia; o__Clostridiales; f__unidentified_Clostridiales; g__unidentified_Clostridiales; s__unidentified_Clostridiales
ASV_25690	0	0	0	0	24	0	0	0	0	0	0	0	0	0	0	0	0	0	d__Bacteria; p__Actinobacteria; c__Actinobacteria; o__Bifidobacteriales; f__Bifidobacteriaceae; g__unidentified_Bifidobacteriaceae; s__unidentified_Bifidobacteriaceae
ASV_19339	5	0	4	0	0	0	0	0	0	0	0	0	0	0	0	0	0	0	d__Bacteria; p__Spirochaetes; c__Spirochaetes; o__Spirochaetales; f__Spirochaetaceae; g__Treponema; s__unidentified_Treponema
ASV_1120	0	0	0	0	0	0	9	3	0	0	0	2	0	0	0	0	0	0	d__Bacteria; p__Firmicutes; c__Clostridia; o__Clostridiales; f__Ruminococcaceae; g__Oscillospira; s__unidentified_Oscillospira
ASV_30618	0	0	0	0	0	0	0	3	0	0	0	0	4	0	0	0	4	0	d__Bacteria; p__Firmicutes; c__Clostridia; o__Clostridiales; f__Peptostreptococcaceae; g__unidentified_Peptostreptococcaceae; s__unidentified_Peptostreptococcaceae
ASV_21965	2	0	18	0	4	0	0	0	0	0	0	0	0	0	0	0	0	0	d__Bacteria; p__Spirochaetes; c__Spirochaetes; o__Spirochaetales; f__Spirochaetaceae; g__Treponema; s__unidentified_Treponema
ASV_5958	3	0	0	0	0	0	0	0	0	0	3	0	0	0	0	0	0	0	d__Archaea; p__Euryarchaeota; c__Methanobacteria; o__Methanobacteriales; f__Methanobacteriaceae; g__Methanobrevibacter; s__unidentified_Methanobrevibacter
ASV_20550	7	24	0	0	0	0	0	0	0	0	0	0	0	0	0	0	0	0	d__Bacteria; p__Bacteroidetes; c__Bacteroidia; o__Bacteroidales; f__S24-7; g__unidentified_S24-7; s__unidentified_S24-7
ASV_1510	4	0	0	0	0	0	0	0	0	0	7	0	4	0	0	5	0	0	d__Bacteria; p__Firmicutes; c__Clostridia; o__Clostridiales; f__Lachnospiraceae; g__unidentified_Lachnospiraceae; s__unidentified_Lachnospiraceae
ASV_13015	8	0	0	0	0	0	0	0	0	0	0	0	0	0	0	0	0	0	d__Bacteria; p__Firmicutes; c__Clostridia; o__Clostridiales; f__Lachnospiraceae; g__Blautia; s__unidentified_Blautia
ASV_36671	4	0	0	0	0	0	0	0	0	0	0	0	0	0	0	0	0	0	d__Bacteria; p__Firmicutes; c__Clostridia; o__Clostridiales; f__Christensenellaceae; g__unidentified_Christensenellaceae; s__unidentified_Christensenellaceae
ASV_14675	1	0	0	0	0	0	0	0	0	0	0	0	0	0	0	0	0	0	d__Bacteria; p__Actinobacteria; c__Coriobacteriia; o__Coriobacteriales; f__Coriobacteriaceae; g__Atopobium; s__unidentified_Atopobium
ASV_13794	0	0	0	0	0	0	0	0	0	0	5	3	0	0	0	2	0	0	d__Bacteria; p__Firmicutes; c__Clostridia; o__Clostridiales; f__unclassified_Clostridiales; g__unclassified_Clostridiales; s__unclassified_Clostridiales
ASV_2705	0	0	0	0	0	0	0	0	2	0	8	0	0	0	0	0	0	0	d__Bacteria; p__Firmicutes; c__Clostridia; o__Clostridiales; f__Ruminococcaceae; g__unclassified_Ruminococcaceae; s__unclassified_Ruminococcaceae
ASV_38357	0	0	21	0	0	0	0	0	0	0	0	0	0	0	0	0	0	0	d__Bacteria; p__Bacteroidetes; c__Bacteroidia; o__Bacteroidales; f__[Paraprevotellaceae]; g__YRC22; s__unidentified_YRC22
ASV_15963	0	0	6	0	0	0	0	0	0	0	0	0	0	0	0	0	0	0	d__Bacteria; p__Firmicutes; c__Clostridia; o__Clostridiales; f__unidentified_Clostridiales; g__unidentified_Clostridiales; s__unidentified_Clostridiales
ASV_23838	0	0	0	0	0	0	0	0	0	0	0	4	0	0	0	0	0	0	d__Bacteria; p__Tenericutes; c__Mollicutes; o__RF39; f__unidentified_RF39; g__unidentified_RF39; s__unidentified_RF39
ASV_36864	0	0	0	13	0	0	0	0	0	0	0	0	0	0	0	0	0	0	d__Bacteria; p__Bacteroidetes; c__Bacteroidia; o__Bacteroidales; f__Prevotellaceae; g__Prevotella; s__unidentified_Prevotella
ASV_36506	0	0	0	7	0	0	0	0	0	0	0	0	0	0	0	0	0	0	d__Bacteria; p__Firmicutes; c__Clostridia; o__Clostridiales; f__Ruminococcaceae; g__Oscillospira; s__unidentified_Oscillospira
ASV_7924	2	6	0	0	6	0	0	0	0	0	0	0	0	0	0	0	0	0	d__Bacteria; p__Proteobacteria; c__Gammaproteobacteria; o__Aeromonadales; f__Succinivibrionaceae; g__Succinivibrio; s__unidentified_Succinivibrio
ASV_39187	0	0	0	8	0	0	0	0	0	0	0	0	0	0	0	0	0	0	d__Bacteria; p__Bacteroidetes; c__Bacteroidia; o__Bacteroidales; f__[Paraprevotellaceae]; g__unidentified_[Paraprevotellaceae]; s__unidentified_[Paraprevotellaceae]
ASV_10878	0	0	5	6	8	4	0	0	0	0	0	0	0	0	0	0	0	0	d__Bacteria; p__Firmicutes; c__Clostridia; o__Clostridiales; f__Ruminococcaceae; g__Ruminococcus; s__Ruminococcus_flavefaciens
ASV_3335	3	0	0	0	0	0	0	0	0	0	0	4	0	0	0	0	0	2	d__Bacteria; p__Firmicutes; c__Erysipelotrichi; o__Erysipelotrichales; f__Erysipelotrichaceae; g__L7A_E11; s__unidentified_L7A_E11
ASV_39241	0	0	0	0	0	0	0	0	0	0	0	3	0	0	0	0	0	6	d__Bacteria; p__Firmicutes; c__Clostridia; o__Clostridiales; f__unidentified_Clostridiales; g__unidentified_Clostridiales; s__unidentified_Clostridiales
ASV_28321	2	18	0	0	0	6	0	0	0	0	0	0	0	0	0	0	0	0	d__Bacteria; p__Firmicutes; c__Clostridia; o__Clostridiales; f__Ruminococcaceae; g__unidentified_Ruminococcaceae; s__unidentified_Ruminococcaceae
ASV_24315	0	0	0	0	0	0	0	0	0	7	0	0	0	0	0	0	0	0	k__Unassigned; p__Unassigned; c__Unassigned; o__Unassigned; f__Unassigned; g__Unassigned; s__Unassigned
ASV_5009	0	0	0	0	0	0	7	0	0	47	0	0	0	0	0	0	0	0	d__Bacteria; p__unclassified_Bacteria; c__unclassified_Bacteria; o__unclassified_Bacteria; f__unclassified_Bacteria; g__unclassified_Bacteria; s__unclassified_Bacteria
ASV_2280	1	0	0	0	0	0	0	0	0	0	3	1	0	0	0	0	2	2	d__Bacteria; p__Actinobacteria; c__Coriobacteriia; o__Coriobacteriales; f__Coriobacteriaceae; g__unidentified_Coriobacteriaceae; s__unidentified_Coriobacteriaceae
ASV_35757	0	0	0	0	0	0	0	0	0	0	4	0	0	0	0	3	0	0	d__Bacteria; p__Tenericutes; c__Mollicutes; o__RF39; f__unidentified_RF39; g__unidentified_RF39; s__unidentified_RF39
ASV_14404	3	0	0	0	0	0	0	0	0	0	0	0	0	4	0	0	0	0	d__Bacteria; p__Firmicutes; c__Clostridia; o__Clostridiales; f__unidentified_Clostridiales; g__unidentified_Clostridiales; s__unidentified_Clostridiales
ASV_20237	10	0	0	0	4	14	0	0	0	0	0	0	0	0	0	0	0	0	d__Bacteria; p__Firmicutes; c__Clostridia; o__Clostridiales; f__Veillonellaceae; g__Selenomonas; s__Selenomonas_ruminantium
ASV_23647	0	0	0	0	0	0	34	0	0	0	0	0	0	0	0	0	0	0	d__Bacteria; p__unclassified_Bacteria; c__unclassified_Bacteria; o__unclassified_Bacteria; f__unclassified_Bacteria; g__unclassified_Bacteria; s__unclassified_Bacteria
ASV_4680	0	0	0	0	0	0	5	0	0	17	0	0	0	0	0	0	0	0	d__Bacteria; p__unclassified_Bacteria; c__unclassified_Bacteria; o__unclassified_Bacteria; f__unclassified_Bacteria; g__unclassified_Bacteria; s__unclassified_Bacteria
ASV_33842	0	0	8	0	1	0	0	0	0	0	0	0	0	0	0	0	0	0	d__Bacteria; p__Verrucomicrobia; c__Verruco-5; o__WCHB1-41; f__RFP12; g__unidentified_RFP12; s__unidentified_RFP12
ASV_36992	0	4	12	0	0	8	0	0	0	0	0	0	0	0	0	0	0	0	d__Bacteria; p__Bacteroidetes; c__Bacteroidia; o__Bacteroidales; f__RF16; g__unidentified_RF16; s__unidentified_RF16
ASV_32764	0	0	34	0	0	0	0	0	0	0	0	0	0	0	0	0	0	0	d__Bacteria; p__Bacteroidetes; c__Bacteroidia; o__Bacteroidales; f__unidentified_Bacteroidales; g__unidentified_Bacteroidales; s__unidentified_Bacteroidales
ASV_1600	0	0	34	0	0	0	0	0	0	0	0	0	0	0	0	0	0	0	d__Bacteria; p__Bacteroidetes; c__Bacteroidia; o__Bacteroidales; f__unidentified_Bacteroidales; g__unidentified_Bacteroidales; s__unidentified_Bacteroidales
ASV_31646	0	0	0	0	0	0	0	0	4	0	0	1	0	2	6	0	0	4	d__Bacteria; p__Firmicutes; c__Clostridia; o__Clostridiales; f__Peptostreptococcaceae; g__[Clostridium]; s__unclassified_[Clostridium]
ASV_2365	0	0	0	0	0	0	0	0	15	0	0	0	0	0	0	0	0	0	d__Bacteria; p__Proteobacteria; c__Gammaproteobacteria; o__Enterobacteriales; f__Enterobacteriaceae; g__unclassified_Enterobacteriaceae; s__unclassified_Enterobacteriaceae
ASV_18063	0	0	0	0	0	0	0	0	0	0	0	0	0	2	0	0	0	0	d__Bacteria; p__Firmicutes; c__Clostridia; o__Clostridiales; f__Lachnospiraceae; g__unidentified_Lachnospiraceae; s__unidentified_Lachnospiraceae
ASV_1188	0	0	0	0	0	0	0	0	0	0	0	0	0	0	0	26	0	0	d__Bacteria; p__Firmicutes; c__Clostridia; o__Clostridiales; f__unidentified_Clostridiales; g__unidentified_Clostridiales; s__unidentified_Clostridiales
ASV_21596	0	0	0	0	0	0	0	0	0	0	0	2	0	0	0	0	0	0	d__Bacteria; p__Firmicutes; c__Clostridia; o__Clostridiales; f__unidentified_Clostridiales; g__unidentified_Clostridiales; s__unidentified_Clostridiales
ASV_38773	0	0	0	0	0	0	0	4	0	0	0	0	0	0	0	0	0	0	d__Bacteria; p__Firmicutes; c__Clostridia; o__Clostridiales; f__Ruminococcaceae; g__Ruminococcus; s__unidentified_Ruminococcus
ASV_18350	0	0	0	0	0	0	4	0	0	0	0	0	0	0	0	0	0	0	d__Bacteria; p__Firmicutes; c__Clostridia; o__Clostridiales; f__[Mogibacteriaceae]; g__unidentified_[Mogibacteriaceae]; s__unidentified_[Mogibacteriaceae]
ASV_6556	7	0	0	0	0	0	0	0	0	0	0	0	0	0	0	0	0	0	d__Bacteria; p__unclassified_Bacteria; c__unclassified_Bacteria; o__unclassified_Bacteria; f__unclassified_Bacteria; g__unclassified_Bacteria; s__unclassified_Bacteria
[truncated: 9,062 more rows]
