# Supplementary material for: Regionalization of intestinal microbiota and metabolites in the small intestine of the Bactrian camel
Source: Front Immunol. 2024 Nov 26;15:1464664. doi: 10.3389/fimmu.2024.1464664 (PMC11628504; doi:10.3389/fimmu.2024.1464664)
Supplement: Supplementary file 3 [file Table2.xlsx]

## Sheet: Sheet1
MS2 name	Type	D-PPs-1	D-PPs-2	D-PPs-3	D-PPs-4	D-PPs-5	D-PPs-6	J-PPs-1	J-PPs-2	J-PPs-3	J-PPs-4	J-PPs-5	J-PPs-6	I-PPs-1	I-PPs-2	I-PPs-3	I-PPs-4	I-PPs-5	I-PPs-6	QC01	QC02	QC03	QC04	QC05	QC06
Trimethylamine N-oxide	POS	0.00017891	0.000121448	0.000195186	0.000192837	0.000291834	0.000146683	8.01797e-05	7.05486e-05	0.000230297	0.000196786	0.000395989	0.000116493	0.000250557	0.000144991	0.000352532	5.68735e-05	0.000233266	0.000154125	0.000146296	0.000147503	0.000160747	0.000157403	0.000157629	0.000160282
β-Alanine	POS	0.000112	0.00018798	0.000156163	0.000117863	0.000155034	0.000160429	0.000322615	0.000513529	0.0018576	0.000457593	0.000899	0.00041519	0.00028607	0.00119328	0.00139811	0.000369261	0.00083242	0.000321545	0.000370406	0.000387002	0.000439609	0.000426405	0.000452568	0.000436059
Betaine	POS	0.0555197	0.0562748	0.0465267	0.0424011	0.0225013	0.0472468	0.0392635	0.0304642	0.0250881	0.07483	0.0451475	0.0296358	0.049903	0.0329536	0.0383603	0.0217235	0.0271814	0.0415021	0.0312118	0.0324541	0.0341166	0.0329366	0.0335998	0.0333919
Choline	POS	0.0117076	0.0210197	0.0159872	0.0100371	0.0176117	0.0176719	0.0379857	0.0383149	0.0537784	0.0374673	0.0477587	0.0344267	0.0400057	0.0411854	0.0494891	0.0592251	0.0525786	0.0337328	0.0388687	0.0454274	0.0425569	0.0392408	0.0460492	0.0396586
Adipic acid	NEG	3.98509e-05	5.7871e-05	1.91799e-05	6.30697e-05	7.86577e-06	9.95725e-05	2.38846e-06	2.11843e-06	1.83811e-06	3.31279e-06	2.22673e-06	2.01733e-06	2.04472e-06	1.45248e-05	1.81671e-06	2.67153e-06	1.76125e-06	2.76684e-06	4.71023e-06	3.97357e-06	3.68076e-06	3.84792e-06	4.87586e-06	4.41655e-06
Uracil	NEG	0.00251259	0.00553992	0.00177037	0.00425916	0.00482606	0.00323184	0.00787007	0.0104309	0.00885393	0.00840291	0.00547891	0.00941082	0.0120157	0.0117095	0.0084278	0.0157479	0.00667232	0.00897419	0.00976386	0.00943558	0.00940331	0.00948891	0.00925378	0.0096519
Adenine	NEG	0.00350932	0.00380764	0.0070104	0.003608	0.00109919	0.00278117	0.000448135	0.000568582	0.000349724	0.000509131	0.0004711	0.000273481	0.00032788	0.000357536	0.000405943	0.000575567	0.000352811	0.000322989	0.000852751	0.000930248	0.00091075	0.000928465	0.000903066	0.000888472
Creatinine	NEG	4.64367e-05	2.12777e-05	1.78898e-05	4.96157e-05	1.96494e-05	3.48047e-05	2.56004e-05	2.50547e-05	4.83083e-05	2.24798e-05	3.06608e-05	3.88933e-05	2.92498e-05	2.87771e-05	3.05299e-05	4.23667e-05	4.17735e-05	4.75357e-05	3.2806e-05	3.50381e-05	3.33894e-05	3.52504e-05	3.58586e-05	2.9923e-05
L-Methionine	NEG	7.09088e-06	2.09154e-05	1.53592e-05	1.0914e-05	1.55065e-05	9.12999e-06	3.12935e-05	3.24024e-05	9.14377e-06	1.05499e-05	9.86824e-06	3.61941e-05	3.1756e-05	2.72649e-05	2.3256e-05	1.30787e-05	5.54531e-06	2.27758e-05	1.86355e-05	1.3295e-05	1.5842e-05	1.27064e-05	1.57671e-05	1.64758e-05
Methylsuccinic acid	NEG	2.17593e-05	6.49934e-05	4.40185e-05	2.89756e-05	5.7773e-05	3.12735e-05	6.85912e-09	6.55827e-09	3.05812e-05	2.1846e-05	2.91341e-05	5.44732e-09	6.34521e-09	4.44503e-09	6.69613e-05	8.6475e-05	6.15289e-05	6.17041e-09	2.4936e-05	2.47547e-05	2.54654e-05	2.72205e-05	1.33917e-05	3.16229e-05
Hypotaurine	NEG	2.30517e-05	1.00491e-05	8.54048e-06	5.16269e-05	2.19272e-05	2.37985e-05	4.41069e-06	8.76411e-06	2.57033e-05	2.34396e-06	6.60051e-06	1.833e-06	6.58127e-07	6.95748e-06	1.11527e-05	4.90285e-06	3.36256e-06	1.34957e-06	9.92785e-06	1.11071e-05	1.05994e-05	8.67863e-06	1.04308e-05	9.28187e-06
Tartaric acid	NEG	3.03306e-06	3.90334e-06	5.71403e-06	3.02524e-06	1.154e-05	3.05878e-06	3.76997e-06	3.19272e-06	1.26972e-06	4.34077e-06	3.23339e-06	2.02968e-06	5.07614e-07	9.14848e-08	3.01983e-06	2.73244e-06	1.40516e-06	3.87076e-06	5.67028e-06	4.24465e-06	4.03749e-06	4.03271e-06	2.71401e-06	3.88015e-06
Prostaglandin B2	NEG	8.67768e-06	5.0349e-06	3.59755e-05	1.81481e-06	3.40514e-06	1.2601e-05	0.000559074	0.000387589	7.7923e-08	0.000153398	8.54803e-08	0.000522891	0.000937216	0.0013138	3.69089e-06	0.000222554	9.50181e-09	0.000729417	0.00020934	0.00027518	0.000280887	0.000170838	0.000217703	0.000243048
2-Ketoglutaric acid	NEG	2.63292e-05	3.96075e-05	1.75896e-05	6.27697e-05	4.05053e-05	4.58236e-05	0.000253058	0.000177952	0.000154136	8.9064e-05	6.74425e-05	0.000140343	0.000169235	0.000214719	0.000129007	0.000186271	0.000128834	0.000159232	0.000142784	0.000159964	0.000149067	0.000145714	0.000137959	0.00013708
Taurine	NEG	0.00531423	0.00790908	0.00450358	0.00552434	0.00376038	0.00411139	0.00346299	0.00305901	0.00853062	0.00581296	0.00538421	0.00162904	0.00214649	0.00557919	0.00946473	0.00547261	0.0117398	0.00217774	0.00504182	0.00487032	0.00529768	0.00509997	0.00521989	0.00512371
Isobutyric acid	POS	8.81078e-05	9.57764e-05	0.000149875	0.000108759	0.000105109	0.000108032	0.000191249	0.000119866	0.000173121	0.000118545	0.000131804	0.000151258	0.000112557	9.71728e-05	0.000141372	0.000117509	0.000174464	0.0001337	0.000101249	0.000102631	9.09441e-05	0.000104556	0.00010669	0.000111587
Methylpyrazine	POS	0.000542	0.000851623	0.000262622	0.000562802	0.000481259	0.00105938	0.000108492	0.000107115	0.000123833	0.000230439	0.000128472	0.000142095	0.0001008	0.00010463	2.91481e-05	5.33323e-05	0.000164844	0.000145449	0.000390455	0.000339955	0.000368255	0.000352544	0.000368042	0.00035872
Pyrimidine	POS	0.000233007	0.000982565	0.000555451	0.00037673	0.00126847	0.000746275	0.000491219	0.000199717	0.000193999	0.00176226	0.000381616	0.00026851	0.000300067	0.000177263	0.000165149	0.000201607	0.000118	0.000327305	0.000407027	0.000377415	0.000410067	0.000399876	0.000407525	0.000382588
2-Furoic acid	NEG	7.77488e-05	4.84326e-05	0.000101074	7.04981e-05	0.000117297	2.33989e-05	1.51042e-05	4.77144e-05	2.8754e-05	0.000115899	4.04506e-05	4.02382e-05	0.000182611	1.08642e-05	3.22401e-05	3.49429e-05	4.46754e-05	2.70065e-05	6.00692e-05	8.15205e-05	6.66638e-05	6.6723e-05	6.79733e-05	6.30846e-05
Propionic acid	NEG	5.5549e-05	7.68503e-05	0.000121546	8.1584e-05	9.90445e-05	7.81105e-05	4.76336e-05	4.38618e-05	3.08127e-05	3.33488e-05	5.9792e-05	2.67514e-05	2.70943e-05	6.06483e-06	4.27577e-05	3.07585e-05	4.32857e-05	3.24544e-05	4.7735e-05	5.06602e-05	4.24515e-05	4.40177e-05	3.8177e-05	4.31194e-05
Maleic acid	NEG	0.00355037	0.00172164	0.00268896	0.00227454	0.00219663	0.00101824	0.000964889	0.00169931	0.00182679	0.00373132	0.00315191	0.0020767	0.00277801	0.00131844	0.00160616	0.00221953	0.00177997	0.00169907	0.00211612	0.00210286	0.00203252	0.00208516	0.00201533	0.00210188
L-Ribulose	NEG	1.16776e-05	1.77491e-05	1.26153e-05	2.05439e-05	3.29871e-05	6.038e-06	1.06259e-05	4.74888e-06	2.21083e-05	9.37801e-06	2.89009e-05	5.97095e-06	1.22488e-05	1.80467e-05	2.82735e-05	2.32395e-05	4.93491e-05	1.35696e-05	1.5114e-05	1.74651e-05	1.54988e-05	1.65342e-05	1.46935e-05	1.69612e-05
Oxoglutaric acid	NEG	0.0587622	0.0501671	0.0685724	0.040372	0.0349562	0.0191116	0.0301407	0.0330918	0.038809	0.0509127	0.0676685	0.0426165	0.037639	0.0188958	0.0670049	0.0312764	0.0412155	0.0467219	0.0444256	0.0417735	0.0407426	0.0398467	0.0404387	0.0416606
Glycolic acid	NEG	0.000534622	0.00122746	0.00224599	0.00158855	0.00168017	0.00103821	0.001102	0.00053256	0.000884516	0.00105845	0.00126545	0.000967765	0.00167928	0.00150389	0.00109622	0.000344252	0.000632841	0.00115652	0.0011355	0.00153767	0.00155221	0.00160531	0.00165068	0.0016643
Glyceraldehyde	NEG	0.0009623	0.000735775	0.000926313	0.00103475	0.00107326	0.000856547	0.00101345	0.000917172	0.000858653	0.000804297	0.00102752	0.000778202	0.00102326	0.000966495	0.00104219	0.00122004	0.000950229	0.000866193	0.000918538	0.00100351	0.000901504	0.0010261	0.00100283	0.000994302
gamma-Aminobutyric acid	NEG	7.74878e-06	9.56872e-06	4.42205e-06	7.68283e-06	5.67352e-06	8.16287e-06	2.93284e-05	1.75892e-05	4.52296e-06	1.26582e-05	7.86187e-06	1.70019e-05	4.18788e-05	2.60452e-05	6.93184e-06	1.59482e-05	9.68278e-06	1.63823e-05	1.35107e-05	1.18614e-05	1.63056e-05	1.28052e-05	1.46647e-05	1.37434e-05
Erythrono-1,4-lactone	NEG	4.83196e-05	9.40707e-06	3.99081e-05	1.79457e-05	4.7628e-05	1.72342e-05	8.8231e-06	2.55603e-05	2.32037e-05	2.55908e-05	4.34513e-05	1.50168e-05	2.01876e-05	4.88047e-06	1.84221e-05	7.57707e-06	2.17574e-05	2.86324e-05	1.53039e-05	8.44971e-06	1.95455e-05	2.19091e-05	1.87484e-05	1.39139e-05
D-Alanine	NEG	2.96546e-05	5.01308e-05	4.92592e-05	4.53796e-05	3.25708e-05	3.29258e-05	4.41689e-05	3.55068e-05	3.70118e-05	5.76693e-05	6.04323e-05	2.9469e-05	3.80357e-05	2.83285e-05	5.22442e-05	2.80254e-05	7.15223e-05	3.24838e-05	2.3328e-05	2.21796e-05	3.48488e-05	4.38771e-05	3.01342e-05	3.38334e-05
Citraconic acid	NEG	0.000287212	0.000278682	0.000431356	0.000640936	0.000314357	0.000104797	8.95817e-05	0.000143612	0.000290874	0.000609429	0.000486609	0.000130243	0.000530066	3.47315e-05	0.000164342	0.000135957	0.00021335	0.000118842	0.000248435	0.00024851	0.000264613	0.000264879	0.000271219	0.000255609
cis,cis-Muconic acid	NEG	0.000148777	0.000199768	0.000177636	0.000197859	0.000129588	0.000146115	0.000169135	0.000130015	0.000161935	0.000189988	0.000178962	0.000129484	0.000166024	0.000140953	0.00015778	0.000149133	0.000202397	0.000153204	0.000154734	0.000142984	0.000124811	0.000147174	0.000143627	0.000148676
Alpha-Hydroxyisobutyric acid	NEG	2.52975e-06	0.000277745	0.000107258	5.27959e-06	0.000187332	3.68461e-06	0.00187757	0.00270352	0.00181996	0.00168026	0.00144247	0.00156359	0.00170075	0.00124906	0.00148367	0.000991229	0.0012778	0.00199893	0.00075177	0.00077193	0.000786357	0.000810481	0.000751468	0.000845867
4-(Trimethylammonio)butanoate	POS	0.00146947	0.00176063	0.00192661	0.00155688	0.00115672	0.00130348	0.000676138	0.00187178	0.00881586	0.00144591	0.0041553	0.000378162	0.000237266	0.000230909	0.00697153	0.00172173	0.00397862	0.000470871	0.00199272	0.00214609	0.00187855	0.00204352	0.0017408	0.00165221
Succinic acid	NEG	0.00106489	0.00149358	0.00220984	0.00164981	0.00205741	0.00145523	0.000963321	0.000914053	0.000391189	0.000671433	0.00113842	0.000466826	0.000674148	0.000222363	0.000708584	0.000465306	0.0007965	0.00060919	0.00102809	0.000973721	0.000851473	0.000867861	0.000797234	0.000801354
N,N-Dimethylguanosine	NEG	9.43565e-06	7.63673e-07	4.4636e-07	4.25661e-06	1.72077e-06	7.44499e-06	2.13902e-06	3.60133e-06	6.7767e-06	1.0689e-06	6.37404e-06	4.94316e-06	2.84318e-06	6.06694e-06	3.88355e-06	4.59306e-06	9.88755e-06	2.91612e-06	4.13852e-06	4.59676e-06	4.4141e-06	4.86077e-06	4.68705e-06	4.57725e-06
L-Serine	POS	2.9649e-06	2.59385e-06	2.37518e-06	3.13149e-06	3.34451e-06	1.83268e-06	1.14327e-05	1.5354e-05	1.88055e-05	1.63177e-05	1.69353e-05	2.0116e-05	1.90694e-05	2.00729e-05	2.14993e-05	4.3032e-05	3.15633e-05	1.5353e-05	1.78282e-05	1.91719e-05	1.92253e-05	1.91707e-05	1.77726e-05	1.94051e-05
L-Phenylalanine	POS	0.00587082	0.00314903	0.00112055	0.000478286	0.000423809	0.00513345	0.0283299	0.0293772	0.012766	0.0216798	0.011954	0.0356698	0.0291482	0.0375008	0.0154604	0.0270744	0.0107146	0.0295389	0.0180888	0.0181716	0.019025	0.0190134	0.0184157	0.0180095
L-Aspartic acid	POS	8.58246e-05	0.000132912	8.5381e-05	9.32783e-05	0.000208495	0.000114953	0.000665199	0.00110645	0.000257395	0.00066768	0.000162479	0.00103992	0.001039	0.00155298	0.000237751	0.000728421	6.72773e-05	0.000848371	0.000675175	0.000779322	0.000768275	0.00070675	0.000699583	0.000608676
L-Leucine	POS	0.00906241	0.00219531	0.0010934	0.000647235	0.000595955	0.00986832	0.030617	0.0353714	0.0122081	0.0209889	0.00951048	0.0392611	0.0322392	0.0357641	0.0101245	0.0110789	0.00753372	0.0331551	0.0236356	0.0230932	0.0126599	0.024282	0.0226133	0.0235979
L-Threonine	NEG	0.0011927	0.00122	0.000643694	0.00103179	0.000833302	0.000840933	0.00295599	0.00450099	0.00156246	0.00283781	0.000758009	0.00487181	0.00365961	0.00560659	0.00081603	0.00297125	0.000675853	0.00314745	0.00272794	0.00273462	0.00282631	0.00296104	0.00300406	0.00302637
Histamine	POS	0.00183485	0.0028768	0.000887874	0.00209504	0.00157309	0.00348841	0.000201462	0.000143005	0.000336272	0.000679548	0.000374428	0.000327583	0.000166714	0.000232282	4.14167e-05	1.73569e-05	0.0005137	0.000368419	0.00115064	0.00109285	0.00113319	0.00111951	0.00114381	0.00115554
Adenosine	POS	0.00258606	0.000674265	0.00662371	0.000184676	5.04456e-05	0.00073846	0.000721641	0.000140471	0.000589757	0.000150888	0.00099471	0.000211332	0.000307919	0.000865032	0.000841812	0.000160884	0.00132321	0.000181164	0.000455822	0.00048843	0.000463287	0.00043574	0.000462293	0.000483174
Allopurinol-1-ribonucleoside	POS	0.000498949	0.000291834	0.00023123	0.000188159	0.000230774	0.000399927	0.000472038	0.000205803	0.000596451	0.000100089	0.000710354	0.000369302	0.000445763	0.000247199	0.000375209	0.000220172	0.000831793	0.000106211	0.000336289	0.000324705	0.000293165	0.000293205	0.000314865	0.000330402
Creatine	POS	0.00695445	0.0118141	0.0108433	0.00588654	0.0070006	0.0139943	0.0203998	0.0221094	0.0229608	0.013366	0.028817	0.0197657	0.0134584	0.0226105	0.0235013	0.0273244	0.033316	0.0220424	0.0177194	0.0177514	0.0169658	0.0168104	0.0158209	0.0161121
Adenosine monophosphate (AMP)	POS	0.000299068	9.22909e-05	0.000147279	0.000119878	3.07338e-05	0.000148475	1.84173e-06	2.68477e-06	2.63768e-05	4.26794e-06	1.66703e-05	1.27338e-06	3.53542e-06	5.16984e-06	2.04012e-05	1.30903e-05	1.58661e-05	1.57579e-06	3.08551e-05	2.83388e-05	2.54895e-05	2.34599e-05	2.52587e-05	2.95533e-05
Guanosine	NEG	9.57435e-05	8.84202e-05	5.91206e-05	7.9238e-05	0.000135277	0.000137831	0.000607567	0.000111186	0.000277777	3.54422e-05	0.000260495	0.000572903	0.000487962	0.000230309	0.000147942	0.000111893	0.000331605	0.000117818	0.000220391	0.000227127	0.000222998	0.000232633	0.000239533	0.000216433
D-Asparagine	POS	9.96191e-05	0.000672977	0.000360324	0.000154391	0.000691859	0.000300856	0.000351616	0.000255449	0.000506781	0.000631597	0.00011681	0.000432144	0.000251334	2.9143e-05	0.000250012	0.000197137	0.000221458	0.00020941	0.000307336	0.000303452	0.000216123	0.000264831	0.000257003	0.000251694
Pyrrolidonecarboxylic acid	POS	0.000515132	0.000430934	0.00026825	0.000422563	0.000481141	0.000403859	0.00212018	0.002653	0.00154491	0.00158328	0.000830307	0.00252075	0.00274462	0.00295227	0.00111258	0.00223807	0.000929398	0.00180235	0.00166207	0.00159637	0.00169414	0.00169774	0.00165131	0.00173567
D-Lactic acid	NEG	0.00127206	0.00249339	0.00167479	0.00106025	0.00117852	0.000816495	0.00121133	0.00104814	0.00195966	0.00146009	0.00195482	0.00088841	0.00127893	0.00180678	0.00231112	0.00235493	0.00278308	0.00141216	0.00135334	0.00141221	0.00122904	0.00147375	0.00136788	0.00113594
Butylamine	POS	0.000183097	0.00276048	0.0030281	0.000302138	0.00309725	0.000769226	1.32755e-05	2.09465e-05	1.9965e-05	1.89963e-05	6.41411e-05	1.11862e-05	1.57969e-05	9.25153e-06	2.2193e-05	1.41353e-05	3.06631e-05	1.45931e-05	0.000787544	0.000978086	0.00100628	0.000958422	0.000974055	0.000977901
Caryophyllene alpha-oxide	POS	0.00337274	0.00191153	0.00141915	0.00269983	0.00215591	0.00209558	0.00274518	0.00294115	0.00288997	0.00383107	0.00367635	0.00295484	0.00412513	0.00449746	0.00413632	0.00395375	0.00296626	0.00265307	0.00325648	0.00363033	0.00372547	0.00349002	0.0036128	0.00332527
DL-Tryptophan	POS	0.0011676	0.00121511	0.000728584	0.000432869	0.000690281	0.000735127	0.00571547	0.00653356	0.000893707	0.0035125	0.00036831	0.00843164	0.00655686	0.00868489	0.00106268	0.00395223	0.000466096	0.00703761	0.00389381	0.00376824	0.00389556	0.00426887	0.00361498	0.00377762
N-Succinyl-2-amino-6-ketopimelate	POS	5.64082e-07	2.45683e-07	1.0496e-06	4.5569e-06	6.82718e-06	2.35032e-06	3.10739e-06	1.81556e-06	7.25955e-07	4.05472e-06	2.06481e-07	2.06736e-05	2.5167e-06	3.08955e-06	9.6813e-07	9.60023e-07	2.65069e-06	2.49804e-05	6.46615e-06	8.14808e-06	8.92119e-06	8.37438e-06	7.22335e-06	5.80474e-06
Pterolactam	POS	0.000303634	0.000235423	0.000326943	0.000306582	0.000201832	0.000167619	0.000364209	0.000448619	0.000153792	0.000347348	0.000224868	0.000258137	0.000435217	0.000382357	0.000181658	0.000286259	0.000233134	0.000196619	0.000239231	0.000232931	0.000264404	0.000315948	0.000242323	0.000263482
L-Proline	POS	0.00012375	0.000241388	0.000214922	0.000190575	9.66327e-05	9.59548e-05	0.000567929	0.000713009	0.000308056	0.000537064	0.000390157	0.000353468	0.000471134	0.000305674	0.000406644	0.000362264	0.000455992	0.000235332	0.000424302	0.000357199	0.000271364	0.000482252	0.000390859	0.000409404
DL-Methionine sulfoxide	POS	0.00109341	0.00108983	0.000451838	0.000178805	0.000173736	0.0012924	0.00287985	0.00315666	0.000855735	0.00128103	0.000643091	0.0022603	0.00214222	0.00191148	0.000720524	0.00124749	0.000841549	0.00316695	0.00144371	0.00134204	0.0014809	0.00131287	0.0013452	0.00137649
Pipecolic acid	POS	0.000675888	0.000790406	0.000381567	0.000604011	0.000721478	0.000505811	0.00362714	0.00495939	0.000686669	0.00259121	0.000462023	0.00543141	0.00553431	0.00839853	0.000567951	0.00346207	0.000349019	0.00383646	0.00363306	0.00361793	0.00398436	0.0039689	0.00405988	0.00358386
L-Arginine	POS	0.000397394	0.000610866	0.000255797	0.000378147	0.00051498	0.000452586	0.00233253	0.00232096	0.000961484	0.00149267	0.00075699	0.00476722	0.00299581	0.0109697	0.000867155	0.00271844	0.000686838	0.0025869	0.00218042	0.00194936	0.00226419	0.00235072	0.00230756	0.00243068
Isoamylamine	POS	0.00201534	0.016434	0.0147012	0.00305913	0.0101368	0.00250188	6.82468e-06	0.00010355	1.43177e-05	1.84706e-05	0.000247879	4.63356e-05	1.27663e-05	3.51124e-06	1.42447e-05	1.59862e-05	4.33486e-05	8.31199e-05	0.00620755	0.0062664	0.00601682	0.00624611	0.00619696	0.0062134
alpha-Linolenic acid	NEG	0.000201079	0.000175582	3.17514e-05	6.32093e-06	0.000368158	0.00030534	0.000985212	0.000698925	0.00180408	0.000739243	0.00140101	0.000564496	0.000789473	0.000860287	0.00160089	0.00193386	0.00205584	0.000517349	0.00110194	0.00110842	0.00119206	0.0011239	0.00114765	0.00123241
L-Carnitine	POS	0.009249	0.00956121	0.00877054	0.00784033	0.00846818	0.00719667	0.00757324	0.0106242	0.0206931	0.00724677	0.0195303	0.00529911	0.00645787	0.00813772	0.0209316	0.00983324	0.0166767	0.0050127	0.0103842	0.0100683	0.0102566	0.0103021	0.00981376	0.00996257
Deoxyguanosine	NEG	1.34148e-05	2.58789e-05	3.50901e-06	5.60216e-05	0.000180782	4.27315e-05	2.11589e-05	6.29721e-06	1.60203e-06	2.05918e-05	1.79731e-06	0.000364406	5.08715e-05	0.000102287	1.67894e-06	3.75209e-05	4.96223e-06	0.00026321	9.42126e-05	0.000110518	0.000108349	9.6379e-05	9.90621e-05	9.43944e-05
Deoxyadenosine	POS	0.000315115	0.000133006	0.000269026	3.50346e-05	1.69264e-05	3.18389e-05	7.13491e-05	1.2544e-05	8.45532e-05	5.34317e-05	9.07482e-05	0.00018348	0.00031674	0.00207603	4.44965e-05	4.46014e-05	0.000312569	0.000656153	0.000230198	0.000275306	0.000225659	0.000292614	0.000262651	0.000373271
5-Thymidylic acid	NEG	2.46098e-06	2.7777e-06	1.46997e-06	3.13083e-06	1.49184e-05	1.95561e-06	1.42136e-06	3.90899e-07	1.95624e-07	2.175e-06	7.17421e-07	3.30545e-05	4.30555e-06	8.03742e-05	5.06638e-07	1.91246e-06	7.21402e-07	1.14155e-05	8.23063e-06	7.21818e-06	8.33372e-06	7.04229e-06	8.64256e-06	8.78531e-06
Cytidine 2',3'-cyclic phosphate	NEG	3.52938e-05	8.87523e-06	1.68457e-06	3.44373e-05	2.46656e-05	0.00012175	5.73253e-07	2.21757e-07	2.46296e-06	5.76484e-07	2.92824e-07	1.22642e-06	2.5615e-06	1.888e-05	8.10862e-07	3.06123e-06	1.67606e-07	8.89034e-07	7.85555e-06	7.9497e-06	6.73468e-06	9.41795e-06	7.90025e-06	8.31741e-06
Choline glycerophosphate	POS	0.00719123	0.00654663	0.00558454	0.00973221	0.010106	0.00666627	0.000607988	0.000631048	0.0139881	0.00129155	0.0318839	0.00100439	0.000711354	0.000309821	0.0140384	0.00152617	0.0407182	0.000797944	0.00929594	0.00897944	0.00914272	0.00852963	0.00868644	0.00905066
D-Serine	POS	5.25796e-06	3.43964e-05	4.75096e-05	4.89865e-06	3.60409e-05	2.84075e-05	4.90132e-05	0.000179186	5.37296e-05	0.000147118	7.22971e-05	6.27794e-05	1.75762e-05	9.99954e-06	5.97936e-05	6.1819e-05	2.60942e-05	3.82178e-05	5.04941e-05	5.52525e-05	3.56745e-05	4.55111e-05	2.46375e-05	3.07536e-05
O-Phosphoethanolamine	NEG	0.000309802	0.000245187	0.000267563	0.000371247	0.000218264	0.000265484	1.13292e-06	1.32009e-06	1.09846e-05	1.25835e-06	1.52432e-05	9.65414e-07	1.13663e-06	8.32131e-07	2.36107e-06	9.54359e-07	2.06477e-05	1.15533e-06	6.42563e-05	8.08883e-05	7.57113e-05	7.66846e-05	7.84699e-05	8.11183e-05
Deoxyinosine	POS	3.60391e-05	2.41594e-05	2.72408e-06	2.30003e-05	0.000107437	1.38949e-05	6.05e-05	6.11977e-05	7.57158e-05	0.000102458	5.20385e-05	0.000372668	4.3192e-05	1.79817e-05	5.2843e-05	0.000181308	6.43805e-05	0.00045712	6.06391e-05	5.2293e-05	4.4929e-05	5.77752e-05	8.04844e-05	6.1974e-05
L-Sorbose	NEG	0.00140896	0.00369514	0.00221236	0.00109088	0.00183514	0.00134974	0.00130929	0.000637302	0.00114377	0.00199951	0.00132615	0.000793902	0.000507263	0.00153669	0.00320806	0.00174427	0.00304521	0.00142771	0.00123679	0.00115028	0.00136457	0.00142327	0.00145331	0.00121315
Propionylcarnitine	POS	0.00348925	0.0014685	0.00209158	0.00292376	0.00128781	0.00232509	1.00328e-05	2.05876e-05	6.2567e-05	1.21643e-05	4.02441e-05	1.02838e-05	9.1064e-06	1.18361e-05	5.20108e-05	1.25877e-05	3.93908e-05	1.25112e-05	0.00026601	0.000245235	0.000247871	0.000254835	0.000233658	0.000260848
L-Glutamic acid	NEG	0.00115952	0.00162726	0.000622345	0.00186856	0.00141305	0.00146651	0.00970919	0.0108462	0.00812279	0.00427875	0.00399305	0.0084121	0.00845803	0.0136993	0.00595398	0.00874597	0.00549378	0.00728971	0.00702913	0.00720538	0.00706885	0.00719745	0.00674919	0.00705237
Citric acid	NEG	0.000353098	0.000200992	0.000324106	0.000168639	0.000415658	0.000125546	3.0463e-05	0.000155262	0.000159297	0.000128087	0.000220036	0.000197561	0.000668434	2.70274e-05	0.00017374	0.000154431	0.000264092	8.53114e-05	0.000177886	0.000234886	0.000173037	0.000227207	0.00021221	0.00022786
L-Malic acid	NEG	0.000252546	0.000144537	0.000258547	0.000155386	0.000181784	8.04213e-05	0.000113781	0.000164457	0.000177886	0.000344783	0.000366534	0.000170349	0.000227606	0.000146686	0.000388936	0.00019987	0.00111211	0.000144341	0.00018208	0.000187921	0.000157574	0.000175575	0.000138582	0.000175488
Deoxycytidine	POS	3.1233e-05	4.11837e-06	6.5571e-07	1.15545e-05	2.19728e-05	9.81602e-06	1.34975e-05	1.08232e-05	3.23195e-06	1.23918e-05	8.07709e-06	0.000167317	1.46086e-05	4.54545e-06	3.76132e-06	3.4693e-05	1.98014e-05	0.000107429	3.72423e-05	2.94275e-05	4.66855e-05	4.00783e-05	3.66161e-05	2.03471e-05
L-Erythrulose	NEG	0.000616576	0.00057098	0.000732155	0.000738195	0.000882274	0.0006344	0.000658124	0.000443765	0.000548699	0.000518263	0.000476244	0.000493477	0.000490293	0.000413491	0.000645054	0.000443137	0.00063676	0.0005409	0.000488433	0.000531496	0.000539032	0.000561528	0.000548078	0.000535646
4-Pyridoxic acid	NEG	4.79713e-05	7.58886e-05	3.20737e-05	2.63915e-05	3.8585e-05	2.49599e-05	4.45691e-05	7.91005e-05	2.91445e-05	4.96668e-05	5.79811e-05	0.000110464	1.99605e-05	0.000129461	3.60246e-05	4.61129e-05	8.91815e-05	0.000140978	3.25074e-05	3.58802e-05	4.31653e-05	4.4492e-05	5.08849e-05	4.76386e-05
L-Asparagine	NEG	0.000153413	0.00128178	0.000484192	0.000332384	0.00132123	0.000454812	0.000628596	0.000391243	0.000733595	0.00115226	0.000407425	0.000781299	0.000387121	0.000122632	0.000276916	0.000534831	0.000243992	0.000558598	0.000568291	0.000532986	0.000541693	0.000520245	0.000417572	0.000511301
D-Citrulline	POS	0.000265816	0.000540135	0.000383561	0.000376421	0.00113247	0.000343408	0.000548544	0.000855633	0.000341316	0.000692429	0.000189308	0.00126796	0.00123102	0.00108885	0.000265478	0.000960374	0.000250449	0.00127462	0.000778046	0.000782214	0.000842885	0.000888331	0.000856848	0.000876468
Quinic acid	NEG	0.00104326	0.00224579	0.00374284	0.00222497	0.00148282	0.000663659	0.000992569	0.000856283	0.000754751	0.00499859	0.00141298	0.00170711	0.00073963	0.00112609	0.00176383	0.00111331	0.000971504	0.000750515	0.00146331	0.00148107	0.00136602	0.00143377	0.00132744	0.00130681
Cytosine	POS	0.00034315	0.000130528	7.8608e-05	0.000325797	0.000414346	0.000309556	0.00180576	0.000187183	0.00141236	0.00026344	0.0037114	0.00197689	0.00109174	0.000840594	0.000491863	0.000376053	0.00335692	0.000565899	0.00106917	0.00118453	0.0013307	0.00126811	0.001325	0.00125516
Tyramine	POS	0.0013152	0.00372933	0.00371515	0.00138846	0.00298621	0.00255356	4.42602e-06	1.07973e-05	1.38356e-05	6.22766e-06	7.13125e-05	8.86327e-06	1.01279e-05	2.05432e-06	8.29964e-06	5.09931e-06	1.55982e-05	1.02795e-05	0.000779063	0.000928317	0.00100142	0.0010366	0.00097736	0.000993272
Urocanic acid	NEG	1.44771e-05	2.26068e-05	2.35693e-05	1.92594e-05	1.7691e-05	1.61759e-05	1.5808e-05	1.35396e-05	1.30977e-05	1.38524e-05	1.57748e-05	8.00725e-06	0.000778739	0.000745648	1.37095e-05	9.8075e-06	1.48983e-05	2.37359e-05	8.03562e-06	8.88916e-06	8.23902e-06	1.06883e-05	8.89961e-06	1.15808e-05
2-Methylguanosine	POS	8.06675e-06	5.55094e-06	2.37377e-06	7.95954e-06	1.0417e-05	5.84808e-06	4.89105e-05	2.19311e-05	6.1714e-05	9.46612e-06	5.69765e-05	5.98943e-05	5.75088e-05	5.02217e-05	3.44038e-05	3.86601e-05	7.03218e-05	2.11871e-05	3.19481e-05	3.35253e-05	3.46558e-05	3.7483e-05	3.57221e-05	3.62656e-05
L-Kynurenine	POS	1.79441e-05	2.20567e-05	4.68874e-05	2.00092e-05	2.91048e-05	1.76206e-05	2.18038e-05	1.94908e-05	0.000680745	1.96587e-05	1.96097e-05	1.1931e-05	1.35162e-05	9.71068e-06	2.15304e-05	0.000451658	1.0872e-05	3.2759e-05	1.32841e-05	1.3584e-05	1.02901e-05	1.77794e-05	1.36161e-05	1.15319e-05
Cystathionine	POS	3.58207e-06	2.33183e-06	1.67971e-06	6.71123e-06	3.25362e-06	2.91736e-06	5.79415e-07	1.365e-06	1.87383e-06	1.36869e-06	5.37588e-07	1.18379e-06	1.11299e-06	6.35698e-06	1.61277e-06	3.72862e-06	6.69382e-07	1.40972e-06	4.24219e-06	5.69119e-06	4.9694e-06	4.6933e-06	4.29622e-06	4.42123e-06
Pyridine	POS	2.56455e-06	1.01538e-06	5.88499e-09	5.40073e-07	2.53807e-07	1.74402e-06	1.76058e-05	2.05845e-05	3.97896e-07	5.83213e-06	9.70168e-07	2.65764e-05	1.95377e-05	2.76853e-05	1.21342e-06	7.64516e-06	1.54825e-06	1.97649e-05	1.03091e-05	1.17489e-05	1.29304e-05	1.13874e-05	1.03974e-05	1.22444e-05
L-Lysine	POS	0.00158738	0.00180909	0.000863001	0.00140411	0.00180148	0.00119059	0.0087878	0.0120139	0.00164513	0.00634201	0.00110147	0.013215	0.0134569	0.0202883	0.00133821	0.00852891	0.000771419	0.00942335	0.00874398	0.00882245	0.00968255	0.00967428	0.00965151	0.00879564
L-Tyrosine	NEG	0.000857385	0.00101313	0.000450232	0.000596132	0.000374923	0.000823305	0.00438915	0.00533265	0.00171273	0.00285316	0.000952482	0.00633016	0.00544765	0.00640798	0.00163366	0.00348232	0.00127004	0.00445982	0.00333367	0.00344125	0.00327606	0.00336113	0.0032746	0.00337954
2-Hydroxyethanesulfonate	NEG	0.000428633	0.00122586	0.00187904	0.00060331	0.00139726	0.000833789	0.00112748	0.00336496	0.00210905	0.00325461	0.00202385	0.00380625	0.00136826	0.00293684	0.00252427	0.00188385	0.00186728	0.00445029	0.0017445	0.00177597	0.00176688	0.00200011	0.00189997	0.00181933
Orotate	NEG	6.74858e-06	1.75586e-05	0.000225374	1.84344e-05	1.58458e-05	9.0375e-06	7.85862e-06	1.31529e-05	7.69387e-05	3.19751e-05	1.14042e-05	1.56807e-05	8.76885e-06	2.04427e-05	5.20825e-05	5.35523e-05	9.48222e-06	1.21679e-05	6.66407e-05	6.72091e-05	6.65464e-05	7.28057e-05	6.98348e-05	6.70753e-05
Gentisaldehyde	NEG	0.0101338	0.00973676	0.00215901	0.000947663	0.00841846	0.00587468	0.00541045	0.00472613	0.00609065	0.0102796	0.0133678	0.00796054	0.00431111	0.00576901	0.0125724	0.00896798	0.00870985	0.00922014	0.00585367	0.0059477	0.00598546	0.00591805	0.00614076	0.00567312
Cysteine-S-sulfate	NEG	2.19331e-06	2.04834e-06	1.64715e-07	2.18553e-07	5.7385e-09	3.88963e-06	0.000307764	0.00023742	1.33262e-06	3.25596e-05	1.40091e-07	0.0022709	0.000341746	0.000664926	7.38322e-09	2.11635e-05	9.50181e-09	0.00220936	0.000487342	0.000461517	0.000441716	0.000443532	0.000457237	0.000447766
Hypoxanthine	NEG	0.0148018	0.0219726	0.0115146	0.028582	0.0185587	0.0146343	0.0157642	0.0210092	0.0406119	0.0224555	0.0345643	0.0147802	0.0212156	0.0215708	0.0320312	0.0368758	0.0398596	0.0165651	0.0237568	0.0244876	0.0238058	0.025575	0.0250993	0.0251777
3-Hydroxycinnamic acid	NEG	0.00564308	0.0110533	0.00728343	0.00803721	0.016901	0.00554618	0.00495225	0.00661223	0.00692872	0.00919524	0.0167511	0.00511391	0.00920751	0.00367405	0.00712742	0.00456435	0.00575031	0.00542464	0.006286	0.00642745	0.00666537	0.00685668	0.00671845	0.00673407
Pyrophosphoric acid	NEG	0.000226676	0.000398057	3.71825e-05	0.000179709	5.48792e-05	0.000241249	6.85912e-09	3.53362e-06	0.000172625	4.41399e-06	0.000354574	4.38573e-08	2.5874e-07	9.86668e-08	0.000427187	8.93337e-06	0.000202592	2.39852e-07	7.43802e-05	9.49061e-05	7.78528e-05	7.08317e-05	9.50223e-05	9.49245e-05
4-Dodecylbenzenesulfonic Acid	NEG	0.0174991	0.0206809	0.0302205	0.0347608	0.0195859	0.0207259	0.0278781	0.016239	0.0288852	0.0215875	0.0258073	0.0173069	0.0189413	0.0061748	0.0232928	0.0171688	0.0331051	0.0164807	0.0178043	0.0177092	0.0189089	0.0170618	0.0180816	0.0177535
Leucinic acid	NEG	7.2782e-05	0.000462044	0.000156304	0.0001175	0.000111276	0.00160784	0.00172052	0.00191618	0.000379822	0.00154294	0.000277435	0.000972425	0.00418946	0.00355968	0.000237415	0.000759647	0.000129433	0.00228863	0.00074424	0.000710918	0.00082178	0.000585602	0.000912299	0.000863383
2,3-Dihydroxybutanedioic acid	NEG	0.000189618	0.000162837	0.000192143	0.000104978	0.0010113	0.000173813	0.000371988	0.000476802	4.09005e-05	0.00111975	0.000101344	0.000528751	9.21045e-05	0.000265145	6.15973e-05	0.000182857	1.43528e-05	0.00072351	0.000685231	0.0006641	0.000633788	0.000558923	0.000586014	0.00051865
Tetradecanedioic acid	NEG	2.19482e-05	5.37274e-06	2.70744e-05	5.87859e-06	3.76742e-06	2.95627e-05	7.89833e-06	3.42617e-05	8.52762e-07	5.89236e-06	1.10499e-06	2.46047e-05	1.09606e-05	3.49409e-05	1.31837e-06	6.32044e-06	8.58579e-07	1.55493e-05	1.50504e-05	9.63836e-06	1.15247e-05	9.30959e-06	1.59989e-05	1.35526e-05
L-Threonic acid	NEG	0.00210237	0.00210884	0.00218508	0.00180632	0.00262494	0.00219596	0.00165751	0.00148606	0.00106407	0.0024114	0.00124183	0.00185531	0.00157252	0.00155563	0.0014779	0.00189884	0.00107756	0.00213403	0.00182583	0.00180028	0.00178974	0.00167036	0.00175784	0.00175754
Acetylleucine	NEG	9.22048e-06	1.82748e-05	1.54509e-05	1.63935e-05	2.70656e-05	2.97377e-05	0.000165186	0.000247479	1.69746e-05	7.71157e-05	2.30297e-05	0.000167825	0.000220074	0.00028122	3.76175e-05	0.000145987	1.23701e-05	0.000178846	0.000106751	0.000106341	0.000115219	0.000118292	0.000124891	0.000121135
L-Argininosuccinic acid	NEG	7.27642e-09	8.35591e-09	8.08977e-09	8.52598e-09	5.7385e-09	6.79059e-09	7.70901e-07	3.05992e-05	8.34163e-06	0.000182081	3.67128e-06	1.5513e-05	8.67253e-06	3.171e-05	1.12453e-05	0.000278653	2.2703e-06	1.82655e-06	6.1299e-05	6.77099e-05	6.29967e-05	6.36441e-05	6.70081e-05	6.01355e-05
Ursodeoxycholic acid	NEG	0.000202405	7.35156e-05	9.42788e-06	0.000264814	0.000296926	0.000573108	5.68427e-05	0.000114378	2.07423e-07	3.10272e-05	1.11698e-06	4.84163e-05	8.17464e-05	7.4665e-05	4.0701e-07	3.90551e-05	3.59932e-07	6.59997e-05	6.19644e-05	7.39243e-05	7.93796e-05	7.75177e-05	7.91064e-05	7.51709e-05
Glycohyocholic acid	NEG	0.0304844	0.0134609	0.00863573	0.0368659	0.0335296	0.0389021	0.0002249	0.000912311	2.14764e-05	0.000137602	0.000451248	0.000297102	0.000643506	0.00056108	5.02123e-05	0.000521116	0.000196503	0.000516966	0.0162864	0.0168846	0.0175297	0.0176051	0.0192795	0.0179203
1-Aminopropan-2-ol	POS	0.000278017	0.000129336	0.00035227	0.000758085	0.000480353	4.20749e-05	8.85507e-06	1.53367e-05	2.11455e-05	8.05244e-06	3.55408e-05	7.59323e-06	7.8827e-06	1.39346e-05	1.80657e-05	1.35058e-05	3.99285e-05	6.08259e-06	6.47684e-05	7.37576e-05	7.09115e-05	7.04996e-05	7.336e-05	7.45139e-05
N-Acetyl-L-alanine	NEG	5.58323e-05	8.90955e-05	8.03053e-05	9.76237e-05	8.65347e-05	7.40506e-05	0.000817984	0.000774733	0.000537613	0.000628337	0.000259958	0.000922373	0.000976683	0.00107439	0.000469543	0.00100777	0.000221244	0.000713972	0.000562457	0.00055278	0.000600038	0.000590885	0.000600512	0.000592812
Galactinol	NEG	0.000159318	6.1358e-05	0.000262548	0.000119698	9.94132e-05	9.59789e-05	9.21307e-05	9.46057e-05	0.000105736	0.000127785	0.000133934	0.000191729	5.19294e-05	3.55972e-05	7.38795e-05	4.54121e-05	0.000131233	0.000134266	8.94233e-05	0.000117847	8.36581e-05	0.000102508	9.28032e-05	9.10564e-05
H-THR-PHE-OH	NEG	0.000263016	0.000155627	0.000174242	0.00022496	0.000218639	0.000309433	1.41416e-06	1.98513e-06	4.11622e-07	4.44842e-07	8.04559e-07	2.8078e-06	2.12597e-06	4.95378e-06	7.59893e-07	8.57886e-08	4.60822e-07	2.67189e-06	1.98609e-05	2.06704e-05	2.03933e-05	2.15656e-05	2.00589e-05	1.79582e-05
2'-Deoxyadenosine 5'-monophosphate (dAMP)	POS	3.65649e-06	4.98493e-06	2.15139e-06	3.16677e-06	1.32193e-05	2.33586e-06	2.79974e-06	3.4547e-06	3.32174e-06	5.07275e-06	3.52164e-06	2.8007e-05	7.17453e-06	9.36653e-05	8.94178e-06	9.24415e-06	5.31141e-06	1.35368e-05	1.13197e-05	1.35987e-05	1.28114e-05	1.33968e-05	1.43761e-05	1.29934e-05
Diaminopimelic acid	POS	3.37664e-06	1.35401e-05	6.36179e-06	4.54863e-06	1.22979e-05	2.91815e-06	2.21234e-06	8.58768e-06	1.01183e-05	4.14497e-06	1.04291e-05	1.63586e-05	1.40589e-05	2.17137e-05	1.02767e-05	3.10129e-05	1.57055e-05	1.71836e-05	1.72442e-05	2.30884e-05	2.20207e-05	2.20562e-05	2.08996e-05	2.18547e-05
Benzaldehyde	POS	5.14267e-05	2.54758e-05	1.91255e-05	1.41605e-05	1.51412e-05	4.29178e-05	0.000268659	0.000280312	0.000134593	0.000221631	0.000129945	0.000353051	0.00028686	0.000359767	0.000169873	0.000275172	0.00011607	0.000297894	0.000150789	0.000161805	0.000180441	0.000189031	0.000183912	0.000171548
Pyrocatechol	NEG	3.61784e-05	4.20422e-05	9.67776e-06	2.9039e-06	3.52385e-05	1.8395e-05	1.28221e-05	1.7552e-05	3.14883e-05	3.72772e-05	6.6785e-05	1.59445e-05	9.93809e-06	8.89233e-06	2.69569e-05	1.21416e-05	2.38813e-05	2.26023e-05	1.64452e-05	1.70114e-05	1.54443e-05	1.98937e-05	1.70269e-05	1.73794e-05
Gentisic acid	NEG	0.000442905	0.00239062	0.000742824	0.00068292	0.000838797	0.000415356	0.000593866	0.000422707	0.00101321	0.00140817	0.00201926	0.00048746	0.00045193	0.000277139	0.000937073	0.000770025	0.00112272	0.000651365	0.000873896	0.000805379	0.000839854	0.000901924	0.00078126	0.000913031
Sucrose	NEG	0.00348408	0.00134542	0.00425358	0.00268201	0.00187863	0.00193998	0.00190834	0.00193027	0.00210245	0.00255344	0.00266116	0.00323423	0.0014315	0.00116824	0.00142789	0.00107576	0.00265025	0.00279745	0.00180593	0.00202176	0.00182147	0.00211826	0.00215543	0.00215684
Riboflavin	NEG	1.68342e-06	3.20423e-06	9.34659e-07	2.75398e-06	6.58669e-07	2.14896e-06	9.69676e-07	2.31434e-06	1.14361e-06	6.9349e-09	1.29065e-07	1.1032e-06	7.8466e-07	1.37427e-06	5.52366e-07	2.13699e-06	9.50181e-09	1.06e-06	1.24905e-06	1.8832e-06	2.18504e-06	1.80377e-06	2.18326e-06	1.99022e-06
L-Glutamine	NEG	0.000317989	0.000475834	0.000322676	0.00032067	0.0002367	0.000325599	0.000249894	0.00110415	0.00134237	0.000637505	0.000588645	0.00110669	0.000282072	0.00110389	0.000775168	0.000469515	0.000502869	0.000812503	0.000590145	0.000614987	0.000640833	0.00059916	0.000643843	0.000602371
4-Hydroxybenzaldehyde	POS	0.000193234	0.000501177	0.000220239	0.000124352	0.000153279	0.000239891	0.00123047	0.00103732	0.000562416	0.000920351	0.000438845	0.00127471	0.00104496	0.00151479	0.000895508	0.00109379	0.000689175	0.0010168	0.00101719	0.000898455	0.000985484	0.000880823	0.000891495	0.000933681
Benzamide	POS	0.000500006	0.000593588	0.000497185	0.000665885	0.00050156	0.000400785	8.20594e-06	7.91416e-06	6.37578e-06	8.51694e-06	1.50917e-05	9.02549e-06	1.02622e-05	4.43699e-06	9.1661e-06	2.04086e-05	9.22141e-06	8.3987e-06	0.000126813	0.000134153	0.000140701	0.000130503	0.000154715	0.000139794
γ-Glutamylglutamate	POS	0.000118159	5.01096e-05	7.67821e-05	6.42751e-05	8.50362e-05	4.0297e-06	2.84704e-05	3.55752e-05	2.28882e-05	2.09834e-05	1.57973e-05	3.52486e-05	4.84405e-05	4.59282e-05	1.68123e-05	4.75493e-05	8.44151e-06	1.85006e-05	2.68566e-05	3.81904e-05	4.51561e-05	3.40149e-05	3.11078e-05	2.77648e-05
Mulberrofuran A	NEG	8.02363e-06	6.08228e-06	6.9175e-07	5.5327e-06	1.82705e-05	2.46115e-05	4.6377e-05	6.94474e-05	1.90129e-05	2.00986e-05	5.03243e-06	0.000235514	5.79527e-05	0.000113171	1.96233e-05	1.71598e-05	1.60338e-06	0.000190001	5.92996e-05	6.15799e-05	7.6414e-05	5.80081e-05	5.17253e-05	6.90452e-05
L-Anserine	POS	1.58593e-05	6.32599e-06	6.15605e-06	1.17126e-05	1.52669e-05	1.11212e-05	2.10895e-05	8.64224e-06	3.26726e-05	9.89102e-06	3.55139e-05	1.76385e-05	2.56473e-05	1.34881e-05	2.18721e-05	4.57232e-05	3.84984e-05	2.14836e-05	2.17571e-05	2.33952e-05	2.43156e-05	2.2533e-05	2.21719e-05	2.41749e-05
D-Ornithine	POS	0.000307633	0.000120256	0.000233164	0.000257459	0.000159941	0.000107822	9.61232e-05	0.000100421	1.59441e-05	8.73796e-05	2.34737e-05	7.82611e-05	0.000357612	0.000266147	2.26354e-05	0.000154046	1.86542e-05	7.9672e-05	0.000132955	0.000153273	0.000155062	0.000162327	0.000152543	0.000157964
trans-Ferulic acid	NEG	0.000239241	0.000163744	0.000178578	0.000186084	0.000213659	0.000144134	0.000265457	0.000298822	0.000104194	0.000161056	0.00016873	0.00030441	0.000262558	0.000313635	0.000118002	0.0001462	7.38937e-05	0.000313785	0.000182701	0.000158164	0.00017471	0.000158102	0.000159744	0.000159156
2'-Deoxycytidine 5'-monophosphate (dCMP)	NEG	8.26313e-07	1.93328e-06	2.46357e-07	2.95043e-06	1.66951e-05	2.24932e-06	2.09743e-07	1.02637e-07	3.73743e-08	6.12408e-07	2.35671e-08	4.51851e-06	1.49766e-06	2.68689e-05	7.0213e-08	4.98751e-07	1.72437e-07	2.62939e-06	3.11836e-06	2.7609e-06	3.21474e-06	2.90952e-06	3.51198e-06	3.50065e-06
L-Histidine	POS	0.000104515	0.000124841	0.00012056	0.000147748	7.21001e-05	5.34097e-05	0.000724354	0.000583268	0.000227872	0.000380768	0.000405261	0.000624627	0.000539672	0.0002555	0.000205785	0.00027038	0.000445725	0.000316893	0.000721796	0.000457885	0.000361311	0.000520287	0.000387217	0.00036083
S-Adenosyl-L-homocysteine	NEG	9.46419e-07	8.0955e-07	1.33583e-06	1.45955e-06	6.79281e-07	7.90663e-07	4.9728e-08	6.55827e-09	7.32949e-07	6.9349e-09	7.5776e-07	4.53729e-08	1.25448e-07	4.44503e-09	4.23077e-07	6.18892e-09	3.97865e-07	7.53898e-08	4.57017e-07	5.32396e-07	5.23701e-07	4.04794e-07	5.11845e-07	4.33611e-07
Uridine	POS	0.000182973	7.56344e-05	4.71488e-05	0.000140388	4.81995e-05	5.17191e-05	7.65627e-05	2.19054e-05	0.000125034	4.51634e-05	0.000105435	6.17885e-05	0.000116801	7.14484e-05	7.82731e-05	0.0002379	0.000155544	4.41949e-05	6.4587e-05	7.43387e-05	7.67865e-05	6.98647e-05	6.93429e-05	7.79572e-05
Dimethylethanolamine	POS	1.67869e-05	2.92864e-05	2.59334e-05	3.13468e-05	1.94407e-05	1.7579e-05	1.9865e-05	1.99364e-05	5.89276e-05	2.19311e-05	2.19934e-05	1.3604e-05	1.35937e-05	1.47769e-05	5.26812e-05	3.2936e-05	5.57185e-05	1.36789e-05	2.15295e-05	2.16066e-05	2.14547e-05	1.67866e-05	2.01001e-05	1.5283e-05
Cholic acid	NEG	2.09596e-06	5.79942e-06	3.62446e-06	1.67085e-05	3.62068e-05	4.52675e-05	2.38911e-06	2.05835e-05	7.44791e-09	1.7615e-06	1.71658e-07	1.2292e-05	2.76435e-06	1.14394e-05	7.38322e-09	3.31522e-07	9.50181e-09	1.15171e-05	9.86318e-06	1.05495e-05	7.81783e-06	8.10383e-06	7.34494e-06	8.57362e-06
Phytosphingosine	POS	4.63916e-05	5.0622e-05	0.000118321	0.000209566	4.84789e-05	6.03516e-05	8.49145e-06	2.4122e-05	1.92684e-05	9.93516e-06	2.75123e-05	1.65293e-05	9.53606e-06	2.68491e-05	2.0513e-05	1.97529e-05	4.6231e-05	1.39715e-05	2.32818e-05	2.30751e-05	2.2773e-05	2.96386e-05	2.08572e-05	2.52033e-05
S-adenosyl-L-methionine	POS	1.00215e-05	1.81746e-06	3.49949e-06	1.03772e-05	4.97094e-06	3.6822e-06	2.33992e-08	7.4522e-08	1.26077e-06	2.90441e-08	1.435e-06	2.62184e-08	6.97128e-08	7.4151e-08	1.89592e-07	5.06348e-09	8.12901e-07	2.29188e-07	1.9726e-06	2.37868e-06	1.98912e-06	1.53625e-06	1.36902e-06	1.70045e-06
L-Tryptophan	NEG	0.000566202	0.000343273	0.000192251	0.000265601	0.000192883	0.000361978	0.00192258	0.00235843	0.000244099	0.000766497	0.000143773	0.00290083	0.0021627	0.00264124	0.000146667	0.00086152	7.9526e-05	0.00180603	0.00111152	0.00114211	0.00119664	0.00120942	0.00134429	0.00119213
L-Targinine	NEG	8.65081e-07	1.64982e-06	6.36847e-07	1.15799e-06	7.65262e-07	9.65129e-07	2.37246e-06	3.04198e-06	1.69564e-06	4.05661e-06	6.97275e-07	2.48469e-06	2.59165e-06	7.26835e-06	1.35935e-06	6.75877e-06	8.97459e-07	1.51673e-06	2.5683e-06	2.94452e-06	2.6322e-06	2.5169e-06	2.90082e-06	2.95965e-06
2-Pyrrolidineacetic acid	POS	0.000499493	0.000144167	0.00101106	0.000448941	0.000757965	0.000935904	0.000994575	0.000702045	0.000308372	0.0016343	0.00053948	0.000679192	0.000553896	0.000412776	0.000533441	0.000416005	0.000520722	0.000714162	0.000382659	0.000359424	0.000342044	0.000479564	0.000477439	0.000505517
Thymidine	NEG	1.00099e-05	1.47827e-05	3.07871e-06	1.67155e-05	2.66278e-05	6.6309e-06	2.11498e-05	9.3899e-06	6.20332e-05	3.58978e-05	1.30989e-05	0.000260852	8.80141e-05	1.24186e-05	3.75842e-05	0.000150309	3.43214e-05	0.000254172	8.47165e-05	7.50251e-05	8.30421e-05	7.97183e-05	8.67097e-05	8.52145e-05
3-(Methylthio)-1-propene	POS	2.8605e-05	0.0014464	0.00189275	0.000707155	0.003492	0.000680801	3.37372e-07	2.75653e-06	5.2049e-09	1.35318e-06	5.20342e-05	7.64986e-07	4.18875e-07	3.35248e-07	5.6799e-09	5.06348e-09	4.48557e-06	2.36642e-06	0.000815296	0.000862716	0.000883543	0.000904773	0.000824685	0.000886793
CyclicAMP/cAMP	NEG	2.11951e-05	2.90413e-06	6.51589e-06	3.02665e-06	1.38873e-06	5.58278e-05	2.91986e-07	6.55827e-09	3.20966e-06	6.9349e-09	1.89624e-06	4.8923e-07	1.54998e-06	4.44503e-09	3.32977e-06	6.18892e-09	2.06326e-07	6.17041e-09	2.26716e-06	1.49711e-06	1.89512e-06	2.43845e-06	1.53049e-06	2.73973e-06
O-Acetylcarnitine	POS	0.000609788	3.05256e-05	6.58248e-05	5.3148e-05	4.54662e-05	9.50209e-05	2.49565e-05	2.2851e-05	8.43054e-05	6.6584e-05	3.1748e-05	4.04269e-05	2.31172e-05	3.6794e-05	3.79482e-05	4.30752e-05	7.57679e-05	3.93762e-05	2.38635e-05	2.8981e-05	2.40978e-05	2.26794e-05	2.34983e-05	2.31935e-05
L-Cysteic acid	NEG	5.41766e-05	0.000285201	0.000191101	0.000202236	0.000268189	0.000160812	0.000117588	0.000126339	7.19506e-05	0.000282291	9.4274e-05	6.30245e-05	9.35386e-05	5.18402e-05	5.60006e-05	8.76389e-05	3.75125e-05	0.000119328	0.000106684	0.000102113	0.000113225	0.000109221	0.00010759	0.000107842
Cytidine-5'-monophosphate	NEG	3.74251e-06	2.40384e-06	2.51983e-06	4.21061e-06	2.36505e-06	4.00814e-06	1.48759e-07	2.9344e-07	1.65829e-06	4.07771e-07	7.29772e-07	3.4705e-07	5.52066e-07	1.60967e-06	8.41489e-07	9.67499e-07	8.55047e-07	2.47901e-07	1.77729e-06	1.85301e-06	1.74021e-06	1.76829e-06	1.63795e-06	1.80328e-06
Thiamine	POS	1.39958e-05	2.57078e-05	3.73487e-06	8.62665e-06	1.63889e-05	4.72624e-06	1.17873e-06	9.93083e-05	0.000235162	1.88967e-05	0.000151271	2.50649e-06	3.81654e-07	0.000129003	1.66917e-05	2.49141e-05	0.000241785	4.7517e-06	9.29424e-05	4.91453e-05	6.30487e-05	8.37491e-05	4.87001e-05	6.39637e-05
D-Glucaric acid	NEG	2.00696e-05	1.02969e-05	1.38398e-05	2.46342e-05	1.87844e-05	1.22901e-05	6.81195e-05	4.40644e-05	6.36195e-06	0.000236307	6.89133e-06	0.000125838	9.82159e-05	0.000206853	1.6154e-05	0.000250033	7.83769e-06	0.000124663	0.000133898	0.000164241	0.000177455	0.000163101	0.00015971	0.000150132
5-Methyldeoxycytidine	POS	6.03351e-06	3.32641e-06	5.88499e-09	4.01783e-06	7.86923e-06	1.76732e-06	3.41444e-06	5.18103e-09	5.2049e-09	7.1597e-07	6.39764e-07	3.08813e-05	2.98611e-06	4.39947e-06	5.6799e-09	7.8921e-07	7.35975e-09	2.17445e-05	5.22701e-06	5.47174e-06	5.66772e-06	7.54889e-06	8.29451e-06	5.68205e-06
Glyceric acid	NEG	0.00495253	0.00483291	0.00574388	0.00501186	0.00784966	0.00416523	0.00448135	0.00319534	0.00254613	0.00502001	0.00416973	0.00293816	0.00303538	0.00248499	0.00386282	0.00368293	0.00256165	0.0045492	0.00429497	0.00426439	0.00417833	0.00417863	0.00428413	0.0043068
D-Glucose 6-Phosphate	NEG	2.44773e-05	3.40813e-05	1.91035e-05	3.28591e-05	2.6658e-05	3.28497e-05	1.33203e-07	6.19643e-07	5.71056e-06	1.02374e-06	4.36369e-06	2.82094e-07	5.05877e-08	2.16097e-07	3.88942e-06	4.999e-07	4.97904e-06	2.37959e-07	3.48757e-06	4.57212e-06	4.65818e-06	5.14922e-06	5.51602e-06	5.98237e-06
Phosphorylcholine	POS	0.0121969	0.0138112	0.0134214	0.0121955	0.00857313	0.0104609	6.757e-05	0.000182638	0.00210989	0.000139674	0.00111763	5.34075e-05	0.000182306	0.000147389	0.000770504	0.000250472	0.00141314	0.000275428	0.00278539	0.00324599	0.00209449	0.00289908	0.00336614	0.00314267
Nicotinamide	POS	0.000230274	5.98511e-05	2.44303e-05	4.90852e-05	4.22107e-05	0.000170641	0.00100211	0.00123789	0.00555277	0.00113442	0.00452107	0.00124989	0.000433109	0.000686756	0.00354104	0.00240789	0.00470038	0.000804747	0.00152002	0.00168361	0.00159963	0.00175438	0.00166399	0.00202618
Dodecanedioic acid	NEG	0.000636841	0.000222828	0.000702207	0.000213563	0.000206203	0.000653888	8.7069e-05	0.000143109	2.14173e-06	6.90365e-05	2.3335e-06	0.000171918	9.90505e-05	0.000133658	4.60338e-06	8.36055e-05	2.4368e-06	0.000157037	0.000127949	0.000131358	0.000139268	0.000147617	0.000148236	0.000151938
Thymine	POS	1.60027e-05	1.83121e-05	1.51094e-05	1.61857e-05	4.53888e-05	9.74196e-05	9.99648e-06	4.62369e-06	5.01306e-06	1.42319e-05	6.50784e-06	0.000218181	2.11641e-05	3.40216e-05	7.35289e-06	7.25913e-05	1.43042e-05	0.000194361	4.07823e-05	4.08541e-05	4.72989e-05	3.93823e-05	4.21341e-05	3.9806e-05
Carnosine	NEG	7.96147e-06	3.27863e-06	2.32686e-07	1.42742e-05	9.11077e-06	6.61436e-06	1.34073e-06	1.51379e-06	6.40383e-06	2.0171e-06	9.18825e-06	1.0784e-06	2.23646e-06	3.82331e-06	4.73905e-06	6.76756e-06	8.73006e-06	8.58992e-07	5.21219e-06	5.49913e-06	5.42787e-06	5.56342e-06	5.02116e-06	4.67255e-06
sn-Glycerol3-phosphate	NEG	0.000218761	0.000198674	0.000151721	0.000288514	0.000188572	0.00016139	6.85912e-09	6.55827e-09	1.40423e-05	6.9349e-09	1.46487e-05	5.44732e-09	6.34521e-09	2.70171e-07	3.55133e-06	1.84878e-06	2.86801e-05	6.17041e-09	5.28924e-05	5.45536e-05	5.36289e-05	5.22864e-05	5.16639e-05	5.15493e-05
Glycerophosphocholine	POS	3.47899e-05	3.40542e-05	2.81818e-05	5.91919e-05	7.76869e-05	3.99517e-05	5.9487e-06	3.00114e-06	7.37334e-05	6.0032e-06	0.000177258	3.6902e-06	3.00254e-06	1.88535e-06	8.86639e-05	3.13341e-06	0.000295171	7.53123e-06	5.81807e-05	6.1759e-05	6.20774e-05	6.49085e-05	8.02736e-05	7.6588e-05
1-Aminocyclopropanecarboxylic acid	POS	3.84998e-05	0.000107191	6.6693e-05	4.46344e-05	2.77111e-05	8.42054e-05	0.000357602	0.00045322	5.46948e-05	0.000165501	0.000117915	0.000486079	0.00025173	0.000514285	7.04853e-05	0.000209369	7.45815e-05	0.000334087	0.000197449	0.000213818	0.000211063	0.000244069	0.000196233	0.000160293
L-prolyl-L-proline	POS	6.99629e-06	1.31524e-05	4.98695e-06	5.1782e-06	9.88492e-06	5.03098e-06	2.70078e-05	2.73531e-05	2.19695e-05	1.36612e-05	2.27752e-05	1.24158e-05	1.33124e-05	6.56838e-06	2.18883e-05	7.40752e-06	1.72617e-05	8.85473e-06	1.38099e-05	1.31541e-05	1.31515e-05	1.28735e-05	1.42185e-05	1.21167e-05
Guanine	POS	4.85852e-05	7.75612e-06	8.40772e-06	5.73643e-06	4.97136e-05	4.44943e-05	0.000342926	0.000409508	2.96364e-06	0.000189061	6.19916e-05	0.000471368	0.000362092	0.000541031	3.93344e-05	0.000255676	2.04341e-05	0.000382916	0.000255051	0.000229437	0.000235975	0.000250224	0.000239492	0.000249041
Glycyl-L-Leucine	NEG	0.000537318	0.000207829	0.000241486	0.000443763	0.000459035	0.0003499	2.22908e-05	2.95592e-05	1.50937e-05	1.00562e-05	1.32623e-05	6.02398e-05	7.62083e-05	0.000102585	4.75842e-06	1.64729e-05	5.36167e-06	3.96312e-05	0.000171088	0.00018041	0.000179962	0.000170038	0.000182113	0.000174102
L-Hydroxyproline	POS	0.00019536	0.000154556	0.000107903	0.000118413	0.00021813	0.000185965	0.00116652	0.00121849	0.000233445	0.000600551	0.000242604	0.00149543	0.00101091	0.00186557	0.000229182	0.000616402	0.000272911	0.00118198	0.000622292	0.000528606	0.00053427	0.000692649	0.00060407	0.000660317
N-Acetyl-L-methionine	POS	1.10717e-06	1.96426e-07	1.30036e-06	1.43675e-06	9.12088e-07	1.73555e-07	3.09697e-06	2.92315e-06	5.2049e-09	1.49257e-06	4.91029e-07	1.2801e-05	3.77853e-06	1.04268e-05	5.6799e-09	9.58727e-07	7.35975e-09	1.01135e-05	3.0221e-06	3.8912e-06	3.31102e-06	4.13313e-06	2.96493e-06	3.02651e-06
Arbutin	NEG	0.000591487	0.000306774	0.000468135	0.000599469	0.00022016	0.000331109	0.000242021	0.000198581	0.000184784	0.000188645	0.000200757	0.000210274	7.32805e-06	0.000123771	0.000215554	0.000166279	0.000180371	0.000210004	0.000168395	0.000193003	0.000166374	0.000182632	0.000162477	0.00018298
Melezitose	POS	7.98553e-06	6.10973e-06	6.40138e-06	4.25483e-06	4.15204e-06	5.7965e-06	2.17105e-05	1.31522e-05	3.11656e-05	8.29584e-06	4.42926e-05	2.87184e-05	1.03949e-05	5.15825e-06	5.07801e-05	7.78901e-06	4.07053e-05	1.20259e-05	6.97352e-06	1.10543e-05	8.66201e-06	1.08182e-05	8.75028e-06	9.23844e-06
D-Glucuronic acid	NEG	0.000659468	0.000727343	0.00171966	0.000319663	0.00137956	0.00047221	0.00064014	0.000438246	0.000220433	0.000901304	0.000510606	0.000496682	4.35987e-05	6.9452e-05	0.000359183	8.05908e-05	0.000240962	0.000736565	0.000532282	0.000523492	0.000509615	0.000502993	0.000539863	0.000527511
2,3-Dihydro-5-(3-hydroxypropanoyl)-1H-pyrrolizine	POS	4.05441e-05	1.94746e-05	8.55511e-06	2.03137e-05	2.93312e-05	3.49117e-05	2.77389e-05	2.52453e-05	2.0018e-05	1.3147e-05	2.64837e-05	3.68505e-05	2.97274e-05	7.11065e-05	1.84885e-05	3.11263e-05	7.89885e-06	2.23011e-05	2.80335e-05	3.20019e-05	3.74288e-05	2.29443e-05	2.8523e-05	4.34959e-05
L-Lactic acid	NEG	0.02473	0.0254652	0.0206637	0.0299854	0.0221924	0.0197028	0.0329357	0.0272401	0.051423	0.0310791	0.0411083	0.0215804	0.037525	0.0311792	0.0403079	0.0628332	0.0462811	0.0217367	0.0364161	0.0393101	0.0359343	0.0375412	0.0366897	0.0371443
Kynurenic acid	NEG	7.27642e-09	4.37901e-05	6.53958e-05	8.52598e-09	2.84125e-05	8.59785e-06	0.000104027	9.75387e-05	4.11947e-06	1.53257e-05	2.38781e-06	0.000124093	0.000168387	0.000110179	8.38362e-06	6.05638e-05	3.92053e-06	0.000196589	7.73328e-05	8.54194e-05	7.33811e-05	8.3541e-05	7.79722e-05	7.78234e-05
Protein serine	POS	4.16555e-06	8.8086e-06	5.24505e-06	3.78312e-06	4.32908e-06	4.49863e-06	8.52408e-06	1.16604e-05	5.02181e-06	1.86037e-05	1.72518e-05	1.0025e-05	1.26508e-05	4.45709e-06	6.53964e-06	1.5263e-05	1.86255e-05	6.39272e-06	9.33926e-06	1.06449e-05	1.15127e-05	1.86008e-05	1.32974e-05	1.04659e-05
N6-Isopentenyladenosine	POS	2.19858e-05	4.39549e-06	6.24945e-06	2.6452e-05	8.46093e-06	1.08778e-05	5.85054e-06	3.06767e-06	3.83742e-05	1.72233e-06	4.44699e-05	7.0739e-06	7.73994e-06	8.20899e-06	2.19268e-05	1.07639e-05	4.40063e-05	2.74127e-06	1.11439e-05	1.04489e-05	1.2092e-05	1.12984e-05	1.08519e-05	1.42161e-05
Isobutyryl-L-carnitine	POS	0.00924408	0.00651296	0.00914378	0.00872121	0.00472439	0.00841111	0.00039985	0.000444126	0.00101348	0.000565747	0.000392808	0.000184842	0.000264443	0.000341854	0.000772728	0.000166055	0.000850565	0.000262397	0.00178481	0.00185885	0.00188578	0.00193688	0.001878	0.00179902
Alanyl-Leucine	POS	0.00367649	0.00520238	0.00497421	0.00310976	0.00532073	0.00312061	0.000219833	8.12959e-05	0.000296191	0.000749213	0.000244108	0.000261556	0.000243818	0.000690763	0.000624728	0.000117889	0.00135901	0.000293267	0.00120997	0.0011927	0.00125937	0.00126815	0.0012747	0.00116884
N4-Acetylcytidine	POS	2.55727e-06	1.18688e-06	9.64956e-07	1.82189e-06	2.31264e-06	1.40081e-06	5.27078e-06	7.93775e-07	8.48135e-06	2.13304e-06	1.09708e-05	1.03248e-05	4.69721e-06	3.48325e-06	6.76326e-06	8.71626e-06	1.30163e-05	4.7928e-06	4.36775e-06	5.99649e-06	5.2891e-06	5.31125e-06	5.86207e-06	5.18085e-06
D-Glucuronate	NEG	0.000103857	0.000309607	9.94004e-05	9.02605e-05	0.000154257	0.000101924	0.000116468	5.88121e-05	0.000111157	0.000158374	0.000188464	5.26366e-05	8.02102e-05	6.74327e-05	8.79132e-05	6.74117e-05	0.000169637	9.32148e-05	0.000136504	0.000133571	0.000135836	0.000124896	0.000140951	0.000131311
D-Arabitol	NEG	0.000132756	0.00015028	0.000133421	0.000164348	0.00010081	0.000133876	0.00024162	0.000163456	0.000337097	0.000188027	0.000282146	0.000167781	0.000210605	0.000171849	0.000303964	0.000346153	0.000319864	0.000149752	0.000224035	0.0002247	0.000220364	0.000204781	0.000227062	0.000229081
2-Pyrrolidinone	POS	0.000132689	0.000227576	0.000486642	0.000146743	0.000155993	0.0003351	5.29851e-05	6.20423e-05	7.48986e-05	0.00018153	0.000199607	8.48565e-05	3.59858e-05	5.08167e-05	7.01067e-05	2.64936e-05	9.18032e-05	5.86986e-05	5.61597e-05	4.39524e-05	4.93007e-05	4.62416e-05	4.91544e-05	5.20989e-05
NG,NG-dimethyl-L-arginine (ADMA)	POS	0.000235297	0.000552068	0.000304932	0.000345836	0.00038575	0.000268326	0.00121501	0.00215891	0.00291781	0.00163427	0.00124998	0.000876926	0.00132298	0.00215088	0.00221298	0.00239065	0.000890551	0.000600673	0.00174369	0.00168641	0.00155751	0.00172108	0.00180951	0.00202612
Oxypurinol	NEG	0.000571332	0.000620876	0.000327164	0.000510495	0.000466951	0.000245626	0.0011205	0.00154363	0.00403113	0.00118093	0.00263352	0.00160612	0.00156959	0.00251757	0.00286454	0.00313576	0.00310566	0.00146203	0.00179073	0.00183005	0.00182898	0.00203779	0.00187271	0.00193215
Dihydrothymine	POS	0.000679337	0.00124997	0.000865733	0.000567218	0.000865283	0.00116773	0.00148514	0.00172517	0.00378477	0.00392394	0.00355434	0.00115987	0.00119716	0.00122685	0.00381825	0.0015931	0.00250337	0.0013394	0.00185485	0.00162569	0.00167512	0.00159049	0.00164467	0.0016786
Diethanolamine	POS	6.5211e-05	0.000130067	0.000147495	7.31235e-05	7.57219e-05	7.83095e-05	6.5334e-05	5.14303e-05	0.000175332	0.00014177	0.00022854	6.53813e-05	5.76327e-05	8.10749e-06	0.000164788	5.54603e-05	0.00030881	5.58335e-05	5.1515e-05	5.65822e-05	5.70143e-05	5.81641e-05	6.27226e-05	6.0822e-05
Hippuric acid	NEG	0.000182771	3.4316e-05	9.85062e-05	4.49394e-05	2.46107e-05	9.46271e-06	4.10755e-07	3.02361e-05	6.61322e-05	0.000326402	0.000112582	4.75902e-05	6.14163e-05	2.35901e-06	4.62119e-05	1.88023e-05	1.44358e-05	2.7507e-05	2.70159e-05	2.97892e-05	2.96804e-05	3.47669e-05	2.94931e-05	3.23381e-05
O-Acetyl-L-serine	NEG	6.28765e-05	0.000147359	9.89954e-05	0.000109954	9.34899e-05	7.41545e-05	0.000904527	0.00108583	0.000632812	0.000944451	0.00029383	0.000611579	0.00083772	0.00115275	0.000592391	0.00129815	0.000317906	0.000583719	0.000630116	0.00065367	0.00071244	0.000709752	0.000668558	0.000676161
1-Methylhistamine	POS	5.91692e-05	2.51897e-05	6.04524e-05	7.36091e-05	7.71407e-05	2.27469e-05	6.01579e-06	1.40584e-05	9.21439e-05	2.41288e-05	0.000238771	5.78762e-06	6.72637e-06	4.44081e-06	2.0381e-05	6.36434e-06	0.00011313	7.58187e-06	4.93149e-05	3.88064e-05	5.21943e-05	4.74002e-05	3.86599e-05	4.11944e-05
Norvaline	POS	0.000543078	0.00127609	0.000647033	0.000526693	0.000307268	0.000588012	0.00790825	0.00905302	0.00349094	0.00642149	0.00257916	0.00862608	0.0113917	0.00886044	0.00391383	0.00660627	0.00205188	0.00967264	0.00446686	0.00464384	0.00457597	0.00442166	0.00455228	0.00447907
3-Methyl-2-oxovaleric acid	NEG	6.25364e-06	7.55021e-06	5.21178e-06	7.66164e-06	1.52711e-05	6.40993e-06	6.24775e-06	6.00319e-06	5.49199e-06	8.25243e-06	5.69834e-06	4.80786e-06	4.26994e-06	4.39752e-06	2.5123e-06	4.84629e-06	6.25448e-06	6.19586e-06	4.83701e-06	5.74633e-06	5.52899e-06	6.02777e-06	6.68832e-06	5.02561e-06
Triethanolamine	POS	0.000237319	0.000349317	0.000321269	0.000401548	0.000326141	0.000341506	0.000467595	0.000264999	0.000259241	0.000298906	0.000321723	0.00031224	0.000313145	0.000301568	0.000282305	0.000287764	0.0004283	0.000342571	0.000266378	0.000254718	0.000269593	0.000283655	0.000284883	0.000287294
2-Methylbutyroylcarnitine	POS	0.00248872	0.00173181	0.00131779	0.00292326	0.00114013	0.00140533	0.000280022	0.000685023	0.000992302	0.000176192	0.000336143	0.000442987	0.000290916	0.000611979	0.00126088	0.000417579	0.000443704	0.000296818	0.000712121	0.000766324	0.000699655	0.000857466	0.000847096	0.000644036
N-Acetyl-D-glucosamine	NEG	2.07059e-06	1.94884e-06	1.37444e-06	2.85781e-06	1.45302e-06	2.18756e-06	2.26751e-06	6.65273e-06	8.56089e-06	2.91013e-06	3.21268e-06	5.95072e-06	4.87558e-06	1.06974e-05	5.56289e-06	3.47188e-06	5.20051e-06	8.42293e-06	5.68699e-06	6.41377e-06	5.35897e-06	5.87868e-06	5.92802e-06	5.65681e-06
4-Hydroxy-3-methylbenzoic acid	NEG	7.18686e-05	0.000258474	0.00016955	0.000130378	0.000249418	0.000149434	0.00013269	8.80987e-05	0.000102682	6.74165e-05	8.97302e-05	4.49549e-05	3.9098e-05	6.66406e-05	0.000104779	2.83429e-05	0.000123695	4.86998e-05	6.10902e-05	6.31883e-05	5.74345e-05	6.20631e-05	6.0016e-05	5.28045e-05
N-Acetylcadaverine	POS	1.32983e-05	1.7881e-05	2.12086e-05	8.19192e-06	7.77342e-06	2.14211e-05	9.55407e-05	0.000291663	0.00011375	6.89784e-05	0.000136319	0.000494641	0.000165956	0.000565644	0.000275812	5.96595e-05	8.185e-05	0.000490718	0.000169525	0.000164342	0.0001607	0.00015155	0.000169402	0.000160596
D-Alanyl-D-alanine (D-Ala-D-Ala)	NEG	0.000259253	0.000157666	0.000131921	0.000309923	0.000247477	0.00014895	3.31966e-07	8.31505e-07	4.23715e-06	9.91405e-07	4.12533e-06	1.96468e-06	1.99173e-06	1.08192e-05	1.69799e-06	9.33191e-07	1.97758e-06	2.08993e-06	4.11671e-05	4.39433e-05	4.32841e-05	4.5507e-05	4.54787e-05	4.3779e-05
4-Hydroxycinnamic acid	NEG	0.000179935	1.00006e-05	1.75765e-05	0.000115809	1.19263e-05	1.10888e-05	8.12797e-06	1.60755e-05	8.53098e-06	8.47005e-06	3.93605e-05	2.02089e-05	1.04855e-05	7.89345e-06	1.21401e-05	6.7631e-06	9.4733e-06	1.50503e-05	8.09203e-06	9.13097e-06	9.40501e-06	9.13501e-06	1.11141e-05	1.11417e-05
Arabinosylhypoxanthine	POS	2.05816e-06	1.40916e-07	4.46436e-07	3.65677e-06	2.49939e-06	2.66493e-06	6.77454e-07	6.29012e-07	4.43461e-06	1.93552e-06	3.30472e-06	1.17984e-06	7.88319e-07	1.29825e-06	4.50814e-06	1.16639e-06	4.92863e-06	1.35812e-06	1.173e-06	1.35473e-06	9.49281e-07	1.75653e-06	1.66158e-06	1.92874e-06
N-Carboxyethyl-g-aminobutyric acid	NEG	2.27997e-06	2.16965e-06	2.88664e-06	2.65753e-06	1.8576e-05	4.86403e-06	1.96482e-06	1.78119e-06	2.08297e-06	2.19908e-05	2.72398e-06	2.06145e-06	1.69251e-06	1.91453e-06	5.6119e-06	8.6538e-06	2.80766e-06	3.10172e-06	3.92084e-06	3.7314e-06	3.39708e-06	3.20558e-06	4.04984e-06	3.51459e-06
Indoxyl	POS	3.79144e-05	2.45684e-05	2.62055e-05	3.97927e-05	4.84905e-05	5.69923e-05	2.64552e-05	2.20559e-05	2.89816e-06	2.06569e-05	9.26685e-06	2.6166e-05	7.32785e-05	0.00014542	5.21937e-06	1.04815e-05	7.48635e-06	2.00175e-05	1.54234e-05	1.79272e-05	1.3461e-05	2.20559e-05	2.24342e-05	2.65076e-05
D-Gluconic acid	NEG	0.00103989	0.00192707	0.00118732	0.00133558	0.00241153	0.00162865	0.00352581	0.00192878	0.000638872	0.0020487	0.000906716	0.00212587	0.00115053	0.00233596	0.000681371	0.00164742	0.000704514	0.00333305	0.00284571	0.00314686	0.00265767	0.00279661	0.00251186	0.00269015
alpha-Ketoisovaleric acid	NEG	0.000117974	0.000210578	0.000185557	0.000169092	0.000314978	0.000140085	0.000214379	0.000197887	0.000157962	0.00018603	0.000174954	0.000151741	0.000150745	0.000109071	0.000148499	0.000102848	0.000135252	0.000175371	0.00013183	0.000136202	0.000132636	0.000144121	0.000141371	0.000139396
5'-Methylthioadenosine	POS	0.000724347	0.000312157	0.000203251	0.000896935	0.000405674	0.000429144	1.90635e-05	3.06235e-05	0.000541389	2.14424e-05	0.000598906	4.74792e-05	3.08747e-05	2.91748e-05	0.000196074	9.65712e-05	0.000717493	4.81097e-05	0.000319833	0.000319493	0.00035125	0.000325268	0.000337229	0.000323279
Cytidine 2'-phosphate	POS	1.0671e-05	1.45133e-05	2.70693e-06	3.85225e-05	0.00010498	7.13743e-05	1.22326e-06	8.43076e-07	3.38889e-06	2.01309e-06	2.68491e-06	1.03747e-06	1.36652e-06	2.55905e-06	7.81296e-06	2.50225e-06	3.5717e-06	1.75833e-06	9.56026e-06	9.06613e-06	7.88456e-06	6.85622e-06	7.99995e-06	9.08507e-06
Butyramide	POS	6.0013e-05	5.58464e-05	5.17703e-05	9.23548e-05	6.84043e-05	2.72443e-05	6.80802e-06	6.24317e-06	1.10614e-05	1.14601e-05	1.33177e-05	1.05758e-05	7.61375e-06	7.71088e-06	1.18272e-05	1.25384e-05	2.01562e-05	4.48419e-06	1.07104e-05	1.26912e-05	1.17436e-05	8.19688e-06	6.11382e-06	8.44833e-06
Piperidine	POS	9.32765e-05	6.64468e-05	6.04206e-05	7.83207e-05	7.00658e-05	8.5682e-05	4.62541e-05	4.52646e-05	4.14663e-05	6.47131e-05	5.90552e-05	3.29203e-05	4.6227e-05	4.40925e-05	4.62107e-05	2.81868e-05	6.67796e-05	4.33167e-05	4.42729e-05	2.81961e-05	4.82107e-05	5.16654e-05	4.33239e-05	4.11922e-05
2-acetyl-1-alkyl-sn-glycero-3-phosphocholine	POS	0.00068831	0.00189202	0.000710466	0.00262633	0.00567698	0.00261278	0.000441406	0.00187425	0.00446054	0.00139661	0.00641516	0.00118784	0.00258328	0.000689288	0.0051108	0.00278803	0.00802901	0.00121273	0.00530832	0.00461609	0.00438393	0.00412948	0.00356831	0.00378604
2,3-Dihydro-6-methyl-5-(5-methyl-2-furanyl)-1H-pyrrolizine	POS	1.01597e-06	9.00342e-07	9.62964e-07	9.85329e-07	7.90427e-07	9.27973e-07	7.8266e-07	1.37528e-06	1.39234e-06	1.83504e-06	1.27976e-06	1.17342e-06	1.11852e-06	7.26035e-07	1.37764e-06	8.16348e-07	1.05218e-06	1.26409e-06	6.9933e-07	6.22475e-07	7.63421e-07	8.81927e-07	1.09414e-06	9.49928e-07
N4-Acetylaminobutanal	POS	0.000127174	0.000178801	0.00012062	0.000152122	0.000136932	0.000133207	0.000544035	0.000628768	0.000135257	0.000541284	0.000183703	0.00091758	0.000884687	0.00102264	0.000141263	0.000630011	0.000123716	0.000566938	0.000534278	0.000504995	0.00056117	0.000580634	0.000546481	0.000620379
Isoferulic acid	NEG	4.93037e-05	2.7567e-05	5.10117e-05	4.06981e-05	8.22025e-06	1.66656e-05	8.00251e-05	6.81595e-05	0.000166367	3.89658e-05	0.000133694	0.00023207	3.59733e-05	2.77772e-05	0.000147815	4.40399e-05	0.000143907	8.74958e-05	5.88183e-05	6.32957e-05	6.15105e-05	5.73801e-05	6.51985e-05	6.62794e-05
L-Cystine	POS	1.05182e-05	4.95288e-06	1.60893e-06	1.86798e-06	1.37705e-06	3.33559e-06	2.72482e-05	4.61875e-06	1.68978e-05	8.16646e-06	1.49737e-05	3.93624e-05	4.66208e-05	5.53413e-05	9.65008e-06	3.63149e-06	1.03712e-05	2.97643e-05	2.51771e-05	2.4002e-05	2.38964e-05	2.62324e-05	2.65748e-05	2.3267e-05
3-(3,4-Dihydroxy-5-methoxy)-2-propenoic acid	NEG	6.80467e-06	8.70896e-06	9.53157e-06	7.13931e-06	6.02571e-06	7.46679e-06	1.57153e-05	6.54709e-06	7.6935e-06	6.98742e-06	5.95023e-06	6.0216e-06	5.28545e-06	8.6863e-06	8.44223e-06	4.47235e-06	1.4256e-05	6.63306e-06	6.58211e-06	5.92816e-06	6.39321e-06	9.45427e-06	8.21767e-06	5.98946e-06
Phenylacetaldehyde	POS	5.09928e-05	8.50106e-05	5.63008e-05	4.48413e-05	5.32502e-05	4.66761e-05	9.94237e-05	8.83256e-05	4.54375e-05	7.65962e-05	3.47532e-05	0.000103883	8.9414e-05	0.000129857	7.48687e-05	8.39778e-05	5.88457e-05	8.12711e-05	9.16754e-05	7.70311e-05	8.89663e-05	7.96633e-05	8.02204e-05	8.40434e-05
Cis-Aconitic acid	NEG	0.000540245	0.000498087	0.000815067	0.00107384	0.000594514	0.000197255	0.000158091	0.000260685	0.000529403	0.00106383	0.000912424	0.000235521	0.000971727	6.01107e-05	0.000300988	0.000250293	0.000374718	0.000206138	0.000464234	0.000474509	0.000501505	0.000478617	0.000472528	0.000481874
3-Acetamidobutanal	POS	0.000108832	0.000505224	0.000338864	0.000157819	0.00116986	0.000458039	0.000688499	0.000796391	0.000300237	0.000494772	0.000328355	0.000558312	0.000361924	0.000546496	0.000435263	0.000382795	0.00035724	0.000641756	0.000440101	0.000416636	0.000586285	0.000566176	0.000551244	0.000423065
5'-Inosinic acid	NEG	2.46639e-06	1.06927e-06	5.77938e-07	2.51096e-06	5.42083e-07	1.55507e-06	6.85912e-09	3.8876e-08	3.96192e-07	6.9349e-09	3.60292e-07	5.44732e-09	6.34521e-09	4.44503e-09	1.87571e-07	6.18892e-09	6.65386e-07	1.5634e-08	4.86901e-07	6.4296e-07	3.36557e-07	7.62506e-07	4.03953e-07	5.08381e-07
2-Acetyl-5-methylpyridine	POS	6.10148e-05	7.75674e-05	3.09986e-05	2.58044e-05	2.69176e-05	3.44636e-05	1.74453e-05	2.87934e-05	9.36675e-05	2.21989e-05	4.14355e-05	1.24756e-05	1.70318e-05	2.0994e-05	9.62113e-05	5.83131e-05	3.58826e-05	1.62806e-05	3.60627e-05	3.3464e-05	3.38093e-05	3.59376e-05	3.21186e-05	3.55273e-05
2-Methoxy-4-vinylphenol	NEG	0.00392518	0.00147805	0.00244705	0.0011615	0.00147212	0.00402292	0.000202231	8.8777e-05	2.60515e-05	9.28585e-05	0.000134831	0.000121191	0.000234434	0.000154384	6.26771e-05	0.000197383	7.35081e-05	0.000145368	0.000501032	0.000471689	0.000504159	0.000503477	0.000476318	0.000469704
Serotonin	POS	0.000830399	0.000885503	0.00103742	0.00112806	0.00043871	0.000968626	1.65542e-05	9.68338e-06	1.41282e-05	7.55009e-06	1.29909e-05	9.42295e-06	1.04355e-05	8.38712e-06	1.17987e-05	1.15687e-05	7.08119e-06	9.61932e-06	7.30377e-05	7.30739e-05	7.7907e-05	8.4801e-05	7.47395e-05	9.11414e-05
Methylmalonic acid	NEG	9.53247e-05	0.000243217	0.000182038	6.4104e-05	0.000164852	0.000126426	1.06504e-05	1.68641e-05	0.000218839	4.25743e-05	0.000100085	7.18684e-06	3.39633e-06	2.53602e-05	0.000103885	1.44525e-05	0.0001442	9.4197e-06	5.44744e-05	4.89217e-05	5.11463e-05	4.71905e-05	5.64271e-05	5.67319e-05
2-Piperidinone	POS	6.30535e-05	0.000175697	8.28291e-05	6.24831e-05	2.90835e-05	7.87736e-05	0.0012171	0.0013329	0.000498043	0.000902723	0.000366528	0.0012773	0.00168186	0.00130637	0.000535893	0.000987994	0.000274617	0.00148999	0.000640669	0.00065718	0.000653782	0.000630395	0.00067589	0.0006927
Benzoic acid	NEG	7.52116e-05	0.000213262	0.000237827	9.5128e-05	0.00010017	8.55623e-05	0.000165082	0.000144534	0.000183114	0.000174475	0.000205593	0.000133719	0.000213899	9.91404e-05	0.000138492	0.000102723	0.00022135	0.000143181	0.000118468	0.000153852	0.000143981	0.000139651	0.000146083	0.000154645
N6-Acetyl-L-lysine	POS	0.000133289	0.000253717	0.000251017	0.00010151	6.57397e-05	8.81991e-05	8.01067e-05	0.000106226	0.000165069	4.9541e-05	0.000104242	3.73295e-05	2.93043e-05	2.61826e-05	0.000121203	6.37862e-05	6.75416e-05	7.95042e-05	7.08271e-05	7.45007e-05	7.93204e-05	0.000131618	8.05877e-05	8.73159e-05
N2-gamma-Glutamylglutamine	NEG	5.65919e-05	3.85627e-05	3.88562e-05	5.34624e-05	9.65019e-05	0.000101585	8.10045e-07	3.50971e-06	5.60837e-07	6.86251e-07	5.90472e-07	1.008e-06	4.41681e-07	1.23704e-06	4.08607e-07	3.07636e-06	3.32335e-07	1.27775e-06	1.00761e-05	9.18888e-06	8.85791e-06	9.04623e-06	1.0263e-05	8.75753e-06
1-Kestose	NEG	3.28112e-06	2.28068e-06	1.24958e-05	2.11775e-06	4.06525e-06	1.13482e-05	8.70676e-06	5.74849e-06	2.65665e-06	2.69679e-05	2.40235e-06	1.3708e-05	1.10525e-05	2.7768e-05	7.3522e-06	1.00328e-05	3.30532e-05	2.05034e-05	1.44037e-05	1.46845e-05	1.63563e-05	1.22506e-05	1.63308e-05	1.62103e-05
Uridine 5'-monophosphate	NEG	1.62094e-05	2.22672e-05	1.70551e-05	3.08586e-05	1.57859e-05	3.38796e-05	5.95614e-07	1.46425e-06	3.84419e-06	1.58524e-06	3.34232e-06	7.53572e-07	1.381e-06	3.39037e-06	2.99197e-06	1.63135e-06	1.85102e-06	7.63779e-07	6.00693e-06	5.1586e-06	5.67743e-06	5.17901e-06	4.86181e-06	5.4687e-06
FAPy-adenine	POS	2.67081e-05	5.91781e-05	2.2714e-05	2.54e-05	0.000139284	3.18589e-05	6.42401e-05	7.21391e-05	3.66311e-05	0.000152779	0.000116692	2.8175e-05	2.54481e-05	2.1321e-05	3.0244e-05	1.99817e-05	2.58448e-05	4.03711e-05	3.22847e-05	3.54536e-05	3.92644e-05	3.614e-05	3.54025e-05	3.44976e-05
2-Benzofurancarboxaldehyde	POS	7.21495e-05	1.5576e-05	8.23283e-05	4.66945e-05	5.26972e-05	9.07069e-05	0.000511227	0.000447087	0.000229272	0.00035623	0.000102995	0.000523136	0.000435102	0.000625389	0.000365195	0.000449711	0.000270946	0.000434468	0.000409657	0.000372103	0.000391364	0.000353466	0.000345715	0.000378908
2-Hydroxy-3-methylbutyric acid	NEG	1.98999e-06	4.17517e-06	3.41163e-06	2.39004e-06	5.7385e-09	6.79059e-09	1.64782e-05	4.31221e-05	6.50176e-05	8.07664e-06	2.88957e-05	3.47068e-05	3.37705e-05	3.01255e-05	3.92605e-05	1.80721e-05	2.7672e-05	2.98671e-05	1.50834e-05	1.69704e-05	1.51801e-05	1.64142e-05	1.43659e-05	1.51432e-05
Guanosine-5'-monophosphate	POS	5.10552e-06	3.10441e-06	1.46151e-06	8.51835e-06	2.37885e-05	1.21938e-05	6.42656e-08	4.37539e-07	5.66182e-07	1.64454e-06	1.40697e-07	3.36587e-07	1.98817e-07	2.11173e-07	4.15784e-06	4.55909e-08	9.97626e-07	3.0198e-07	1.70794e-06	2.46849e-06	1.63316e-06	1.8885e-06	1.84827e-06	1.72145e-06
2-Aminoacrylic acid	POS	5.69338e-09	9.53308e-06	5.88499e-09	5.43789e-09	1.3027e-05	8.91768e-06	7.50457e-05	0.000131665	2.69705e-05	7.69034e-05	1.13727e-05	0.000130957	0.000120297	0.000192846	2.18892e-05	8.44235e-05	3.69527e-06	9.75499e-05	7.50063e-05	6.93489e-05	7.03457e-05	7.72937e-05	7.85546e-05	7.48408e-05
D-2,3-Dihydroxypropanoic acid	NEG	2.42083e-05	5.51543e-06	7.87201e-06	2.15448e-05	5.18416e-06	8.00463e-06	3.018e-06	2.37798e-06	3.50292e-06	3.96721e-06	6.11362e-06	2.38795e-06	2.71298e-06	2.76259e-06	3.69148e-06	4.38407e-06	6.39093e-06	3.28128e-06	3.6868e-06	5.42282e-06	4.40485e-06	4.35504e-06	5.05662e-06	5.2104e-06
(3E,5Z)-1,3,5-Tridecatriene-7,9,11-triyne	POS	1.46763e-05	0.000194822	9.65312e-05	7.55391e-06	3.87321e-05	9.04622e-05	0.000166133	0.000128789	6.54042e-05	0.000164352	0.000102542	5.23826e-05	1.87363e-05	5.26022e-05	0.000133652	4.49834e-05	0.000115969	8.90603e-05	5.44337e-05	5.242e-05	5.56844e-05	4.70786e-05	5.00183e-05	4.87788e-05
16-Hydroxy hexadecanoic acid	NEG	2.15846e-05	6.46199e-05	4.44329e-05	1.57225e-05	5.52359e-05	0.00010448	4.31375e-05	3.42833e-05	9.07225e-05	5.52553e-05	5.5563e-05	5.95713e-05	7.96679e-05	6.50473e-05	3.86045e-05	7.14666e-05	9.98734e-05	3.60069e-05	5.68249e-05	5.03635e-05	6.9461e-05	8.26859e-05	7.31414e-05	6.37569e-05
Dihydrojasmonic acid	NEG	2.03053e-05	6.26941e-06	2.43118e-05	5.17407e-06	5.1422e-06	2.22257e-05	1.96248e-06	3.03127e-06	4.09e-07	1.35803e-06	6.3225e-07	4.04074e-06	2.21503e-06	3.77112e-06	6.74425e-07	1.86033e-06	4.92973e-07	3.6382e-06	3.01931e-06	2.86996e-06	3.19178e-06	2.53977e-06	3.45608e-06	3.1165e-06
N-Lactoyl ethanolamine	POS	0.000237603	0.000188402	0.000142683	0.00020717	0.000175493	0.000179665	0.000566014	0.000573621	0.000754603	0.000497911	0.000582261	0.000523478	0.000408486	0.00029221	0.000582593	0.00124406	0.000735778	0.000585128	0.000458503	0.000506852	0.000523845	0.00051048	0.000534367	0.000744822
Queuine	POS	4.06446e-06	1.51702e-06	2.81382e-06	1.62536e-06	1.20917e-05	4.43403e-06	3.00078e-05	2.97223e-05	2.29715e-05	5.21176e-05	1.45288e-05	1.99863e-05	3.87154e-06	2.1989e-06	4.33674e-05	4.20269e-05	1.42862e-05	4.4035e-05	1.63631e-05	1.43938e-05	1.45838e-05	1.43887e-05	8.11428e-06	1.21206e-05
Isocitric acid	NEG	2.46501e-05	4.99571e-06	1.45032e-05	1.87414e-05	3.1448e-05	9.06733e-06	2.87168e-06	3.21328e-06	8.33099e-06	0.000221506	1.43981e-05	2.52166e-06	3.88522e-05	2.76887e-06	8.85667e-06	3.85158e-06	1.68332e-05	2.35598e-06	9.2423e-06	2.26372e-05	1.68173e-05	1.64907e-05	1.71693e-05	1.6577e-05
Fumaric acid	NEG	0.000124858	1.86856e-05	6.62895e-05	3.77444e-05	1.4844e-05	8.38704e-06	7.69683e-06	1.8319e-05	4.53479e-05	0.000205804	7.84062e-05	2.33657e-05	3.55758e-05	6.74861e-06	3.59445e-05	5.08154e-06	1.22821e-05	2.12943e-05	1.87603e-05	1.71465e-05	1.54133e-05	1.69927e-05	1.66939e-05	1.81405e-05
5-Hydroxylysine	POS	4.82069e-06	5.22794e-06	4.9597e-06	4.71897e-06	3.10432e-06	3.87328e-06	9.37617e-06	1.16368e-05	5.31563e-06	7.59421e-06	7.45963e-06	1.2543e-05	1.61028e-05	2.98566e-05	5.39068e-06	1.45318e-05	5.70659e-06	8.45438e-06	1.16868e-05	1.32541e-05	1.37279e-05	1.18084e-05	1.3883e-05	1.59894e-05
Ethyl 3-mercaptopropanoic acid	POS	7.9804e-06	6.66938e-06	4.79938e-06	6.91098e-06	5.62391e-06	5.43047e-06	1.19571e-05	8.04036e-06	4.11698e-06	6.48519e-06	3.88498e-06	1.09099e-05	1.05416e-05	9.88813e-06	7.80356e-06	9.72622e-06	6.30054e-06	9.68433e-06	5.56871e-06	7.19038e-06	8.55434e-06	7.19161e-06	7.77579e-06	7.4114e-06
Trehalose	NEG	2.80819e-05	6.80605e-06	3.16242e-05	2.86434e-05	1.18177e-05	6.84501e-06	6.85912e-09	3.71751e-07	2.54035e-06	6.97633e-07	7.74992e-06	1.7973e-06	6.89083e-08	4.03055e-07	6.29726e-06	6.2291e-07	6.88753e-06	2.25273e-06	8.83388e-07	5.67958e-07	7.50018e-07	8.41853e-07	6.44897e-07	7.52466e-07
(Â±)-2-(2-Furanyl)pyrrolidine	POS	6.54696e-05	3.48936e-05	1.3097e-05	8.26919e-05	2.62504e-05	9.65281e-06	2.30382e-06	1.56556e-06	9.52579e-07	1.94065e-06	1.46842e-06	2.42223e-06	2.08492e-06	2.88886e-06	1.29762e-06	1.9897e-06	1.88905e-06	2.32485e-06	2.27309e-06	3.21205e-06	4.35802e-06	3.28283e-06	3.5161e-06	3.12601e-06
Syringic acid	NEG	3.12836e-05	2.09176e-05	3.94535e-05	2.89059e-05	2.11639e-05	1.47622e-05	1.87103e-05	1.77033e-05	1.3308e-05	4.13837e-05	2.56292e-05	2.22753e-05	1.5406e-05	1.07025e-05	2.35243e-05	1.97882e-05	2.01392e-05	2.88649e-05	1.95708e-05	1.9924e-05	2.24598e-05	1.8595e-05	1.94877e-05	2.10268e-05
Epsilon-(gamma-Glutamyl)-lysine	NEG	1.52843e-07	4.05875e-07	1.02843e-07	2.55258e-07	1.99222e-07	2.29908e-07	1.50254e-06	1.66864e-06	7.44791e-09	6.30331e-07	8.83465e-09	1.19468e-06	2.4584e-06	1.91829e-06	2.01184e-07	1.30388e-06	9.21665e-08	9.07908e-07	1.05852e-06	1.03834e-06	1.01437e-06	9.24211e-07	1.06396e-06	9.27698e-07
4-Amino-2-methylenebutanoic acid	POS	0.00752391	0.00979125	0.00676419	0.00820933	0.00842088	0.00757085	0.0266615	0.0345902	0.0183632	0.0259454	0.0151551	0.0339936	0.0304565	0.0343552	0.0163362	0.0322138	0.0128719	0.0294204	0.0240549	0.0239058	0.0250879	0.0243616	0.0237491	0.0234422
Biliverdin	NEG	9.65133e-07	4.34296e-07	7.46442e-07	3.56436e-07	4.06393e-06	3.98361e-06	1.14362e-07	3.86763e-07	7.30162e-08	3.94899e-08	4.03092e-08	3.06117e-07	6.34521e-09	1.43075e-07	7.38322e-09	6.18892e-09	9.50181e-09	3.04613e-07	8.16568e-07	8.01071e-07	1.09957e-06	9.95688e-07	8.34605e-07	1.19519e-06
Azelaic acid	NEG	0.000263853	0.0005832	0.00101127	0.000275088	0.000745505	0.00115917	0.00025852	0.000283004	0.00016828	0.000257873	0.000114433	0.000337955	0.000214911	0.000380433	0.000188299	0.000333184	0.000177675	0.000464963	0.000357577	0.000373159	0.000361335	0.000384465	0.000405958	0.000379717
Eicosapentaenoic acid	NEG	6.12134e-05	5.19128e-05	9.80685e-06	7.70139e-07	0.000220199	7.74747e-05	8.63967e-05	6.55827e-09	0.000452866	8.41496e-05	0.000167402	5.44732e-09	6.34521e-09	4.44503e-09	0.000375866	0.000267033	0.000396583	6.17041e-09	0.000328335	0.000255182	0.000294434	0.00025642	0.000267439	0.00020844
Benzofuran	POS	5.69338e-09	0.000232357	9.8928e-05	3.69396e-05	3.78101e-05	6.65603e-05	0.000565249	0.000425691	0.00025028	0.000369684	3.16723e-05	0.000589582	0.00044218	0.000615842	0.000442218	0.00027464	0.000316863	0.000460338	0.000429757	0.000349093	0.00038404	0.000318735	0.000409349	0.000375535
1,2,3,4,5,6-Hexahydro-5-(1-hydroxyethylidene)-7H-cyclopenta[b]pyridin-7-one	POS	9.78196e-06	1.06932e-05	1.31221e-05	1.18129e-05	1.00806e-05	1.42962e-05	0.000182231	0.000254413	2.88958e-05	0.00015223	2.99173e-05	0.000490547	0.000185267	0.0002585	7.39127e-05	0.000196393	2.3481e-05	0.000413505	0.00012806	0.000143271	0.000152364	0.000158866	0.000142668	0.000137612
2-Furoylglycine	NEG	1.98776e-06	3.88555e-05	1.05645e-05	7.15736e-05	1.96119e-05	4.27789e-05	0.000175443	0.000113325	7.49146e-05	5.17989e-05	3.343e-05	0.000105139	0.000167185	0.0002745	5.38645e-05	0.000134112	6.87683e-05	0.000120018	0.000102428	0.000111548	0.000122258	0.000105627	0.000105728	0.000118296
H-PHE-PRO-OH	POS	0.000429703	0.000264876	0.000300667	0.000455212	0.000325831	0.000260282	0.000106423	0.000118734	1.46496e-05	3.3792e-05	2.5886e-05	6.99206e-05	0.000145783	9.45401e-05	1.39077e-05	1.53786e-05	1.05962e-05	5.26513e-05	0.000109805	0.00012132	0.00012313	0.000120745	0.000113662	0.000112929
N-Acetylgalactosamine 6-sulfate	NEG	3.02779e-07	1.01761e-07	8.08977e-09	2.36043e-07	5.7385e-09	6.79059e-09	1.50519e-06	6.55827e-09	7.44791e-09	4.52243e-07	8.83465e-09	8.5285e-07	3.19955e-06	1.27173e-06	1.32429e-07	1.36897e-06	9.50181e-09	1.45019e-06	4.5253e-07	3.75783e-07	4.9441e-07	2.31388e-07	3.71113e-07	3.31732e-07
L-Gulonolactone	NEG	0.000852829	2.95182e-05	0.000136054	0.000284618	0.000337626	0.000140354	9.71713e-05	2.69462e-05	1.75851e-05	2.14325e-05	0.000110971	2.94989e-05	0.000101382	0.000115371	0.000430652	6.47533e-05	7.78473e-05	9.06316e-05	8.15729e-05	7.02593e-05	7.22711e-05	7.71501e-05	7.40646e-05	7.16003e-05
2-Methylbutylamine	POS	0.000197394	0.00023948	0.000229482	0.000403593	0.000216021	9.9856e-05	1.1698e-05	2.75644e-05	1.05832e-05	1.54518e-05	2.25747e-05	9.39894e-06	2.70079e-05	2.72208e-06	1.21122e-05	2.43367e-05	2.43593e-05	1.20829e-05	4.85167e-05	4.79417e-05	4.23364e-05	4.18151e-05	4.82359e-05	3.60115e-05
gamma-Glutamyltyrosine	POS	1.93902e-05	9.3585e-06	1.13943e-05	1.04383e-05	5.54686e-05	2.2383e-05	1.08916e-06	1.86825e-06	2.09502e-06	1.99218e-06	9.30454e-07	4.64504e-09	1.19247e-06	3.51354e-06	1.3494e-06	4.50344e-06	1.7034e-06	1.58337e-06	3.0961e-06	2.87469e-06	3.42227e-06	2.91979e-06	2.40835e-06	2.64701e-06
Gluconolactone	NEG	0.000774886	0.00167586	0.00146279	0.000721917	0.00196828	0.00119989	2.77063e-05	3.50081e-05	0.000111852	3.79526e-05	0.000385954	8.76772e-06	6.34521e-09	1.58992e-05	0.000284206	2.49543e-05	0.00028633	3.67141e-05	0.000181051	0.000137001	0.000169548	0.000128744	0.000122406	0.000159866
D-1-Piperideine-2-carboxylic acid	POS	1.51704e-05	2.53576e-05	2.88822e-05	1.64186e-05	1.68054e-05	1.87731e-05	3.1797e-05	3.49856e-05	3.01066e-05	3.48374e-05	4.23441e-05	2.70452e-05	4.21838e-05	1.66363e-05	3.7204e-05	3.06995e-05	4.78767e-05	2.74107e-05	2.73431e-05	2.47387e-05	3.34029e-05	2.56682e-05	2.40437e-05	2.93446e-05
Pyrrolidine	POS	2.82252e-05	3.9997e-05	2.74662e-05	2.33786e-05	1.35521e-05	2.58142e-05	6.56716e-05	9.15141e-05	4.15821e-05	6.69333e-05	5.20213e-05	6.12382e-05	4.89662e-05	7.70801e-05	4.07495e-05	5.68109e-05	8.37612e-05	6.81474e-05	5.87553e-05	3.97202e-05	4.50958e-05	4.86786e-05	4.246e-05	4.76528e-05
Ethoxyquin	POS	2.41849e-06	3.44256e-06	2.88611e-06	2.53666e-06	2.04089e-06	2.57684e-06	4.53633e-06	2.30786e-06	5.49721e-06	3.25784e-06	4.53588e-06	3.09329e-06	3.80105e-06	2.31002e-06	1.66271e-06	2.47389e-06	4.70824e-06	3.39538e-06	2.33552e-06	2.64969e-06	2.51622e-06	3.17544e-06	3.35829e-06	3.06636e-06
p-Xylene	POS	1.14823e-05	1.19006e-05	1.34604e-05	2.72085e-05	1.57631e-05	1.52419e-05	1.08349e-05	1.54553e-05	7.1154e-06	1.62496e-05	1.62071e-05	1.365e-05	8.80477e-06	2.14975e-05	1.95179e-05	6.01318e-06	1.23429e-05	2.03204e-05	8.70755e-06	1.06061e-05	8.96753e-06	1.16803e-05	1.15745e-05	1.22796e-05
7-Ketodeoxycholic acid	NEG	4.4823e-06	1.44691e-06	2.36103e-06	1.32902e-05	1.63653e-05	2.11305e-05	2.05381e-06	4.13559e-05	7.44791e-09	2.49868e-06	8.83465e-09	1.63457e-05	8.02474e-07	3.17684e-05	7.38322e-09	1.57964e-06	9.50181e-09	1.83111e-05	8.78756e-06	9.65297e-06	8.92803e-06	9.4333e-06	7.86361e-06	9.93658e-06
(R)-3-Hydroxybutyric acid	NEG	6.834e-05	7.33509e-05	4.9754e-05	9.39784e-05	5.73044e-05	7.09621e-05	5.63539e-05	6.3692e-05	3.36006e-05	4.24332e-05	2.97281e-05	6.71353e-05	7.29859e-05	8.92768e-05	3.62444e-05	8.09331e-05	3.8313e-05	7.39416e-05	6.38059e-05	6.97151e-05	6.76329e-05	6.59101e-05	6.62086e-05	6.54835e-05
Valyl-Tyrosine	POS	0.000251308	9.49192e-05	0.000138554	0.000127897	0.000121155	3.72434e-05	1.32038e-05	5.32542e-06	6.84081e-06	1.17055e-05	3.77315e-06	1.4792e-05	1.63051e-05	2.02147e-05	3.94651e-06	3.03082e-05	2.85255e-06	1.47645e-05	4.40002e-05	4.05869e-05	4.72383e-05	4.23126e-05	4.76667e-05	1.87625e-05
Aspartyl-Glutamate	NEG	0.000130041	6.32613e-05	5.99171e-05	9.14219e-05	5.37438e-05	6.55806e-05	1.40147e-06	3.21046e-06	1.22782e-06	1.33101e-06	8.32913e-07	2.69594e-06	3.21612e-06	8.03466e-06	7.13925e-07	1.06057e-06	4.82618e-07	3.31309e-06	2.47108e-05	2.81427e-05	2.88366e-05	3.11114e-05	2.95308e-05	2.86843e-05
Cortisone	NEG	1.57738e-06	8.35591e-09	5.22226e-07	1.3198e-06	5.0623e-06	9.5085e-07	1.71914e-05	2.50766e-05	3.00371e-07	1.44504e-05	8.83465e-09	3.30912e-05	2.68057e-05	4.21456e-05	5.0806e-07	1.8444e-05	9.50181e-09	3.6724e-05	1.58515e-05	1.73391e-05	1.31388e-05	1.44184e-05	1.7194e-05	1.61071e-05
p-Cresol	NEG	6.49436e-05	2.6909e-05	4.26568e-05	0.000152641	2.03959e-05	1.75643e-05	0.000105018	8.13767e-05	3.68093e-06	5.56332e-05	1.37969e-05	0.000102802	0.000110516	0.000148276	8.92437e-06	5.15952e-05	3.17408e-06	0.000103741	4.63585e-05	4.91864e-05	4.8977e-05	5.07028e-05	4.51236e-05	4.74811e-05
5-hydroxy-7-methoxy-2-(4-methoxyphenyl)-4H-chromen-4-one	NEG	2.41681e-05	6.46407e-06	1.49372e-05	5.93041e-06	1.28371e-06	2.71597e-05	2.34341e-06	1.59236e-06	6.95241e-07	7.76454e-07	3.00279e-06	2.50596e-06	2.99729e-06	4.21554e-06	4.44927e-07	1.29212e-06	8.60129e-07	3.03552e-06	2.82282e-06	3.18864e-06	3.3785e-06	2.65537e-06	1.83301e-06	2.02057e-06
Phloretic acid	NEG	0.000203505	0.000131315	0.00025435	0.000143304	4.65264e-05	0.000104633	0.000890196	0.000859743	7.44791e-09	0.00054379	8.83465e-09	0.000878399	0.000975638	0.00116259	7.38322e-09	0.000519577	9.50181e-09	0.000922151	0.000377126	0.000376638	0.000422002	0.000453428	0.000465182	0.000452591
Adenosine 5'-diphosphate	NEG	1.03167e-06	3.28407e-07	2.67793e-07	8.66145e-07	7.21331e-08	4.53385e-07	6.85912e-09	1.97016e-08	8.05034e-07	1.74184e-07	4.06239e-07	5.44732e-09	6.34521e-09	1.41849e-08	3.72685e-07	1.20681e-06	3.03993e-07	6.17041e-09	5.88596e-07	1.04924e-06	1.12058e-06	1.07606e-06	1.39526e-06	1.19738e-06
N-Acetyl-D-Glucosamine 6-Phosphate	NEG	5.9537e-06	4.31908e-06	5.08692e-06	8.89603e-06	4.87462e-06	5.86622e-06	2.83401e-08	5.11121e-08	3.89593e-06	2.29917e-07	1.18377e-06	4.32888e-08	6.60195e-08	4.44503e-09	7.1407e-07	7.12904e-08	1.80516e-06	4.57752e-08	1.59896e-06	1.36393e-06	1.23665e-06	1.54579e-06	1.20566e-06	1.29333e-06
Argininosuccinic acid	POS	5.69338e-09	5.58762e-09	5.88499e-09	5.43789e-09	4.36018e-09	5.06579e-09	1.86193e-06	2.7286e-06	2.63101e-06	2.07724e-06	2.11393e-06	2.91699e-06	6.93725e-07	1.17853e-06	9.22781e-07	4.15736e-05	3.54309e-06	3.49703e-06	1.52494e-06	1.59058e-06	2.05982e-06	1.94638e-06	1.81425e-06	2.05121e-06
Xanthosine	NEG	5.85799e-06	4.94427e-06	2.11443e-06	1.83804e-06	2.64857e-06	3.85302e-06	1.36328e-05	3.4252e-05	5.46803e-05	2.25835e-05	2.7406e-05	1.13275e-05	2.12496e-05	3.48751e-05	4.13866e-05	5.79785e-05	3.62756e-05	6.82633e-06	1.93406e-05	1.86336e-05	2.29611e-05	2.41323e-05	2.48043e-05	1.95248e-05
Styrene	POS	0.000152081	6.1586e-05	6.07665e-05	9.72094e-05	5.93129e-05	0.000221628	1.65929e-05	1.3256e-05	3.16156e-05	1.76609e-05	3.54193e-05	1.13078e-05	1.77258e-05	7.01669e-06	2.11664e-05	1.02216e-05	3.27704e-05	2.86342e-05	2.04382e-05	3.51683e-05	2.42108e-05	2.04636e-05	2.44469e-05	1.7574e-05
N-Acetylserine	NEG	1.36242e-05	9.25175e-06	3.69269e-05	4.09855e-05	3.7822e-05	4.03935e-05	8.353e-06	1.08647e-05	1.18098e-05	2.41507e-05	0.000115097	1.95765e-05	1.76272e-05	2.38225e-05	3.31371e-05	4.85894e-05	1.22099e-05	3.18755e-05	3.05827e-05	3.33192e-05	3.29936e-05	3.18713e-05	3.18166e-05	3.09549e-05
N-Acetylarylamine	NEG	7.27642e-09	1.67801e-05	8.09182e-06	1.76777e-06	3.052e-05	5.17547e-05	4.53994e-06	3.04292e-06	3.46833e-05	4.48152e-06	3.67545e-05	2.32018e-06	1.68722e-06	2.31137e-06	2.23104e-05	5.30367e-06	3.94093e-05	2.18333e-06	1.58896e-05	1.78726e-05	1.46009e-05	1.52667e-05	1.45943e-05	1.7279e-05
LysoPA(16:0/0:0)	NEG	2.16274e-06	6.36423e-06	3.30639e-06	3.99576e-06	4.9385e-06	1.02835e-05	2.76472e-06	3.237e-06	8.20604e-06	3.42681e-06	2.89239e-06	3.8392e-07	6.45419e-06	1.1848e-07	1.08923e-05	4.12984e-06	3.37349e-06	5.00996e-07	7.40601e-06	9.28685e-06	6.54104e-06	8.90407e-06	9.89389e-06	6.98593e-06
Diacetone alcohol	NEG	4.47236e-05	0.000349429	2.27549e-05	0.000351335	0.000134375	0.000261679	0.00410098	0.00222629	0.00117566	0.00198557	0.00030894	0.00191027	0.00202842	0.00126322	0.000248143	0.00227257	0.000142185	0.00259891	0.00113088	0.00102899	0.00106917	0.00106349	0.00104397	0.00110663
Ciliatine	POS	5.69338e-09	5.58762e-09	5.88499e-09	5.43789e-09	4.36018e-09	5.06579e-09	5.1783e-09	4.57742e-05	1.92277e-05	2.32749e-06	1.16997e-05	4.36383e-05	1.02748e-05	7.59225e-05	2.71636e-05	2.26824e-06	2.80977e-05	3.56078e-05	2.02767e-05	2.43909e-05	3.25901e-05	2.99787e-05	2.50379e-05	2.51021e-05
myo-Inositol	NEG	0.000748247	0.000821075	0.000702982	0.00122689	0.000782979	0.000880655	0.00169445	0.00249542	0.00531794	0.00155115	0.00396385	0.00156058	0.00139425	0.00228557	0.00496194	0.00433187	0.00659216	0.00166012	0.0028681	0.00302341	0.00291137	0.00289094	0.00267253	0.00297071
Sphingosine	POS	2.17067e-06	0.000210248	0.000101806	0.000174608	0.000188037	2.43989e-05	7.66897e-05	8.37184e-05	0.000128395	4.62596e-05	0.000179515	6.43419e-05	0.000114838	4.01052e-05	0.00015015	1.93235e-05	0.000135776	8.6636e-05	0.000270153	0.000309617	0.000297963	0.000272822	0.000260261	0.000246906
Sinapyl alcohol	POS	6.47822e-07	3.23765e-06	2.78103e-06	1.25358e-06	3.73438e-06	2.15397e-06	3.29851e-06	8.75328e-06	6.3322e-06	2.03932e-05	3.6454e-06	2.32008e-06	3.40199e-06	1.8568e-06	4.68967e-06	2.37139e-05	1.82649e-06	7.33438e-06	3.39899e-06	5.33611e-06	7.11207e-06	4.89435e-06	5.43093e-06	4.08947e-06
DL-Phenylalanine	POS	2.12092e-05	9.37498e-06	2.10503e-05	1.79578e-05	6.10715e-06	1.78159e-05	3.8234e-05	5.06607e-05	1.03271e-05	0.000106226	1.87293e-05	5.83923e-05	4.45262e-05	6.75871e-05	6.78637e-05	0.000376107	6.97976e-05	3.7485e-05	2.90489e-05	2.09215e-05	2.43394e-05	3.16308e-05	2.29162e-05	2.94033e-05
LysoPA(18:1(9Z)/0:0)	NEG	4.76146e-06	4.61543e-06	2.83223e-06	1.83158e-06	1.31471e-06	8.30757e-06	5.62949e-06	4.89906e-06	1.92536e-05	4.86959e-06	6.01599e-06	1.73425e-06	8.58552e-06	2.76202e-06	2.6247e-05	4.41396e-06	8.0073e-06	2.14357e-06	1.26476e-05	1.55074e-05	1.10656e-05	7.0722e-06	1.31275e-05	1.04121e-05
Isoleucyl-Leucine	POS	0.00292434	0.00204383	0.00252918	0.00175502	0.00205186	0.00196757	0.000255769	0.000349104	3.55445e-05	8.34541e-05	0.000136245	0.000514712	0.000456056	0.000783416	1.22856e-05	5.81146e-05	2.10028e-05	0.000570125	0.0010633	0.00110514	0.00108288	0.00115754	0.00109907	0.00122542
Xanthine	POS	5.83607e-06	5.58762e-09	1.53999e-06	1.09612e-06	5.33562e-07	1.33954e-06	1.40744e-05	2.9728e-05	6.28911e-05	1.84725e-05	2.08091e-06	1.14031e-05	2.0337e-05	2.92123e-05	4.96883e-05	4.27986e-05	5.74204e-05	7.8976e-06	2.02738e-05	2.34701e-05	1.94504e-05	1.91445e-05	2.0512e-05	2.31481e-05
Quinone	POS	4.62014e-05	1.74172e-05	7.48853e-05	2.22973e-05	3.44704e-05	2.54746e-05	2.32416e-05	2.75186e-05	2.17681e-05	4.19398e-05	6.25396e-06	6.32596e-05	1.64394e-05	3.89638e-06	2.08503e-05	1.20956e-05	4.02662e-05	4.88717e-05	3.01403e-05	2.61658e-05	2.49808e-05	2.31996e-05	2.99506e-05	2.56583e-05
Decanoylcarnitine	POS	0.000163088	4.56915e-05	0.000142469	0.000135035	6.95096e-05	0.000183495	2.12708e-06	2.71278e-06	5.2049e-09	9.80774e-07	2.87755e-06	4.293e-06	6.93615e-06	7.52898e-06	2.00352e-06	3.75568e-06	4.84055e-06	5.61093e-06	2.00335e-05	2.52219e-05	1.98511e-05	2.1605e-05	2.40303e-05	2.56819e-05
o-Cresol	NEG	4.65555e-05	5.34666e-05	4.10275e-05	3.80524e-05	3.56674e-05	2.30549e-05	2.50841e-05	1.36852e-05	4.21787e-05	5.06125e-05	4.62545e-05	1.02785e-05	9.50151e-06	6.1459e-06	2.70963e-05	2.39561e-05	8.75262e-05	2.48054e-05	2.12109e-05	2.11174e-05	1.88329e-05	2.14817e-05	1.92485e-05	2.20643e-05
Allysine	POS	2.68586e-05	7.86292e-05	7.21089e-05	2.1669e-05	5.89045e-05	5.70606e-05	5.64215e-05	5.87936e-05	0.00013858	8.05711e-05	0.000120556	6.50087e-05	4.06213e-05	4.53247e-05	0.000117541	6.93609e-05	0.00012998	6.98498e-05	5.41838e-05	5.93632e-05	7.22712e-05	5.92101e-05	6.74647e-05	0.000107633
L-trans-4-Methyl-2-pyrrolidinecarboxylic acid	POS	7.07584e-06	2.4469e-05	1.11009e-05	9.05655e-06	6.58218e-06	8.04346e-06	3.73993e-05	2.79555e-05	1.32844e-05	2.7183e-05	1.51694e-05	2.64348e-05	2.52808e-05	2.23596e-05	1.52689e-05	3.65161e-05	2.23648e-05	2.74492e-05	1.46966e-05	1.46409e-05	1.16962e-05	1.19188e-05	1.51083e-05	1.69921e-05
3-Hydroxyvaleric acid	NEG	1.23664e-05	4.10264e-05	9.04319e-05	3.03594e-05	5.2437e-05	8.11607e-05	0.000183176	0.000226666	0.000548099	0.000136396	0.000135395	0.000194285	0.000178608	0.000218884	0.000227272	0.000132021	0.000131574	0.000232754	0.000126396	0.000131298	0.000142617	0.000144031	0.000160551	0.000140634
Isobutyrylglycine	POS	8.82347e-05	0.000504695	0.000340803	0.000155336	0.000379852	0.000369246	5.2364e-05	9.63307e-05	0.000220791	0.00023927	0.000157266	3.9483e-05	2.69599e-05	1.6878e-05	7.43604e-05	5.56416e-05	5.10452e-05	3.33327e-05	8.90041e-05	8.91407e-05	0.000115382	8.92542e-05	9.24233e-05	8.75709e-05
Mercaptopurine	NEG	2.51514e-05	6.8477e-05	6.24486e-05	2.48995e-05	4.51981e-05	1.40918e-05	2.38323e-05	2.76308e-05	6.41835e-05	0.000141116	3.2034e-05	2.50445e-05	1.99793e-05	2.16023e-05	6.68427e-05	1.1746e-05	1.98941e-05	2.75169e-05	2.92607e-05	2.96742e-05	2.88906e-05	2.99735e-05	3.12883e-05	2.8794e-05
5-Acetylamino-6-formylamino-3-methyluracil	POS	0.000624373	0.000467663	0.000744713	0.000349909	0.00016608	0.00123102	0.000753664	0.000597358	6.12724e-06	0.000453485	6.21361e-06	0.000552514	0.000880284	0.000975009	3.51917e-05	0.000761571	8.81931e-06	0.000593622	0.000451065	0.000486159	0.000494415	0.000499831	0.000467005	0.00053557
Indolelactic acid	NEG	2.42269e-06	3.03745e-06	5.22136e-06	1.4573e-06	1.51584e-06	4.24276e-06	3.49677e-05	2.5426e-05	2.46656e-06	1.22317e-05	2.45503e-06	3.57857e-05	7.82832e-05	5.40877e-05	2.30377e-06	3.20764e-05	2.05688e-06	4.32961e-05	2.13134e-05	2.30975e-05	2.44572e-05	2.50818e-05	2.44497e-05	2.19163e-05
Dihydrouracil	NEG	2.78106e-05	8.83792e-05	2.54183e-05	1.44542e-05	0.000120892	1.966e-05	2.48667e-05	1.88939e-05	5.60663e-05	8.69516e-05	2.30719e-05	4.98717e-05	2.56201e-05	6.37073e-06	1.61433e-05	2.16289e-05	1.93799e-05	2.82194e-05	3.535e-05	2.45542e-05	2.67398e-05	2.44853e-05	1.90342e-05	2.68628e-05
4-Methyl-5-thiazoleethanol	POS	3.10121e-05	5.58762e-09	2.03641e-05	8.5309e-05	6.42691e-05	4.41978e-05	2.36104e-05	5.18103e-09	5.2049e-09	1.57808e-05	8.29308e-06	9.62965e-05	5.22114e-05	3.81139e-09	7.87788e-05	6.43354e-05	7.35975e-09	5.67988e-05	3.9374e-05	4.0925e-05	3.23422e-05	3.19295e-05	4.58093e-05	4.23818e-05
4-Aminobutyraldehyde	POS	0.000171769	0.000168222	0.000115306	0.000253822	0.000472261	0.000215	0.000219967	0.000364179	8.91965e-05	0.000235868	9.37359e-05	0.000320131	0.000169432	9.32704e-05	0.000158122	0.000526437	7.63147e-05	0.000279838	0.000455428	0.000242005	0.000261282	0.00024829	0.000260189	0.000248839
D-threo-Isocitric acid	POS	5.65827e-07	0.000262452	9.19329e-05	9.24848e-07	1.65802e-05	9.17847e-05	1.03268e-06	0.000191742	9.16645e-05	8.18059e-07	3.68006e-05	0.000201695	5.22021e-09	0.00025093	0.000110648	1.18424e-06	4.45954e-05	0.000222223	6.93881e-05	7.2181e-05	7.94837e-05	7.87271e-05	5.696e-05	5.98143e-05
4-Hydroxy-1-(3-pyridinyl)-1-butanone	POS	7.85403e-06	1.02218e-05	1.01766e-05	7.41386e-06	2.66295e-05	1.16508e-05	2.46069e-05	2.75225e-05	1.01357e-05	3.03791e-05	2.75857e-05	2.71029e-05	2.21102e-05	1.86542e-05	1.98355e-05	9.80522e-06	1.859e-05	1.82438e-05	1.41095e-05	8.44396e-06	1.33063e-05	1.69406e-05	1.24463e-05	1.09569e-05
Harmanine	POS	4.2414e-05	4.20003e-05	2.73288e-05	8.68313e-06	5.84691e-05	4.84888e-05	3.39713e-05	1.22904e-05	9.84745e-06	4.86674e-05	2.18354e-05	1.42343e-05	9.71017e-06	1.00606e-05	1.33388e-05	2.05136e-05	4.41808e-06	1.31274e-05	1.33773e-05	1.84571e-05	1.73437e-05	1.53916e-05	1.76402e-05	1.70971e-05
Tyrosyl-Leucine	POS	0.00106977	0.000397469	0.00053705	0.000707773	0.000376635	0.000424582	4.97534e-05	3.92683e-05	5.49409e-06	1.09456e-05	1.00624e-05	0.000113962	0.000112563	0.00029332	3.16021e-06	1.46068e-05	4.38523e-06	0.000124425	0.000150714	0.000151647	0.000158982	0.000152911	0.000152325	0.00014527
Taurocholic acid	NEG	0.000727117	8.51946e-05	3.48889e-05	0.000528315	0.000553389	0.000213515	7.7646e-06	0.000210983	7.44791e-09	5.56118e-06	1.54913e-06	9.41636e-06	9.78221e-06	0.000110158	3.20044e-07	7.7401e-06	9.4518e-08	1.01302e-05	0.000172882	0.0001831	0.000171547	0.000186904	0.000187816	0.000183984
Alpha-D-Glucose	NEG	5.01007e-05	5.40416e-05	5.74194e-05	2.52334e-05	4.9921e-05	4.40797e-05	4.5487e-05	3.03655e-05	2.41196e-05	5.8584e-05	3.04132e-05	3.74248e-05	2.66645e-05	3.71481e-05	4.0513e-05	2.55257e-05	4.40982e-05	4.09474e-05	3.3106e-05	3.32838e-05	4.09455e-05	3.94655e-05	3.66759e-05	3.49644e-05
D-Proline	NEG	3.92582e-05	8.82909e-05	9.15227e-05	6.40509e-05	5.56493e-05	7.33834e-05	0.000221311	0.000263632	6.15629e-05	0.000187422	0.000141614	8.83796e-05	0.000171256	0.000238806	0.000150029	0.000132654	0.000176901	0.000135878	0.000138162	7.28305e-05	0.000180004	0.000161725	0.000121087	0.000132688
Phenylalanyl-Methionine	POS	2.11619e-06	4.13585e-06	4.46281e-06	5.10259e-07	1.18424e-05	8.96455e-06	2.43824e-06	5.29494e-06	8.69385e-06	2.6867e-05	9.82588e-06	5.13237e-06	4.39202e-06	3.36386e-06	4.70056e-05	2.24293e-05	4.38149e-06	5.61439e-06	4.77135e-06	5.54489e-06	5.41204e-06	4.8817e-06	3.44231e-06	4.28619e-06
Sphinganine	POS	0.000184334	0.000863496	0.00100634	0.000771382	0.00057513	0.000687105	0.000278592	9.57238e-05	1.34165e-05	4.31722e-05	2.43905e-05	0.000138826	0.000327286	7.1988e-05	1.87055e-05	1.90026e-05	1.63832e-05	0.000204827	0.000192774	0.000195783	0.000211368	0.000205349	0.000211887	0.0002036
Tyrosyl-Tyrosine	POS	2.18258e-05	1.92552e-06	1.19465e-05	1.81763e-05	1.4254e-05	8.55927e-06	6.957e-07	7.2979e-07	2.28134e-07	3.35854e-07	3.55612e-07	1.74441e-06	1.83921e-06	5.47036e-06	4.81518e-07	5.06348e-09	1.16004e-07	1.35417e-06	2.87336e-06	3.54854e-06	3.50542e-06	3.1361e-06	3.74165e-06	3.25833e-06
Pelargonic acid	NEG	0.000400588	0.000492857	0.00046726	0.000118843	0.000413059	0.00035826	0.000836111	0.000513321	0.000520256	0.000475411	0.000709082	0.000313228	0.0005635	0.000229818	0.000307155	0.000664233	0.00103415	0.00047155	0.000110425	0.000103851	8.64742e-05	0.000108949	0.00010577	9.27797e-05
2-Methylpyrrole	POS	2.40045e-06	1.02065e-06	3.81636e-06	4.51515e-06	6.33927e-07	5.55731e-07	7.09271e-05	3.37291e-05	8.48544e-06	1.7684e-05	1.00859e-05	2.91247e-05	3.86895e-05	1.11615e-05	8.53589e-06	1.30844e-05	8.83938e-06	1.94925e-05	7.05854e-06	4.85325e-06	6.61924e-06	9.51359e-06	9.14942e-06	9.40388e-06
2-Aminonaphthalene	POS	0.000225362	0.00313575	0.00332355	0.000315654	0.00184072	0.000267507	2.39477e-05	8.79402e-05	3.86031e-06	1.23896e-05	1.24002e-05	2.89437e-05	3.76935e-05	4.70583e-05	6.79803e-06	3.58217e-05	4.98813e-06	6.42806e-05	0.00043698	0.000438687	0.000690005	0.000499242	0.000475033	0.000503367
N-(3-Methylbut-2-EN-1-YL)-9H-purin-6-amine	POS	9.50281e-05	7.45944e-05	7.16428e-05	3.74377e-05	4.24268e-05	4.42224e-05	5.09322e-06	8.93666e-06	1.94323e-05	3.3619e-05	2.82673e-05	9.25337e-06	3.47614e-06	3.03401e-05	6.20908e-05	5.69149e-06	1.44161e-05	1.03108e-05	1.63343e-05	1.78588e-05	1.6163e-05	1.41746e-05	1.47432e-05	1.39567e-05
Acetovanillone	NEG	0.000946526	0.0012293	0.00105847	0.00117295	0.00136977	0.00076211	0.00108257	0.000933005	0.000901095	0.00121289	0.00116615	0.000592417	0.000548489	0.000218583	0.000587683	0.000611893	0.00065762	0.00089642	0.000721887	0.00074322	0.000737479	0.000731795	0.000745649	0.000757178
Isoleucyl-Phenylalanine	POS	0.00148796	0.00105101	0.00123075	0.000779368	0.00130242	0.00136508	5.37452e-05	5.21827e-05	1.39668e-05	9.3803e-06	3.33337e-05	2.04898e-05	3.23431e-05	0.00027887	5.14791e-07	4.06197e-06	9.89921e-06	3.60857e-05	0.000336178	0.000312531	0.000292062	0.000310975	0.000289756	0.000302799
Oxalacetic acid	NEG	7.16552e-05	8.49033e-05	0.000252888	0.000145504	0.00025891	9.13438e-05	0.000116501	8.59342e-05	5.64694e-05	5.18218e-05	0.000113256	0.000173257	8.76364e-05	5.85548e-05	6.77896e-05	4.50284e-05	3.09349e-05	0.000152909	0.000117955	0.000109408	0.00010922	0.0001168	0.000114519	8.79493e-05
gamma-Glutamylleucine	POS	0.00035309	0.000174561	0.000257385	0.000201333	0.000308347	0.000270439	7.19806e-05	4.84319e-05	7.46768e-06	8.99437e-06	4.19036e-06	1.38932e-05	3.82668e-05	3.10208e-05	7.4919e-06	2.85017e-05	3.15877e-06	3.24264e-05	4.08753e-05	7.05602e-05	3.72449e-05	4.26122e-05	5.29107e-05	5.19183e-05
Prolyl-Threonine	POS	0.000281501	0.00024825	0.000263936	0.000321262	0.000294307	0.000253592	0.000147665	6.27063e-05	1.75918e-06	2.61545e-05	2.15942e-05	8.59251e-05	0.00026905	9.68262e-05	3.26484e-06	2.39337e-05	4.05877e-06	9.92218e-05	0.00013465	0.000138992	0.000138275	0.000125142	0.000146331	0.000132992
2,6-Dimethylaniline	POS	0.0299727	0.0282228	0.0300415	0.0343715	0.0277325	0.0225121	3.26697e-06	1.48281e-05	1.90029e-05	2.83784e-06	0.000423272	2.8949e-06	8.85716e-06	7.79699e-06	1.24253e-05	4.26272e-06	6.04382e-05	2.38279e-05	0.00809932	0.00828584	0.00823844	0.00808661	0.00826765	0.00836925
3-(4-hydroxy-3-methoxyphenyl)prop-2-enoic acid	NEG	3.61213e-05	2.50056e-05	2.2983e-05	4.5908e-05	6.45385e-05	3.03382e-05	1.35036e-05	2.47885e-05	3.46905e-05	1.14147e-05	3.0966e-05	2.5657e-05	1.4024e-05	1.26303e-05	2.55064e-05	1.50604e-05	2.59959e-05	2.66214e-05	1.65015e-05	2.30529e-05	1.82943e-05	2.26983e-05	2.29676e-05	2.59899e-05
Ectoine	POS	9.47269e-06	8.88494e-06	1.23168e-05	9.91913e-06	5.91141e-05	6.9459e-06	3.32942e-05	4.08687e-05	1.11607e-05	1.89217e-05	1.96858e-05	5.42604e-05	3.89893e-05	1.23651e-06	1.73149e-05	2.3274e-05	2.40997e-05	4.71099e-05	2.75743e-05	2.41736e-05	2.37274e-05	2.61471e-05	2.44789e-05	2.4559e-05
(3xi,6xi)-Cyclo(alanylvalyl)	POS	1.61671e-05	1.99914e-05	1.03096e-05	5.10071e-05	3.4172e-05	2.83121e-05	6.34455e-06	2.29338e-05	6.6094e-06	6.26633e-06	9.32824e-06	1.21555e-05	7.81506e-06	7.00523e-06	6.18909e-06	4.86918e-06	7.68084e-06	1.32452e-05	1.2594e-05	1.23467e-05	1.21061e-05	1.24264e-05	1.22604e-05	9.26454e-06
N-Acetyl-2,3-dihydro-1H-pyrrole	POS	5.46546e-06	1.16026e-05	8.52145e-06	6.03992e-06	4.91874e-06	5.36792e-06	4.43816e-05	3.57732e-05	1.60938e-05	2.67962e-05	1.54024e-05	2.83921e-05	2.50174e-05	1.67359e-05	1.42297e-05	2.45684e-05	1.73241e-05	2.9212e-05	2.14139e-05	1.66867e-05	1.87082e-05	1.92008e-05	1.77179e-05	1.82398e-05
SM(d18:1/16:0)	POS	1.93685e-06	1.12578e-05	2.27074e-06	3.76321e-06	1.76602e-05	5.81495e-07	2.16112e-05	0.000309075	0.000547225	6.1577e-05	0.000777302	0.00011953	0.000123054	2.1454e-06	0.000740749	2.26755e-06	0.00088466	9.6646e-05	0.000183457	0.000190775	0.00017419	0.000192815	0.000149605	0.000204708
3-Hydroxyanthranilic acid	NEG	1.34046e-06	1.18076e-06	1.15775e-05	2.26385e-05	1.58144e-05	1.42362e-06	1.72795e-06	7.71867e-05	0.000212338	5.85437e-05	0.000132897	8.09068e-05	8.1031e-05	0.000133875	0.000155013	0.000170921	0.000158126	7.62899e-05	9.37027e-05	9.42965e-05	9.16166e-05	0.000105212	9.35638e-05	9.55653e-05
Pantothenol	POS	0.000100951	0.000173545	0.000197363	0.000557131	0.00065694	0.00019874	1.70061e-06	7.07282e-07	4.93067e-07	9.96188e-07	1.07108e-06	2.42708e-06	9.69315e-07	2.17848e-06	1.16398e-06	6.85705e-06	1.09471e-06	2.27693e-06	1.53809e-05	1.41287e-05	1.45872e-05	1.405e-05	1.5866e-05	1.41257e-05
L-Ornithine	NEG	5.73236e-06	3.64328e-05	1.23828e-05	3.49414e-05	5.20043e-05	2.72549e-05	1.9533e-05	2.69785e-05	5.25571e-06	5.13561e-06	1.17927e-06	4.98732e-05	4.24945e-05	8.21657e-05	2.83529e-06	3.2278e-05	1.15379e-05	7.19956e-05	3.42572e-05	3.60857e-05	3.99767e-05	3.78598e-05	3.16927e-05	3.70395e-05
(10E,12Z)-(9S)-9-Hydroperoxyoctadeca-10,12-dienoic acid	NEG	0.000101586	4.16506e-05	6.29172e-05	8.23455e-05	0.000121152	8.20106e-05	0.000109193	4.9885e-05	9.51054e-05	8.8119e-05	0.000120388	0.000107044	7.94309e-05	3.90176e-05	0.000164316	8.70432e-05	0.000110557	5.20662e-05	8.17372e-05	8.23875e-05	8.60869e-05	9.03354e-05	7.95348e-05	9.41079e-05
(-)-Matairesinol	POS	1.24531e-05	4.39063e-06	5.61851e-06	2.64421e-06	3.88553e-06	3.9604e-06	7.01229e-06	3.85793e-06	7.24102e-06	2.41722e-06	3.58906e-06	3.78168e-06	1.53532e-05	3.47288e-06	5.87361e-06	5.83325e-06	5.8717e-06	2.6196e-06	3.90729e-06	3.97828e-06	3.77005e-06	4.48791e-06	5.5284e-06	3.83966e-06
Epicatechin	NEG	3.55602e-07	6.80543e-08	7.71626e-08	6.54985e-07	5.42233e-07	7.32185e-08	1.10839e-06	6.48419e-07	6.67789e-07	7.61922e-07	7.53626e-08	5.39389e-07	4.46954e-07	1.89201e-06	6.58729e-07	1.06244e-06	2.68027e-06	1.08333e-06	2.21271e-06	2.41525e-06	3.09108e-06	2.81001e-06	2.77951e-06	2.34524e-06
N-Acetyl-D-neuraminic acid	POS	9.24158e-06	1.20489e-05	6.48109e-06	1.25629e-05	1.08649e-05	8.84449e-06	9.11156e-06	3.17274e-05	2.86035e-05	2.1906e-05	1.70139e-05	8.7989e-06	1.62714e-05	4.52143e-05	2.53135e-05	6.68435e-05	2.37036e-05	2.39533e-05	2.84226e-05	3.02509e-05	3.14893e-05	2.56904e-05	2.51948e-05	2.78379e-05
L-2-Amino-5-hydroxypentanoic acid	POS	2.68639e-05	1.28854e-05	4.01521e-05	1.96621e-05	3.54019e-05	1.6589e-05	8.18366e-06	1.24503e-05	1.4927e-05	2.04783e-05	2.69276e-05	1.49978e-05	1.72039e-05	9.14896e-06	4.18216e-05	2.09952e-05	1.15714e-05	1.58541e-05	1.3811e-05	1.62421e-05	1.77905e-05	1.68382e-05	1.82426e-05	1.78993e-05
Leucyl-Methionine	POS	9.29408e-07	0.000171802	0.000261343	7.75961e-07	0.000624858	0.000396298	5.21134e-05	4.3653e-05	2.42001e-06	9.71415e-06	1.14488e-05	0.000119754	0.000121501	0.000291198	4.23599e-06	1.24121e-05	1.94314e-06	0.000124299	0.000199103	0.000216212	0.000208896	0.000226809	0.000221003	0.000228083
Fucose 1-phosphate	POS	7.51851e-07	2.37229e-07	4.59166e-08	2.80763e-07	7.21094e-07	2.88479e-07	1.38417e-06	1.87607e-06	4.2888e-07	8.49842e-07	4.19009e-07	1.98722e-06	1.52155e-06	3.5671e-06	6.27538e-07	1.61153e-06	4.29563e-07	1.91698e-06	1.16098e-06	1.23166e-06	1.30121e-06	1.13604e-06	1.5447e-06	1.31066e-06
L-Nicotine	POS	0.000217308	0.000128306	0.000392286	0.000175233	0.000102021	0.000212293	3.47698e-05	8.57094e-05	4.31565e-05	3.73274e-05	0.000134561	3.29268e-05	4.07196e-05	4.59785e-05	8.69459e-05	4.83498e-05	0.000197332	4.6924e-05	8.0445e-05	7.94111e-05	7.47186e-05	8.20515e-05	8.17325e-05	7.99085e-05
Vinylacetylglycine	POS	9.01218e-06	1.31722e-05	1.42048e-05	9.25717e-06	2.92378e-05	1.12294e-05	1.39934e-05	1.37311e-05	1.34309e-05	1.53738e-05	1.39741e-05	9.85315e-06	2.22254e-05	1.04813e-05	3.45052e-05	1.53769e-05	1.68822e-05	1.50123e-05	1.09505e-05	1.16088e-05	1.22643e-05	1.39765e-05	1.71063e-05	1.62683e-05
(9xi,10xi,12xi)-9,10-Dihydroxy-12-octadecenoic acid	NEG	6.61066e-05	4.50234e-05	7.14684e-05	8.97675e-05	0.000198722	0.000121211	0.000219705	7.2037e-05	8.38288e-05	0.000124275	0.000137216	0.000119576	0.000301304	0.000182552	0.000231015	0.00018885	0.000149029	0.000109223	0.000222625	0.000171232	0.000179776	0.000155422	0.000157643	0.00019987
2-Hydroxyadipic acid	NEG	0.000149552	0.000485266	0.000251278	0.000128141	0.000208378	0.000208399	0.000225162	6.49561e-05	0.000160327	0.000281944	0.000134393	5.27201e-05	4.33187e-05	0.000244105	0.000383917	0.000155788	0.000388861	0.000136896	0.000182687	0.000197134	0.000264317	0.000174562	0.000169728	0.000260198
Trifolirhizin	NEG	2.31783e-06	2.16017e-06	2.03849e-06	2.85883e-06	1.24963e-06	2.2485e-06	2.34688e-06	2.15635e-06	1.97943e-06	1.74755e-06	3.10909e-06	1.78794e-06	1.71083e-06	1.55026e-06	1.6553e-06	2.31946e-06	1.84369e-06	1.41982e-06	1.76447e-06	1.36133e-06	3.0644e-06	2.06199e-06	2.11674e-06	2.10983e-06
N-Acetylhistamine	POS	3.79218e-06	6.6226e-06	5.57194e-06	6.201e-06	3.69263e-06	7.02642e-06	3.32929e-05	3.94062e-05	5.82329e-06	2.96052e-05	3.38411e-06	6.7792e-05	6.10487e-05	9.84484e-05	1.03961e-05	2.8395e-05	5.70632e-06	7.80832e-05	2.15926e-05	2.58879e-05	2.41125e-05	2.65706e-05	2.60407e-05	2.44976e-05
Di-2-furanylmethane	POS	0.000114299	0.000157583	0.000115057	6.76354e-05	9.06318e-05	9.60294e-05	0.00016936	0.000105393	0.000134932	0.000118357	0.000165946	6.96049e-05	4.5112e-05	6.2137e-05	0.00018398	5.96652e-05	0.000185846	7.19376e-05	6.10119e-05	6.27466e-05	6.85132e-05	6.70681e-05	5.62305e-05	7.03492e-05
Acetylcholine	POS	0.000236665	0.00023605	6.31417e-05	0.000231713	0.000158625	0.000121336	1.39452e-05	6.51138e-06	5.93889e-06	5.8211e-05	7.51251e-06	4.0831e-06	0.000647903	0.00025069	7.368e-06	1.30515e-05	6.77873e-06	6.91078e-06	0.00017967	0.000174755	0.000171233	0.000169292	0.000165078	0.000189177
Pimelic acid	NEG	0.000353172	0.000168926	0.000198281	0.000436479	0.000194631	0.00021038	6.4286e-05	9.23823e-05	3.36885e-06	8.55533e-05	1.70886e-05	0.000173276	3.3467e-05	5.22289e-05	1.58403e-05	4.62701e-05	4.77666e-06	0.000185013	7.2796e-05	8.09955e-05	7.0426e-05	8.13174e-05	7.39599e-05	8.4204e-05
Ethylbenzene	POS	2.46558e-05	2.09398e-05	2.44814e-05	1.4298e-05	1.56059e-05	2.95984e-05	1.59687e-05	1.25238e-05	8.03166e-06	1.00509e-05	2.02647e-05	2.40116e-05	1.84166e-05	1.57299e-05	1.18115e-05	1.00589e-05	9.80949e-06	1.6782e-05	1.63102e-05	1.35574e-05	1.54465e-05	1.24591e-05	1.44834e-05	1.13346e-05
N-Acetylglutamine	POS	1.07195e-05	1.48266e-05	2.20007e-05	1.28649e-05	5.25214e-05	9.34732e-06	6.11297e-06	1.67825e-05	8.42231e-06	1.23675e-05	1.33777e-05	2.11801e-05	2.0919e-05	2.1903e-06	5.35979e-06	2.37297e-05	4.67784e-06	1.07149e-05	9.99308e-06	9.0115e-06	9.12477e-06	5.67556e-06	5.83446e-06	5.67198e-06
Cantharidin	POS	0.000152369	0.00014664	0.000291147	0.000128128	0.000116795	0.000147495	0.000167665	0.000141923	0.000150375	9.7147e-05	9.97835e-05	5.90126e-05	5.78126e-05	5.80048e-05	0.000131879	7.27477e-05	0.000153456	0.000137542	8.19439e-05	8.27198e-05	9.0486e-05	9.66745e-05	9.6126e-05	0.000102135
Traumatic acid	NEG	8.21351e-06	1.12259e-05	7.43209e-06	9.85756e-06	1.4486e-05	8.71203e-06	9.1217e-06	5.13479e-06	3.31223e-06	1.03588e-05	2.58152e-06	6.16965e-06	1.25771e-05	8.0445e-06	3.11338e-06	1.6244e-05	4.94635e-06	1.46691e-05	6.35858e-06	8.41947e-06	7.46614e-06	8.58184e-06	8.24528e-06	3.26387e-06
Dodecanoylcarnitine	POS	0.000508045	7.14652e-06	2.35946e-05	0.000318207	1.43169e-05	3.06034e-05	1.73887e-07	3.61629e-06	6.4519e-06	5.06295e-09	1.61838e-05	1.58784e-06	1.79005e-06	2.9783e-06	6.38291e-06	2.54479e-06	1.0295e-05	5.73239e-07	3.6378e-06	4.23536e-06	5.61769e-06	3.70732e-06	4.44722e-06	6.60916e-06
4-Thiocyanatophenol	POS	4.88578e-07	2.52089e-06	1.71291e-06	3.48438e-07	7.86613e-07	2.89345e-06	6.29715e-06	9.73796e-06	3.06755e-06	7.6317e-06	7.25206e-09	8.14406e-06	2.77691e-06	2.32636e-06	3.15084e-06	8.44925e-06	1.50466e-06	5.43314e-06	6.03617e-06	5.17171e-06	4.89687e-06	4.53532e-06	3.62789e-06	4.20792e-06
Pseudouridine	NEG	1.34582e-05	1.46593e-05	7.7655e-06	1.64301e-05	1.843e-05	1.16832e-05	0.000104928	3.90307e-05	7.90536e-05	3.18673e-05	8.05789e-05	0.000100353	9.76358e-05	7.66811e-05	4.76396e-05	1.88594e-06	9.86931e-05	4.24364e-05	6.04436e-05	6.29521e-05	7.05585e-05	6.41632e-05	6.46271e-05	6.21138e-05
Xylitol	NEG	0.000117598	0.000120943	0.000124182	0.000135966	9.99676e-05	0.00013452	4.93926e-05	5.94321e-05	0.000123433	6.15527e-05	8.71382e-05	5.65949e-05	4.49614e-05	6.81072e-05	9.89195e-05	0.000107231	9.86024e-05	5.92925e-05	8.84096e-05	9.5362e-05	9.3403e-05	9.11389e-05	9.20622e-05	8.71823e-05
L-Alanine	POS	6.80877e-05	8.45807e-05	7.98816e-05	6.03898e-05	0.000136845	0.000133393	0.000189758	0.000239173	0.000134206	0.000243748	0.000100257	0.000184205	0.000231889	0.000157459	9.6833e-05	0.000164825	0.000103386	0.000169777	0.000167604	0.000187179	0.000173235	0.000185038	0.000177523	0.000175257
Glucosamine	POS	0.000157262	0.000183644	0.000167677	0.000161443	0.000542471	0.000230258	4.3099e-05	0.000223978	0.000246353	0.000295984	0.000274955	0.000103172	6.75489e-05	6.98137e-05	0.000540394	8.47197e-05	0.00033958	7.1419e-05	0.000227743	0.000212426	0.00020754	0.000204648	0.000201097	0.000228282
2-Phenylacetamide	POS	0.000471563	0.00114316	0.000535403	0.000323929	0.000397392	0.000550968	0.00275172	0.0024873	0.00122182	0.0019599	0.000927331	0.00283341	0.00244242	0.00352835	0.0019506	0.00246399	0.00146477	0.00238999	0.00222977	0.00200047	0.00215916	0.00198774	0.00196065	0.00209867
Lithocholic acid	NEG	0.000160129	4.92989e-05	4.05165e-05	4.53862e-05	0.000246915	0.000100002	5.42943e-05	0.000159178	7.32638e-07	4.06427e-05	1.62284e-06	0.000119769	9.83828e-05	0.000162036	9.38307e-06	5.11041e-05	5.46116e-07	8.87524e-05	0.000113884	0.000112455	0.000113022	0.000106226	9.72233e-05	0.000113428
6-Hydroxyhexanoic acid	POS	3.49722e-05	3.90602e-05	6.26496e-05	6.65684e-05	4.48954e-05	5.01536e-05	9.94455e-05	4.95244e-05	6.41002e-05	6.46168e-05	5.46402e-05	7.14267e-05	6.01728e-05	4.95171e-05	5.17562e-05	5.65633e-05	8.46208e-05	6.94976e-05	6.13927e-05	5.25418e-05	4.23629e-05	4.54874e-05	5.18557e-05	4.55536e-05
Kojibiose	POS	4.40929e-05	1.34339e-05	7.78627e-05	1.90607e-05	3.00493e-05	2.29883e-05	1.92119e-05	2.14585e-05	2.48363e-05	4.37876e-05	6.58581e-06	3.68831e-05	1.74892e-05	6.35086e-06	1.79699e-05	1.05495e-05	3.23797e-05	4.20823e-05	2.58461e-05	2.529e-05	2.35253e-05	2.52303e-05	2.38688e-05	2.463e-05
N,N-Dimethylaniline	POS	2.2867e-05	1.62773e-05	1.51948e-05	2.15139e-05	1.52752e-05	1.29213e-05	6.2469e-06	7.77808e-06	9.09975e-06	7.50881e-06	1.041e-05	5.97597e-06	1.45478e-05	6.23687e-06	1.29734e-05	6.55472e-06	1.04638e-05	7.98974e-06	7.67056e-06	9.81725e-06	8.68733e-06	7.24022e-06	9.74585e-06	6.90933e-06
Methyl vanillate	NEG	5.72945e-05	3.40228e-05	3.39728e-05	3.78622e-05	9.9999e-05	0.000136173	3.58356e-05	3.13592e-05	1.59678e-05	3.58816e-05	2.15346e-05	4.03921e-05	1.48325e-05	3.23076e-05	1.25134e-05	6.52224e-06	1.73283e-05	3.07956e-05	2.08793e-05	2.04069e-05	2.73217e-05	3.77864e-05	2.66884e-05	2.80619e-05
L-Valine	NEG	0.000274191	0.000127729	7.83647e-05	0.000296813	0.000282687	0.000316893	4.84891e-05	3.89784e-05	4.17352e-05	7.38729e-05	8.28361e-05	1.87251e-05	2.26041e-05	9.36555e-06	4.20121e-05	6.18892e-09	0.000114797	1.58304e-05	0.000130254	0.000140137	0.000135525	0.000135277	0.000158842	0.000149682
2,5-Dimethyl-3-propylpyrazine	POS	5.12788e-06	1.18613e-05	2.71035e-06	1.35161e-05	1.13367e-05	1.26366e-05	2.0273e-05	6.32432e-06	5.96364e-06	1.35482e-05	1.14395e-05	2.91081e-05	1.5974e-05	0.000103016	4.25452e-07	1.25786e-05	1.38452e-05	4.89979e-06	5.23837e-05	4.78772e-05	8.10923e-05	3.81462e-05	6.44647e-05	4.08464e-05
N-Nitroso-pyrrolidine	POS	2.26535e-05	4.53969e-05	4.10238e-05	2.68507e-05	1.79554e-05	8.80414e-06	4.32836e-05	2.69529e-05	2.62115e-05	3.98192e-05	8.2801e-05	2.38172e-05	3.13831e-05	1.37788e-05	2.44453e-05	2.98472e-05	4.04896e-05	3.52757e-05	2.29123e-05	2.06701e-05	2.04409e-05	2.01704e-05	2.00382e-05	2.67832e-05
8-iso-15-keto-PGE2	NEG	8.64721e-06	1.94839e-06	7.28016e-06	2.92598e-06	2.58912e-06	8.9029e-06	3.7082e-06	4.58289e-06	7.44791e-09	1.8956e-06	8.83465e-09	7.92207e-06	4.46057e-06	5.30372e-06	6.24816e-08	2.63422e-06	9.50181e-09	7.26951e-06	1.93642e-06	2.37857e-06	3.30149e-06	3.15897e-06	3.19413e-06	4.08576e-06
Phenylalanyl-Valine	POS	0.000795396	0.000555763	0.000753914	0.000361751	0.000430365	0.000439882	4.02067e-05	2.59466e-05	6.18909e-06	1.19574e-05	1.37607e-05	7.69241e-05	7.28837e-05	0.000137968	3.60115e-06	3.193e-06	3.55344e-06	6.96555e-05	0.000247166	0.000257084	0.00025926	0.000260549	0.000261026	0.000299741
Phenylpyruvic acid	NEG	3.19566e-05	3.67662e-05	3.38155e-05	5.36679e-06	3.7741e-05	2.39164e-05	3.62922e-05	2.7365e-05	3.58888e-05	1.06007e-05	3.14932e-05	1.25131e-05	1.4367e-05	9.39698e-06	2.3756e-05	1.18764e-05	2.96494e-05	1.35596e-05	1.46516e-05	1.47279e-05	1.8038e-05	1.85318e-05	2.1289e-05	2.48481e-05
Stearidonic acid	POS	5.04207e-06	2.65339e-06	4.54725e-06	1.95787e-06	3.55729e-06	5.17506e-06	1.02713e-05	5.06983e-06	1.63687e-06	5.57099e-06	2.61615e-06	8.1632e-06	1.80888e-05	2.1048e-05	1.84512e-06	9.83115e-06	2.40605e-06	9.65963e-06	4.49693e-06	5.90934e-06	5.72017e-06	5.63244e-06	5.9601e-06	5.22829e-06
benzene-1,2,4-triol	NEG	6.39626e-06	8.11445e-06	7.73998e-06	1.24099e-05	8.71727e-06	1.12366e-05	1.44704e-05	2.11327e-05	5.67272e-05	1.39823e-05	4.04867e-05	1.34864e-05	1.084e-05	1.95439e-05	5.69396e-05	4.33322e-05	7.6682e-05	1.70049e-05	2.40955e-05	3.36396e-05	2.90567e-05	2.87335e-05	2.53368e-05	3.19159e-05
N-Formyl-L-aspartate	NEG	0.000111748	0.000146984	0.000315538	0.000238357	0.000534879	0.000247643	0.000285899	0.000253491	0.000146756	0.000173892	0.000375327	0.000441188	0.000158423	0.000110474	0.000271449	0.000162012	9.08118e-05	0.000304792	0.000298997	0.000317128	0.000314004	0.000317028	0.000287718	0.000293944
Triethylamine	POS	0.000142542	0.000139462	0.000186346	0.000134556	0.000123349	0.000132926	0.000125135	0.000129927	0.000132578	0.000121561	0.000174701	0.000114208	0.000131606	9.29849e-05	0.000148629	0.000157328	0.000175941	0.000132973	0.000156562	0.000121402	0.000118891	0.000112942	0.00010859	0.000109648
Ethiin	POS	2.02009e-05	4.56891e-05	2.50016e-05	2.07282e-05	1.80083e-05	2.86292e-05	0.000182518	0.000140142	7.82548e-05	0.00012077	5.14181e-05	0.000166211	0.000155036	0.000230781	0.000120818	0.000153272	9.37777e-05	0.000141829	0.000145771	0.000129077	0.000140967	0.000124068	0.000119892	0.000138258
PC(20:1(11Z)/P-18:1(9Z))	POS	7.23485e-06	1.06309e-05	1.90615e-05	1.06541e-05	1.06537e-05	8.00553e-06	1.09858e-05	1.77454e-06	5.2049e-09	8.22456e-06	6.11643e-06	6.24098e-06	2.01305e-06	4.69603e-06	6.11949e-06	5.06348e-09	4.36951e-06	7.31854e-06	8.26145e-06	7.01829e-06	3.93941e-06	5.12366e-06	5.50125e-06	6.01372e-06
PC(20:4(8Z,11Z,14Z,17Z)/P-18:0)	POS	3.60113e-07	1.38418e-05	4.28246e-06	1.0259e-05	2.03957e-05	2.4595e-06	1.18245e-05	3.01606e-05	6.972e-05	4.69818e-05	6.48808e-05	1.12246e-05	1.47738e-05	3.27293e-06	0.000166532	3.43187e-05	8.596e-05	1.51263e-05	4.42708e-05	2.39005e-05	2.67299e-05	2.65023e-05	2.76905e-05	1.98742e-05
o-Methoxyphenyl sulfate	NEG	0.000638807	0.000227027	0.000322131	0.000898415	0.000584019	0.000486449	2.88921e-05	0.000154882	4.21371e-05	0.000110796	0.00016243	0.00023931	8.27662e-05	0.000129293	5.10539e-05	0.000102376	7.99938e-05	0.000249086	0.000124723	0.000124115	0.000115283	0.000167349	0.00011372	0.000114018
Anthranilic acid	POS	2.51609e-05	1.49898e-05	1.01811e-05	6.97877e-06	1.09332e-05	1.98548e-05	1.08798e-05	1.64116e-05	1.72726e-05	1.13783e-05	1.40653e-05	2.136e-05	1.31897e-05	8.06285e-06	1.67951e-05	2.13308e-05	1.5396e-05	1.86571e-05	1.53811e-05	1.30831e-05	2.0764e-05	1.80965e-05	1.34217e-05	1.98807e-05
Methyl cinnamate	POS	2.18619e-05	2.60896e-05	3.79706e-05	4.00548e-05	2.94067e-05	1.27229e-05	1.96388e-05	2.15516e-05	2.07714e-05	2.47791e-05	3.83902e-05	1.53352e-05	2.51304e-05	1.16883e-05	2.44744e-05	1.86781e-05	1.97615e-05	1.55453e-05	2.08244e-05	2.11618e-05	1.91775e-05	1.78083e-05	2.05145e-05	1.87857e-05
Vanillic acid	NEG	5.49267e-05	4.97898e-05	0.000132361	7.93936e-05	0.000125307	6.9456e-05	9.48821e-05	0.000130462	8.20329e-05	6.55853e-05	8.89051e-05	6.95702e-05	5.0758e-05	7.61571e-05	7.55497e-05	5.06273e-05	5.69436e-05	7.69728e-05	6.86909e-05	7.73529e-05	6.26246e-05	7.73975e-05	6.84135e-05	6.63181e-05
Pentanenitrile	POS	9.32629e-05	0.000208201	0.000193286	8.73198e-05	0.000140143	0.000157496	0.000277465	0.00012528	5.29228e-05	0.000273633	0.000116696	0.000110094	0.000279329	0.000110273	0.000136243	0.000243364	0.000105606	0.000168372	0.000128585	0.000120717	0.000136789	0.000105395	0.000155075	0.000119248
Ribothymidine	NEG	0.000113723	2.12746e-05	5.00889e-05	5.1879e-05	3.07012e-05	9.81083e-05	0.00025862	0.000350061	0.00028534	0.00011835	0.000167528	0.000223124	0.000603972	0.000377891	0.000171825	0.000353066	0.000242065	0.000145684	0.000186566	0.000202538	0.000184674	0.000193048	0.000200626	0.000232634
Abscisic acid	NEG	5.78263e-05	1.29693e-05	2.59793e-05	4.5007e-05	7.66511e-06	3.10225e-05	8.61604e-06	1.09348e-05	7.35476e-07	1.2195e-06	7.17758e-07	2.86971e-05	1.01537e-05	1.62249e-05	1.01133e-06	6.27071e-06	1.56e-07	2.768e-05	1.03841e-05	1.15362e-05	9.34526e-06	1.21098e-05	1.04442e-05	1.02876e-05
Succinic acid semialdehyde	NEG	0.00707341	0.00450657	0.00828657	0.00938402	0.00502839	0.00233237	0.00316671	0.0044566	0.00306065	0.00450748	0.00825754	0.00424882	0.0117177	0.010406	0.00837396	0.00274144	0.00414201	0.00536889	0.00450655	0.00481401	0.00729127	0.00656766	0.00654873	0.00509794
Histidinyl-Leucine	POS	0.000826569	0.000610352	0.000556633	0.00074558	0.00110361	0.000769522	8.66496e-05	8.03439e-05	2.12991e-05	1.88982e-05	3.73966e-05	0.000188153	0.000169615	0.000291401	1.21385e-05	1.08833e-05	1.48736e-05	0.000193739	0.000257897	0.000250915	0.000250283	0.000253702	0.000239704	0.00023458
Picolinic acid	NEG	1.12668e-05	1.04274e-05	4.78369e-06	4.23057e-06	3.62236e-06	5.39389e-06	2.04956e-05	3.86584e-05	3.696e-06	1.00166e-05	4.58627e-06	1.95697e-05	4.46373e-05	5.95902e-05	4.04981e-06	1.26013e-05	5.68561e-06	2.8387e-05	7.70624e-06	1.36654e-05	1.51487e-05	1.5337e-05	1.66815e-05	1.46898e-05
Valyl-Valine	POS	0.00097731	0.000388862	0.000470154	0.000743375	0.000661962	0.000585082	6.68819e-05	2.39497e-05	1.14062e-05	4.26648e-05	1.3225e-05	0.000132642	0.000135501	0.000269761	1.67713e-05	1.77638e-05	8.68924e-06	0.000142931	0.000243622	0.000237135	0.000246569	0.000244697	0.000233086	0.000247621
3-Nitrotyrosine	NEG	6.46873e-05	7.22117e-06	2.96301e-05	7.19434e-05	2.84888e-05	4.53394e-05	4.84537e-06	1.74288e-06	8.10498e-07	2.11752e-06	5.90161e-07	3.7623e-06	1.22141e-05	2.42267e-05	1.20299e-06	2.69401e-05	8.11641e-07	6.46589e-06	1.56064e-05	1.38711e-05	1.03034e-05	9.95582e-06	8.53879e-06	8.07791e-06
PC(22:4(7Z,10Z,13Z,16Z)/14:0)	POS	0.000202782	0.00064142	0.000329272	0.00119583	0.000749657	0.000447884	0.000388028	0.000808208	0.000852163	0.000631012	0.000928697	0.000467528	0.000344728	0.00029455	0.000851061	0.00076456	0.000975308	0.000479063	0.000756272	0.000639778	0.00051513	0.000566564	0.000536902	0.000522581
Prostaglandin E2	NEG	0.000157678	0.000863386	5.57303e-05	8.96139e-07	7.09414e-05	0.000538572	0.000197132	0.00179624	7.41277e-05	0.000282225	2.36177e-05	0.0007903	0.000136635	0.0027473	0.000178944	0.000430642	2.60431e-05	0.000604765	0.000568982	0.000495213	0.00044877	0.000424269	0.000456986	0.000420516
D-Glutamic acid	NEG	8.11166e-06	5.34939e-06	7.74896e-06	1.36416e-05	1.9318e-05	1.00669e-05	4.00069e-06	1.28665e-05	4.14085e-05	1.9565e-05	1.36164e-05	8.69034e-06	5.4755e-06	1.71482e-05	1.5172e-05	1.85954e-05	7.56841e-06	6.42004e-06	1.313e-05	9.36478e-06	1.97885e-05	1.27151e-05	1.27749e-05	1.12493e-05
N-Acetylvanilalanine	POS	1.17758e-06	5.66491e-07	5.25026e-07	2.61151e-06	1.31181e-06	5.06579e-09	2.96488e-05	1.86335e-05	1.82503e-06	8.1986e-06	9.6921e-07	3.21018e-05	1.37879e-05	8.53168e-06	2.47915e-06	2.23217e-05	1.18509e-06	3.2746e-05	5.5586e-06	6.13279e-06	4.6559e-06	3.71865e-06	5.17305e-06	7.02181e-06
Biotin	NEG	7.41226e-07	1.48534e-06	8.73563e-07	1.00126e-06	6.88758e-07	7.20602e-07	1.47966e-06	3.19503e-06	1.72445e-06	1.97666e-06	1.27561e-06	2.34459e-06	2.29476e-06	1.45674e-06	1.11971e-06	2.40625e-06	8.13055e-07	2.31128e-06	2.66399e-06	2.26874e-06	2.70621e-06	2.75177e-06	2.72625e-06	2.7022e-06
N-Methylnicotinamide	POS	7.59248e-05	3.51121e-05	4.78213e-05	4.62291e-05	3.10327e-05	3.89389e-05	3.49772e-05	3.09373e-05	8.72588e-05	1.77517e-05	2.78179e-05	1.97197e-05	1.40763e-05	3.15705e-05	5.22158e-05	2.71056e-05	3.02576e-05	3.43795e-05	2.25105e-05	2.02043e-05	2.3088e-05	2.30327e-05	2.2988e-05	1.73224e-05
Hydroxyphenyllactic acid	NEG	2.58624e-05	4.7325e-05	3.49091e-05	3.37371e-05	5.96181e-05	7.07994e-05	0.000283924	0.000209832	5.18259e-05	0.00016102	5.56939e-05	0.000214619	0.000366169	0.000298984	5.18988e-05	0.000181152	3.70434e-05	0.000267208	0.00015033	0.000150578	0.000148952	0.000155761	0.00014989	0.000142101
Leucyl-Hydroxyproline	POS	2.75445e-05	1.18186e-05	1.69667e-05	7.29626e-05	0.000132384	0.00016492	1.46056e-05	0.000107268	5.2049e-09	1.18913e-05	7.25206e-09	1.02242e-05	1.80845e-05	9.97977e-05	5.6799e-09	1.60144e-05	7.35975e-09	6.07995e-05	4.48455e-05	4.20548e-05	5.03892e-05	4.86485e-05	5.21096e-05	5.43053e-05
D-Maltose	POS	1.62273e-05	7.4379e-06	3.10685e-05	8.4911e-06	1.03774e-05	9.36513e-06	7.02955e-06	6.70903e-06	8.94505e-06	1.38593e-05	2.96427e-06	1.97484e-05	6.63373e-06	2.1872e-06	6.43528e-06	3.95402e-06	1.10263e-05	1.40896e-05	8.47635e-06	8.10965e-06	7.27082e-06	8.03677e-06	9.03817e-06	8.24661e-06
Hexadecanedioic acid	NEG	1.87412e-06	7.55046e-07	3.53109e-06	1.01836e-06	4.06963e-06	8.47104e-06	6.23537e-06	7.48275e-06	3.01703e-06	2.65851e-06	2.51194e-06	4.82947e-06	5.01679e-06	6.09584e-06	2.36225e-06	4.25242e-06	2.6708e-06	5.65013e-06	7.33082e-06	8.17617e-06	7.77039e-06	6.32714e-06	7.48245e-06	7.31004e-06
5-Aminopentanal	POS	6.42003e-06	6.89936e-06	5.30582e-06	2.77694e-06	6.0145e-06	5.90654e-06	1.38139e-05	1.80803e-05	7.8035e-06	9.18915e-06	1.1635e-05	1.7197e-05	1.93382e-05	2.28723e-05	8.86901e-06	1.28036e-05	1.21206e-05	1.57501e-05	1.09273e-05	1.1026e-05	1.2663e-05	1.55584e-05	1.49276e-05	1.46921e-05
(7'R)-(+)-Lyoniresinol 9'-glucoside	POS	7.40231e-06	1.16222e-05	9.93412e-06	7.85979e-06	6.72711e-06	3.86704e-06	1.27395e-05	5.90076e-06	5.73356e-06	9.0625e-06	1.4336e-05	5.80206e-06	6.52912e-07	3.4614e-06	1.32564e-05	7.88207e-06	9.22135e-06	1.03671e-05	5.14485e-06	5.36328e-06	6.08184e-06	6.12741e-06	6.66682e-06	6.9449e-06
Diethyl phthalic acid	NEG	8.30016e-05	5.30171e-05	7.54215e-05	4.66643e-05	1.90313e-05	4.97792e-05	0.000259922	0.000102248	0.000334968	0.0001965	0.000119029	0.000167548	0.000133386	7.26361e-05	0.000649575	0.000130743	0.000159094	0.000150986	0.000126797	0.000126293	0.000129094	0.000117574	0.00011597	0.000120587
PC(20:2(11Z,14Z)/14:0)	POS	0.00017832	0.00175496	0.00111202	0.00144974	0.00208567	0.00111954	0.00168436	0.00284655	0.00278685	0.0018659	0.00337219	0.0018266	0.00175941	0.000750588	0.00321825	0.00215932	0.00409104	0.00210615	0.00301439	0.0024222	0.00226234	0.00230801	0.00214989	0.00213878
Valyl-Serine	POS	0.000449004	0.000179433	0.000234103	0.000266755	0.000306727	0.000246191	7.69193e-06	6.06636e-06	3.36889e-05	3.22066e-06	1.05556e-05	1.1093e-05	7.22793e-06	2.52607e-05	2.01423e-06	1.75627e-05	4.49526e-06	6.87785e-06	5.93393e-05	6.08749e-05	6.08511e-05	6.45395e-05	6.31222e-05	5.62673e-05
L-Isoleucine	NEG	6.41778e-05	0.000273069	0.000145744	0.000271626	9.3625e-05	0.000217289	0.000678113	0.000850703	0.00027516	0.00052768	0.000248864	0.000700671	0.000577775	0.000769098	0.000311762	0.000332755	0.000322884	0.00120245	0.000343508	0.000263293	0.00048994	0.000492925	0.000416987	0.00041115
Muramic acid	POS	3.04088e-05	1.37956e-05	0.000178324	1.40123e-05	0.000105219	4.85783e-05	1.39622e-05	2.26824e-05	1.98793e-05	1.01362e-05	4.92755e-05	1.98315e-05	1.21494e-05	1.25888e-05	8.76525e-05	0.00013609	2.69923e-05	2.80243e-05	3.48906e-05	5.54641e-05	3.18397e-05	3.01476e-05	3.1689e-05	3.16905e-05
PC(16:0/14:0)	POS	3.32018e-06	2.20439e-05	2.15364e-05	1.75314e-05	3.24771e-05	1.2303e-05	0.0001044	0.000168071	0.000189614	0.000107667	0.00021322	0.000101756	5.37604e-05	1.53078e-05	0.000257786	3.571e-05	0.000221763	0.000105039	0.000145538	0.000162765	0.000164118	0.000139652	0.000141302	0.000129655
6-Phosphogluconic acid	NEG	3.12115e-07	2.51821e-06	1.57515e-06	8.52598e-09	1.38801e-06	3.56316e-06	0.000140102	0.000180078	7.44791e-09	6.8569e-05	8.83465e-09	0.000244168	0.000159355	0.000280436	7.38322e-09	0.000121633	9.50181e-09	0.000293205	7.65107e-05	7.1672e-05	8.25169e-05	7.3844e-05	7.56045e-05	6.99135e-05
2-Phenylglycine	POS	6.37875e-06	2.4099e-05	6.32641e-06	1.87548e-06	1.29901e-05	1.12552e-05	8.35769e-06	9.5021e-06	4.28238e-06	5.6814e-06	6.2384e-06	1.05586e-05	0.000250011	0.000596453	4.81569e-06	0.000147053	5.75976e-06	9.19626e-06	0.000408292	0.000375689	0.000379339	0.000400422	0.000394814	0.000408801
2-Ethylacrylic acid	POS	8.01209e-05	2.10558e-05	1.89143e-05	8.17035e-05	2.75281e-05	9.66497e-05	0.00161817	0.00179818	0.000675217	0.00120706	0.000311525	0.00169735	0.00225048	0.00176431	0.000750237	0.00130397	0.000332894	0.00198956	0.000892748	0.000896233	0.000901531	0.000854925	0.000882015	0.000929386
Tyrosine methylester	POS	2.25317e-05	8.73922e-06	5.63343e-06	3.35644e-05	2.07302e-05	1.00421e-05	1.2564e-05	1.53881e-05	1.15675e-05	8.00677e-06	6.04786e-06	6.32931e-06	1.57662e-05	5.02684e-06	9.25265e-06	9.54468e-06	4.78747e-06	6.88888e-06	7.61098e-06	1.04336e-05	7.42067e-06	7.20443e-06	7.07674e-06	7.24687e-06
PC(18:2(9Z,12Z)/14:0)	POS	1.24578e-05	5.46713e-05	3.92064e-05	6.14111e-05	8.51585e-05	4.44589e-05	8.38237e-05	0.000170558	0.000205912	9.3681e-05	0.000240516	0.000112873	7.75841e-05	4.43074e-05	0.000199583	0.000106318	0.000203257	0.000105421	0.000150879	0.000112766	0.00012818	0.000108017	0.000114976	0.000102231
2-Methoxy-3-methylpyrazine	POS	6.76548e-06	8.4285e-06	8.90244e-06	7.85198e-06	3.4013e-06	5.99272e-06	2.28109e-05	1.22053e-05	2.03654e-05	2.12245e-05	2.94931e-05	1.45546e-05	1.64916e-05	6.63014e-06	2.44953e-05	1.89861e-05	2.81763e-05	1.80028e-05	8.27504e-06	1.05281e-05	1.08494e-05	1.13086e-05	1.0934e-05	1.06751e-05
PC(18:1(9Z)/P-18:1(11Z))	POS	2.6308e-06	3.14191e-05	2.12539e-05	1.36605e-05	6.74962e-05	1.16644e-05	4.94127e-05	0.000103638	9.10076e-05	6.36881e-05	0.000128613	3.16536e-05	5.82351e-05	6.9221e-06	0.000133458	9.00826e-05	0.000137643	3.0959e-05	7.43268e-05	6.65814e-05	6.0649e-05	6.18723e-05	5.02617e-05	5.25852e-05
L-Pyroglutamic acid	NEG	2.82244e-05	6.18488e-05	6.61373e-05	4.79375e-05	4.17648e-05	3.71468e-05	0.000105991	5.36432e-05	4.48184e-05	0.000147627	5.02223e-05	4.1672e-05	3.64647e-05	2.24745e-05	4.59289e-05	5.7534e-05	3.64745e-05	6.28359e-05	3.454e-05	3.16919e-05	3.62316e-05	3.10287e-05	3.83631e-05	3.94046e-05
Indanone	POS	2.7026e-05	3.24832e-05	3.35283e-05	3.12051e-05	3.03397e-05	1.77166e-05	2.95223e-05	2.44462e-05	2.39256e-05	2.96406e-05	5.38016e-05	1.96327e-05	3.1638e-05	2.01082e-05	3.14432e-05	2.05545e-05	3.02231e-05	1.89749e-05	2.36587e-05	2.24294e-05	2.24269e-05	2.30978e-05	2.61125e-05	2.41563e-05
2,5-Dimethyl-1H-pyrrole	POS	3.23726e-06	1.11246e-06	1.85744e-06	8.67829e-07	4.36018e-09	3.98461e-06	1.70346e-05	2.0654e-05	6.36611e-06	7.2112e-06	4.58543e-06	2.02231e-05	2.14979e-05	1.78317e-05	3.06999e-06	1.2021e-05	2.88668e-06	1.52575e-05	1.0582e-05	1.18459e-05	1.02721e-05	9.59104e-06	9.27081e-06	9.63254e-06
1,2,3-Trihydroxybenzene	NEG	0.000466669	0.000760897	0.000699481	0.000755743	0.000576203	0.000375601	0.000303591	0.000318518	0.000333722	0.000574229	0.000443438	0.000237353	0.00017731	0.000197635	0.000491635	0.000304865	0.000378501	0.000348429	0.000356775	0.000346808	0.000356597	0.000357614	0.000362434	0.00035352
PC(22:6(4Z,7Z,10Z,13Z,16Z,19Z)/P-18:0)	POS	5.69338e-09	2.72524e-07	8.14973e-07	2.34296e-07	7.26174e-07	2.34255e-07	5.69667e-07	1.72135e-06	6.6957e-06	3.85727e-06	5.82052e-06	1.02129e-06	2.69891e-07	1.53533e-07	6.33724e-06	2.76666e-06	5.50288e-06	3.59507e-07	2.47347e-06	1.48383e-06	2.91869e-06	2.23296e-06	3.45737e-06	2.22793e-06
Indole-3-carboxylic acid	NEG	6.73584e-05	4.97152e-05	4.54663e-05	2.57095e-05	1.66617e-05	4.98946e-05	2.0404e-05	1.30454e-05	2.12121e-05	5.39435e-05	2.67925e-05	1.12655e-05	1.45526e-05	1.03325e-05	1.64101e-05	1.8238e-05	2.62425e-05	1.36474e-05	1.7218e-05	1.72891e-05	1.55825e-05	1.69479e-05	1.58894e-05	1.63647e-05
LysoPE(18:1(9Z)/0:0)	POS	0.000456706	0.000377804	0.000319751	0.000720283	0.00186114	0.000677755	0.000820679	0.000554473	0.0033317	0.000555399	0.0039557	0.000851304	0.000869881	0.00059457	0.00312317	0.000869951	0.00357238	0.00061319	0.00173734	0.00129908	0.00144712	0.00139917	0.00144672	0.00127829
Taurochenodeoxycholate	NEG	0.000113452	3.24289e-05	3.19952e-05	6.43007e-05	0.000151814	0.000124041	5.94154e-06	5.17548e-05	1.95594e-07	2.79431e-06	1.25616e-06	3.87563e-06	1.40674e-05	0.000115942	7.86031e-07	8.54449e-06	1.17624e-06	4.2845e-06	4.90981e-05	3.51724e-05	5.71206e-05	5.65493e-05	4.95897e-05	3.79958e-05
SM(d18:1/14:0)	POS	2.4821e-07	5.80933e-06	2.62946e-06	3.01516e-06	1.98738e-05	3.32693e-06	1.50743e-05	5.01109e-05	2.66592e-06	1.77792e-05	0.000131514	1.7385e-05	1.28746e-05	1.3744e-06	0.000111367	1.53772e-06	3.74006e-05	2.47164e-05	2.6673e-05	3.57443e-05	2.74498e-05	3.50978e-05	2.57419e-05	3.76252e-05
Histidinyl-Lysine	POS	7.86082e-06	2.19475e-06	8.21185e-07	3.79847e-06	1.1603e-05	2.64867e-06	9.34014e-06	6.64044e-06	1.96855e-07	1.78063e-06	1.58389e-07	5.03862e-06	1.26775e-05	2.54749e-05	2.48635e-07	1.50003e-06	2.21823e-07	6.03517e-06	1.00117e-05	1.08566e-05	1.00634e-05	1.01125e-05	8.40805e-06	8.07318e-06
PC(22:2(13Z,16Z)/14:0)	POS	0.000186793	0.0023371	0.00138814	0.00129092	0.00237246	0.00129271	0.001815	0.00323314	0.00302849	0.00214328	0.00489621	0.00178255	0.00103688	0.00056121	0.00321981	0.00136838	0.00428646	0.00173687	0.00305761	0.00295546	0.00253548	0.00271309	0.00244319	0.00235015
PC(16:1(9Z)/14:0)	POS	1.43388e-05	2.6053e-05	3.78365e-05	2.02567e-05	3.09851e-05	3.45371e-05	1.25818e-05	2.08588e-05	3.21347e-05	1.38471e-05	3.88049e-05	1.89339e-05	8.18833e-06	4.22861e-06	3.11022e-05	4.34543e-06	2.1675e-05	1.74879e-05	2.90186e-05	2.96736e-05	2.31098e-05	2.11154e-05	2.27776e-05	2.17648e-05
Tyrosyl-Aspartate	POS	2.96684e-05	1.22044e-05	1.2779e-05	1.37176e-05	1.25711e-05	5.94346e-06	9.50026e-07	1.13143e-06	3.55131e-07	9.01359e-07	9.9561e-08	2.96041e-07	1.12807e-06	2.06165e-07	5.6799e-09	1.30835e-06	2.33767e-07	9.64748e-07	3.30845e-06	2.85109e-06	3.59766e-06	2.62879e-06	2.74454e-06	2.71044e-06
Valyl-Threonine	POS	0.00137391	0.00186857	0.00229503	0.000949248	0.00190865	0.000730296	4.17468e-05	2.7128e-05	5.64247e-05	4.31699e-05	0.000162115	7.0084e-05	5.18797e-05	0.00014327	5.78844e-05	2.01131e-05	0.000102456	9.70632e-05	0.00049489	0.000562248	0.000548668	0.000515208	0.000510041	0.000468716
Tyrosyl-Phenylalanine	POS	8.26242e-05	0.000119564	0.000143609	7.52242e-05	0.000131774	0.000124316	1.2803e-05	1.55964e-05	1.29296e-06	2.92944e-06	7.72494e-07	3.14996e-05	2.73634e-05	6.26499e-05	1.19322e-06	3.81437e-06	4.66597e-07	3.22597e-05	3.11932e-05	3.67625e-05	3.74374e-05	3.62343e-05	3.60732e-05	3.85299e-05
S-(2-Methylpropionyl)-dihydrolipoamide-E	POS	1.2485e-06	1.96517e-07	4.83075e-07	2.36718e-07	4.36018e-09	8.20641e-07	1.32672e-05	5.04517e-06	1.33207e-05	4.04129e-05	8.56902e-06	2.74484e-05	2.33885e-06	4.57004e-06	6.94888e-05	0.000214189	3.43202e-05	1.30888e-05	1.96814e-05	2.05496e-05	2.28907e-05	1.92991e-05	2.53655e-05	1.991e-05
1-Methylpyrrole	POS	1.71346e-06	3.39262e-06	2.0888e-06	2.3305e-06	8.74743e-07	2.30635e-06	1.62411e-05	1.8747e-05	5.95175e-06	1.45279e-05	4.60477e-06	1.80795e-05	2.10805e-05	1.63406e-05	6.15452e-06	1.51271e-05	4.08911e-06	2.26235e-05	9.46465e-06	9.12497e-06	7.22539e-06	1.01603e-05	8.68209e-06	8.64458e-06
4-Methylbenzoic acid	NEG	0.000946516	0.00112314	0.000816428	0.000853632	0.000824264	0.00055657	0.00068438	0.000458137	0.000895085	0.00105183	0.000969965	0.000352424	0.000273273	0.000202962	0.000639646	0.000653419	0.00164608	0.000672576	0.000551353	0.00053419	0.000521421	0.000547706	0.000546042	0.000537919
Protoporphyrin IX	NEG	8.72844e-08	8.35591e-09	2.18091e-07	8.52598e-09	1.7245e-07	9.52159e-07	2.43066e-07	2.82529e-06	2.1858e-06	1.16621e-06	2.53046e-07	1.16978e-06	1.63253e-06	3.78214e-06	7.38322e-09	2.10343e-06	8.74869e-07	5.99388e-06	2.77096e-06	3.00195e-06	2.8344e-06	3.33884e-06	3.10603e-06	1.93372e-06
PC(22:5(4Z,7Z,10Z,13Z,16Z)/14:0)	POS	1.70288e-05	5.56671e-05	2.51555e-05	0.000168044	6.96502e-05	7.44646e-05	3.92029e-05	8.02702e-05	0.000115108	4.68442e-05	0.000114123	5.63835e-05	3.14034e-05	4.75677e-05	6.70384e-05	8.01621e-05	7.98839e-05	4.85477e-05	9.12125e-05	6.56972e-05	5.72702e-05	6.10898e-05	6.21633e-05	6.671e-05
Cyclic guanosine monophosphate	NEG	1.93745e-05	2.45519e-06	5.38912e-06	4.19998e-06	1.50394e-06	6.48733e-05	6.85912e-09	6.20861e-08	1.82593e-06	6.9349e-09	1.77454e-06	5.45529e-07	1.07539e-06	2.0453e-07	1.48709e-06	6.18892e-09	1.18659e-07	1.01612e-07	1.51059e-06	1.58097e-06	1.83234e-06	1.32764e-06	2.06337e-06	2.19401e-06
2-Methylcitric acid	NEG	9.54789e-05	7.51396e-05	0.000114441	0.000115746	0.000133938	6.42086e-05	1.55189e-05	2.38189e-05	1.85667e-05	9.8963e-05	3.76604e-05	4.01598e-05	3.45727e-05	3.70693e-05	1.94379e-05	4.40135e-05	1.31697e-05	3.08475e-05	7.13636e-05	8.59649e-05	7.87123e-05	7.70101e-05	8.06761e-05	8.50804e-05
N6-Galacturonyl-L-lysine	POS	2.61024e-08	6.79755e-08	1.85515e-07	5.43789e-09	4.36018e-09	3.88465e-08	1.34774e-07	1.62734e-06	8.33274e-08	1.99851e-06	2.86475e-08	1.49221e-06	2.81752e-07	5.28146e-07	1.6704e-07	1.688e-06	2.3777e-08	1.08821e-06	1.87721e-06	1.31621e-06	1.84895e-06	1.33851e-06	1.25079e-06	1.51479e-06
N-Methylcalystegine B2	POS	3.48326e-06	8.02337e-06	7.74584e-06	4.05463e-06	1.09844e-05	4.78833e-06	3.02118e-05	5.75088e-05	2.22328e-05	3.24422e-05	2.36526e-05	1.42981e-05	3.18314e-05	9.85529e-06	3.68113e-05	0.000108524	1.6773e-05	1.54328e-05	2.1644e-05	2.75104e-05	3.00974e-05	2.83754e-05	2.7824e-05	2.71885e-05
5-Hydroxymethyluracil	NEG	5.52686e-05	0.000119807	0.000265657	7.67088e-05	0.000106558	6.6209e-05	5.30167e-05	2.48173e-05	0.000135512	6.71272e-05	9.50828e-05	3.70135e-05	1.95256e-05	2.44316e-05	4.86289e-05	3.31305e-05	3.67232e-05	4.97758e-05	4.03697e-05	3.66976e-05	4.60595e-05	3.95951e-05	3.42458e-05	4.37001e-05
Ethyl stearate	NEG	6.66807e-05	0.000290741	2.23229e-05	4.00532e-07	5.74235e-05	0.000129609	0.000206655	8.2661e-05	4.36155e-05	0.000145325	3.83082e-05	8.95421e-05	0.000108043	3.46511e-05	4.28131e-05	5.43969e-05	4.50241e-05	0.000169152	4.65943e-05	4.25212e-05	4.70938e-05	4.69851e-05	5.53929e-05	5.16984e-05
PC(18:1(11Z)/15:0)	POS	3.73989e-06	4.05678e-05	2.61789e-05	2.21568e-05	9.95193e-05	2.02539e-05	0.00017753	0.000457121	0.000352044	0.000235276	0.000887235	0.000255473	6.04299e-05	3.13372e-05	0.00041067	0.000158355	0.000626828	0.000233165	0.000320104	0.000391727	0.000384451	0.000201289	0.000264015	0.000327263
PC(18:2(9Z,12Z)/P-18:0)	POS	4.19628e-06	1.56731e-05	4.13562e-05	3.00585e-05	6.22736e-06	3.67301e-06	2.02036e-05	1.38932e-05	4.42251e-05	1.86606e-05	2.72088e-05	2.10132e-05	2.21308e-05	3.9314e-06	2.52859e-05	6.51224e-06	2.20452e-05	2.29748e-05	1.71751e-05	1.71718e-05	1.48387e-05	1.78893e-05	1.49434e-05	1.19076e-05
(2E)-3-(4-hydroxy-3-methoxyphenyl)prop-2-enal	POS	5.69338e-09	5.58762e-09	1.21296e-05	2.41798e-06	1.08565e-05	5.3183e-06	1.59672e-05	1.28675e-05	1.11318e-05	1.31872e-05	1.03928e-05	7.13875e-06	1.52682e-05	1.76956e-06	1.40861e-05	7.82134e-06	9.73719e-06	1.115e-05	5.62247e-06	7.55855e-06	8.41278e-06	8.06944e-06	6.4255e-06	6.68723e-06
(-)-Epiafzelechin	NEG	2.44062e-06	2.11098e-07	1.15192e-06	2.73752e-06	1.01042e-06	3.05488e-06	1.82417e-06	9.92313e-07	6.10816e-07	9.12768e-07	1.1396e-06	1.60892e-06	6.75984e-07	1.08338e-06	6.72129e-07	9.95155e-07	8.6112e-07	1.93085e-06	1.45841e-06	1.06879e-06	1.03059e-06	1.09244e-06	1.08823e-06	5.11576e-07
Salsolinol	NEG	7.27642e-09	9.19459e-07	1.51998e-07	6.95442e-07	2.68933e-07	9.18287e-07	6.73032e-06	1.08808e-05	3.30893e-07	4.78347e-06	2.45992e-07	2.51854e-05	5.68615e-06	1.32797e-05	1.03618e-06	4.3885e-06	8.57272e-08	2.16076e-05	7.20741e-06	6.91187e-06	7.81638e-06	8.15149e-06	7.88768e-06	7.66603e-06
Phlorin	POS	1.52024e-05	5.55171e-06	2.61245e-05	7.25824e-06	9.1903e-06	8.44162e-06	7.83193e-06	8.26862e-06	8.21641e-06	1.36785e-05	2.75823e-06	2.04487e-05	5.45571e-06	1.63021e-06	6.52949e-06	5.45333e-06	1.00646e-05	1.43633e-05	8.83904e-06	8.45632e-06	7.85269e-06	8.16911e-06	8.14802e-06	7.47077e-06
SM(d18:1/18:0)	POS	5.69338e-09	1.65079e-07	5.88499e-09	5.43789e-09	7.02629e-07	5.06579e-09	1.93355e-06	3.55387e-06	4.8728e-06	5.73085e-06	1.19744e-05	3.20603e-06	2.37424e-06	5.88535e-07	5.53738e-06	1.95409e-06	3.8465e-06	1.98159e-06	2.78424e-06	2.80811e-06	3.48886e-06	2.92843e-06	3.16989e-06	2.95579e-06
Pyroglutamic acid	NEG	1.31621e-05	1.32269e-05	8.75924e-06	1.42352e-05	1.50171e-05	1.22505e-05	5.47055e-05	3.4236e-05	1.86935e-05	1.32784e-05	1.58587e-05	2.75734e-05	3.72893e-05	4.90321e-05	1.8555e-05	5.4031e-05	1.59172e-05	2.62417e-05	1.93795e-05	2.23512e-05	2.30359e-05	2.2877e-05	2.60052e-05	2.06243e-05
D-Pantothenic acid	NEG	0.000226407	0.000203748	0.000127545	0.000195847	0.000160332	0.000121155	0.000576264	0.000781945	0.00122418	0.000573283	0.000684654	0.000656164	0.000672106	0.000891688	0.000826644	0.00102541	0.000873405	0.000545182	0.000601456	0.00062761	0.000711463	0.000671163	0.000744507	0.000681116
PC(P-16:0/14:0)	POS	5.69338e-09	2.48139e-06	2.9158e-06	1.61431e-06	5.24184e-06	2.02624e-06	1.14903e-05	1.57366e-05	3.48991e-05	1.70261e-05	3.70254e-05	1.15782e-05	1.05981e-05	1.6631e-06	3.94089e-05	1.16543e-05	3.66868e-05	1.03403e-05	1.80932e-05	1.12189e-05	1.55008e-05	1.07158e-05	9.13351e-06	1.24596e-05
D-alpha-Aminobutyric acid	POS	7.03576e-05	6.52177e-05	5.59581e-05	7.20722e-05	4.53416e-05	5.20438e-05	5.78949e-05	7.62817e-05	0.000121962	7.21212e-05	9.43135e-05	5.94708e-05	6.40199e-05	8.52333e-05	0.000116509	0.000154473	0.000109082	5.15342e-05	7.89002e-05	7.68196e-05	8.43219e-05	8.8202e-05	9.10066e-05	8.66573e-05
Octadecylamine	POS	3.08858e-05	0.000135216	0.000167149	5.42919e-05	0.000121246	0.000126481	9.27005e-05	0.000103306	0.000123138	8.60344e-05	0.000127007	8.21073e-05	6.03557e-05	4.04314e-06	0.000231496	1.02803e-05	0.000259791	0.000103144	0.000122685	0.000105198	0.000108713	8.74534e-05	8.37523e-05	8.0365e-05
PC(20:3(8Z,11Z,14Z)/14:0)	POS	4.09729e-05	0.00018693	0.000120071	0.000266403	0.000266973	0.00017137	0.00020193	0.000438116	0.000487843	0.000283343	0.000558928	0.000303942	0.000245184	0.000168805	0.000450418	0.000471715	0.000589304	0.000292982	0.000452691	0.000314168	0.000304279	0.000312293	0.000287749	0.000286643
z-Clausenamide	POS	9.82098e-05	0.000169629	0.000343388	0.000114264	0.000166451	0.000181977	0.00358367	0.00311005	0.00114626	0.00340692	0.000556527	0.00241955	0.00101811	0.000352057	0.00249884	0.00438826	0.000778265	0.0049429	0.00153238	0.0014133	0.00134102	0.00160009	0.00146477	0.00142029
PC(22:1(13Z)/P-18:1(11Z))	POS	2.25072e-06	5.18908e-06	6.36822e-06	3.42192e-06	4.30042e-06	3.60225e-06	2.73728e-06	4.71213e-07	8.15e-07	2.53911e-06	2.81821e-06	2.08996e-06	1.47151e-06	1.0664e-06	1.13778e-06	8.40183e-07	7.35975e-09	2.9986e-06	2.81198e-06	2.79542e-06	2.57404e-06	2.12353e-06	3.21155e-06	2.75318e-06
PC(22:5(4Z,7Z,10Z,13Z,16Z)/P-18:0)	POS	5.69338e-09	2.08925e-06	2.40966e-07	5.43789e-09	4.57445e-06	1.8758e-07	1.10299e-06	3.43964e-06	1.2212e-05	1.87799e-05	1.04336e-05	2.4515e-06	1.51257e-06	3.81139e-09	1.31568e-05	5.03282e-06	1.04137e-05	2.61579e-06	2.14959e-06	3.82209e-06	2.64524e-06	1.93184e-06	3.17778e-06	2.36227e-06
Phenylalanylproline	POS	2.41173e-05	3.62232e-05	2.44957e-05	1.98055e-05	3.41157e-05	1.13195e-05	5.05064e-05	2.84026e-05	2.44733e-05	2.66301e-05	1.97586e-05	1.40271e-05	1.89791e-05	3.75482e-05	2.43637e-05	9.17186e-06	6.89545e-05	1.86476e-05	1.32782e-05	1.41489e-05	1.86884e-05	1.79467e-05	1.49183e-05	1.59492e-05
Imidazoleacetic acid	NEG	3.92394e-06	6.55366e-06	5.86326e-06	8.9918e-06	6.50601e-06	4.2525e-06	4.22969e-06	1.46809e-06	2.59127e-06	3.65629e-06	3.38892e-06	1.6484e-06	1.95217e-06	4.38198e-06	4.91102e-06	2.27977e-06	3.00607e-06	1.64667e-06	3.46214e-06	2.91946e-06	2.31351e-06	2.32399e-06	3.52378e-06	3.19671e-06
4-Isopropylphenylacetaldehyde	POS	0.00291243	3.68981e-06	3.32738e-06	0.0015875	3.17139e-06	4.01477e-06	3.76186e-06	2.89414e-06	3.33835e-06	3.26776e-06	3.62332e-06	3.14762e-06	3.44706e-06	3.83533e-06	3.95095e-06	4.44385e-06	3.50099e-06	3.43345e-06	2.95219e-06	2.65692e-06	2.58224e-06	1.95285e-06	2.63731e-06	2.66255e-06
D-Xylulose	NEG	3.12527e-05	0.000105677	6.68722e-05	2.68752e-05	6.04468e-05	3.31968e-05	5.49947e-05	2.0322e-05	4.27595e-05	7.04635e-05	2.64876e-05	3.30735e-05	2.9719e-05	6.41107e-05	0.000137507	7.53189e-05	0.000101191	5.47169e-05	4.8441e-05	4.72565e-05	4.63365e-05	4.94823e-05	5.1235e-05	4.75366e-05
Ethyl 2-aminobenzoate	POS	0.000153946	9.75646e-05	0.000130529	0.000165004	0.000239485	0.000201688	2.44321e-05	3.92055e-05	2.98702e-05	2.26265e-05	2.18095e-05	4.15704e-05	3.67308e-05	3.04525e-05	4.73632e-05	2.67057e-05	4.78235e-05	3.74574e-05	6.17826e-05	5.64193e-05	5.96285e-05	6.13898e-05	6.46436e-05	5.94549e-05
PC(P-18:1(11Z)/22:6(4Z,7Z,10Z,13Z,16Z,19Z))	POS	2.38835e-06	6.40385e-06	4.69396e-06	4.00107e-06	5.43751e-06	8.06351e-06	1.46439e-06	3.65698e-06	2.43157e-06	3.34303e-06	7.37784e-06	1.60302e-06	6.2739e-07	8.65579e-07	3.50244e-06	2.08176e-06	3.86685e-06	3.76636e-07	3.44339e-06	1.9649e-06	2.5202e-06	2.07984e-06	2.13515e-06	2.57874e-06
PC(14:0/14:0)	POS	1.19479e-05	3.40492e-05	3.58367e-05	8.69175e-06	2.24617e-05	4.20293e-05	7.79444e-06	4.67066e-06	2.1939e-06	6.37226e-06	7.70399e-06	4.74377e-06	2.49579e-06	9.44079e-07	1.3495e-05	2.18386e-06	6.80076e-06	3.28678e-06	1.10424e-05	1.11793e-05	1.22936e-05	9.04811e-06	9.58861e-06	5.27577e-06
Glycodeoxycholic acid	NEG	0.0147428	0.00575306	0.0038564	0.0187605	0.0192522	0.0314315	0.000160983	0.00042906	3.57519e-06	7.37247e-05	0.000151749	0.000145813	0.000555675	0.000340679	1.41226e-05	0.000255846	4.97261e-05	0.00026326	0.00771142	0.00825408	0.00851462	0.00872204	0.00792433	0.00842245
PC(16:0/15:0)	POS	9.49463e-07	1.83474e-05	3.01856e-05	1.08722e-05	2.4759e-05	1.01448e-05	9.17595e-05	0.000152389	0.000137089	0.000107948	0.000176443	7.40156e-05	5.05382e-05	1.51952e-05	0.000194739	4.31551e-05	0.000168779	8.06181e-05	0.000114203	0.000105289	0.000115323	9.71815e-05	0.000106665	0.000101501
1,3,5-Trihydroxybenzene	NEG	2.73168e-05	1.91968e-05	1.44123e-05	9.28274e-05	1.41255e-05	1.43853e-05	1.08411e-05	8.08478e-06	1.07857e-05	1.39756e-05	1.77832e-05	1.20746e-05	3.76662e-05	1.34723e-05	8.42978e-06	3.27894e-05	1.42099e-05	1.675e-05	1.29812e-05	6.74173e-06	1.76385e-05	1.21463e-05	1.21833e-05	1.29935e-05
Anonaine	POS	2.39631e-05	1.75085e-05	3.26555e-05	1.70783e-05	0.00010734	3.68441e-05	1.20453e-05	1.56792e-05	1.25362e-05	4.96819e-05	2.58329e-05	1.7003e-05	1.16897e-05	1.20557e-05	3.368e-05	7.87051e-05	2.83402e-05	2.71728e-05	2.63317e-05	3.82652e-05	2.56876e-05	2.74658e-05	2.9317e-05	3.02041e-05
PC(P-16:0/15:0)	POS	5.69338e-09	1.38863e-07	5.88499e-09	5.43789e-09	1.98716e-07	5.06579e-09	3.26555e-06	8.74256e-06	1.46506e-05	1.14083e-05	2.82909e-05	4.87585e-06	3.5143e-06	9.28562e-07	2.37051e-05	6.06293e-06	2.99387e-05	4.43296e-06	7.83446e-06	1.08577e-05	6.78056e-06	8.91228e-06	8.18634e-06	4.12891e-06
5-Hydroxymethyl-2-furancarboxaldehyde	POS	0.000295612	0.000125776	0.000476185	0.000160558	0.000216655	0.000161334	0.00015107	0.000189057	0.000170538	0.000284354	6.24425e-05	0.000391284	0.000120026	2.86292e-05	0.000156504	9.64192e-05	0.000254785	0.000303121	0.000179187	0.000180783	0.000168136	0.000177378	0.000190922	0.00018185
3-Hydroxyglutaric acid	NEG	0.000409607	0.000883443	0.000642598	0.000412868	0.000619483	0.000329087	0.000468368	0.000520127	0.00034578	0.000483987	0.000462537	0.000593011	0.000539573	0.000121589	0.000862345	0.00031741	0.00035211	0.000440422	0.000171282	0.000228555	0.000196549	0.000176117	0.0001842	0.000186122
L-Octanoylcarnitine	POS	0.000130964	7.95152e-05	0.000154806	0.000100286	6.98377e-05	0.000182806	2.2112e-05	1.94593e-05	3.34496e-05	1.13041e-05	4.55687e-05	2.31069e-05	2.4354e-05	1.10915e-05	3.16924e-05	2.54726e-06	3.54335e-05	3.03377e-05	4.4758e-05	4.22939e-05	4.4266e-05	3.94294e-05	4.09152e-05	3.88798e-05
3,3'-Dihydroxy-4',5,7-trimethoxyflavan	POS	1.69927e-05	8.26576e-06	1.34999e-05	1.01378e-05	7.67994e-06	1.11486e-05	1.48127e-05	6.80136e-06	1.87257e-05	1.21238e-05	3.44565e-05	1.11865e-05	1.27028e-05	3.4193e-06	1.50536e-05	4.41759e-06	1.2378e-05	1.47698e-05	9.00223e-06	1.1939e-05	9.94045e-06	9.70745e-06	1.0198e-05	7.50514e-06
PC(18:3(6Z,9Z,12Z)/P-18:1(11Z))	POS	2.6804e-07	6.62499e-06	2.43807e-06	4.29679e-06	1.95534e-05	2.59731e-06	1.61624e-05	9.90431e-06	2.94368e-05	3.33523e-05	3.35755e-05	4.13979e-06	6.83995e-06	3.58274e-06	2.67617e-05	1.40017e-05	3.54972e-05	8.51616e-06	1.07092e-05	1.2172e-05	1.25431e-05	1.25566e-05	1.44989e-05	9.24568e-06
3alpha,4,5,7alpha-Tetrahydro-5-hydroxy-1H-isoindole-1,3(2H)-dione	POS	8.97729e-05	0.000128352	8.51997e-05	5.60862e-05	6.53013e-05	7.47452e-05	0.000142217	8.3699e-05	0.000111729	9.07856e-05	0.00012717	3.50247e-05	2.38682e-05	4.3509e-05	0.00015044	3.81981e-05	0.000159405	4.0456e-05	3.93884e-05	4.50318e-05	4.7993e-05	4.64996e-05	4.03841e-05	4.11878e-05
PC(22:6(4Z,7Z,10Z,13Z,16Z,19Z)/18:0)	POS	2.55425e-06	1.28371e-05	7.30555e-06	1.9861e-05	2.64771e-05	9.29107e-06	2.67631e-05	8.61912e-05	9.44128e-05	8.59147e-05	9.46878e-05	3.69423e-05	1.11671e-05	1.73423e-05	9.84019e-05	4.59036e-05	7.49592e-05	3.35391e-05	6.14142e-05	4.5987e-05	5.05606e-05	4.65184e-05	4.66979e-05	4.04418e-05
Indoleacrylic acid	POS	5.69338e-09	5.58762e-09	5.88499e-09	5.43789e-09	4.36018e-09	5.06579e-09	1.78168e-05	5.63262e-07	6.0954e-05	5.06295e-09	6.75897e-05	1.31915e-06	5.22021e-09	2.55961e-06	8.53012e-06	1.0928e-05	5.95374e-05	1.21929e-05	6.29688e-06	6.02419e-06	5.27931e-06	5.6355e-06	5.3879e-06	7.4103e-06
Glucose 6-phosphate	NEG	1.58931e-05	1.7099e-05	1.2675e-05	1.81534e-05	9.17005e-06	1.69167e-05	6.5485e-07	6.13587e-07	3.70491e-06	1.79643e-06	2.07119e-06	5.12919e-07	8.52309e-07	5.31344e-07	2.58002e-06	1.17649e-06	6.3897e-06	4.73465e-07	3.32467e-06	4.74755e-06	4.21874e-06	5.16566e-06	5.12389e-06	4.62534e-06
Aspartyl-Glycine	POS	1.28224e-06	6.98096e-06	4.67355e-06	1.49e-06	8.48674e-06	1.67265e-06	1.46791e-06	1.68576e-06	3.6002e-06	4.59973e-06	3.61583e-06	1.19951e-06	1.3466e-06	1.46069e-06	2.30275e-06	2.22281e-06	3.63848e-06	1.06651e-06	2.61486e-06	2.34739e-06	3.09915e-06	2.20982e-06	2.42555e-06	4.41501e-06
PC(15:0/16:0)	POS	2.18999e-07	7.18743e-06	1.11771e-05	5.59962e-06	2.13878e-05	5.05674e-06	5.50651e-05	0.000118241	9.9288e-05	6.58489e-05	0.000145724	4.89015e-05	2.8857e-05	1.02484e-05	0.000129568	3.21513e-05	0.000116632	4.52819e-05	6.01509e-05	8.0195e-05	7.78093e-05	7.31697e-05	7.34131e-05	4.7488e-05
N-Acetylornithine	POS	0.000273222	0.000342669	0.000288132	0.000149233	0.000236416	0.000304877	0.000182018	0.000223422	0.000166201	7.71156e-05	0.000240821	0.000127817	0.000195545	0.000279436	0.000149505	0.000191307	0.000239824	0.000158442	0.00016501	0.000157585	0.000158483	0.000176336	0.000155048	0.000166454
Arachidonic acid	NEG	0.000599431	0.000491085	0.000130363	4.90563e-06	0.00183114	0.000824728	0.00167861	0.0012787	0.00406012	0.00185571	0.00253508	0.000781262	0.0011733	0.00158645	0.00322708	0.00317109	0.00307496	0.000834145	0.00311778	0.0028657	0.00291147	0.00308032	0.00320611	0.00324903
PC(22:2(13Z,16Z)/16:1(9Z))	POS	1.59311e-06	3.12038e-05	2.37188e-05	1.12985e-05	3.82913e-05	1.01658e-05	3.74538e-05	4.28839e-05	3.65914e-05	3.19834e-05	3.3404e-05	1.57727e-05	6.96867e-06	3.60868e-06	5.28269e-05	4.96039e-06	5.80124e-05	1.45513e-05	4.0476e-05	3.24778e-05	3.067e-05	3.02836e-05	2.8266e-05	1.96673e-05
1,5-Dicaffeoylquinic acid	NEG	1.4495e-06	1.59816e-07	3.62512e-06	1.51218e-06	9.72168e-07	3.97943e-07	3.38801e-08	5.81158e-07	1.00489e-07	2.68137e-07	9.51527e-08	4.75576e-07	2.2575e-06	1.03085e-07	2.32069e-08	4.97023e-07	9.50181e-09	5.26411e-07	8.80993e-07	1.06049e-06	8.30102e-07	1.28418e-06	8.35293e-07	9.8863e-07
PC(18:3(6Z,9Z,12Z)/18:0)	POS	0.000253395	0.0013686	0.000950049	0.00156604	0.00168005	0.000727255	0.000950858	0.00193089	0.00203567	0.00118227	0.00254436	0.00125774	0.000775699	0.000509321	0.00195692	0.0015219	0.00258765	0.00113544	0.00193859	0.00164703	0.00138188	0.00143314	0.00129354	0.00124812
PC(16:1(9Z)/P-18:1(11Z))	POS	3.15895e-06	3.21146e-05	9.47237e-06	7.66644e-06	3.55091e-05	1.42976e-05	1.33439e-05	1.16995e-05	1.94311e-05	1.12963e-05	2.51936e-05	8.00849e-06	1.43184e-05	1.80939e-06	5.41178e-05	2.74348e-05	3.91826e-05	7.60163e-06	2.41878e-05	2.1848e-05	1.48354e-05	1.62742e-05	1.79704e-05	1.33032e-05
PC(20:4(5Z,8Z,11Z,14Z)/14:0)	POS	5.69338e-09	2.29658e-06	1.47682e-06	1.53311e-05	2.76742e-06	3.12994e-06	2.80219e-06	2.15826e-05	3.73485e-05	1.1896e-05	3.33524e-05	7.33728e-06	7.06863e-06	1.56428e-05	2.84335e-05	2.80135e-05	3.20159e-05	1.13256e-05	1.55442e-05	1.19367e-05	1.15599e-05	1.68033e-05	9.40537e-06	1.12638e-05
PC(22:6(4Z,7Z,10Z,13Z,16Z,19Z)/20:2(11Z,14Z))	POS	4.20821e-07	2.47712e-06	6.64245e-07	5.65753e-06	2.66439e-06	1.48823e-06	1.36193e-06	5.44576e-06	6.51609e-06	4.57547e-06	3.56877e-06	2.25712e-06	8.67263e-07	1.60518e-06	5.53859e-06	2.52789e-06	4.22552e-06	1.87215e-06	3.21319e-06	2.31823e-06	2.51643e-06	2.78434e-06	2.86821e-06	2.89063e-06
PC(20:4(5Z,8Z,11Z,14Z)/16:0)	POS	3.15662e-06	6.96593e-07	1.71837e-06	1.57503e-05	2.545e-05	3.26095e-05	2.25289e-06	2.41961e-05	5.2049e-09	1.67048e-06	7.25206e-09	1.03827e-05	3.05343e-06	1.86413e-05	5.6799e-09	2.49809e-06	7.35975e-09	9.92222e-06	7.17816e-06	7.87216e-06	8.34404e-06	8.82481e-06	8.99085e-06	9.1528e-06
L-Rhamnose	NEG	6.54303e-05	0.000314905	0.000221889	0.000499025	0.000418009	0.000214534	0.000171304	0.00010348	0.00030519	0.000167572	0.000288741	0.000154316	0.000258035	0.000572718	0.000427338	0.000266146	0.00033678	0.000187557	0.000323622	0.00032773	0.000322352	0.00033237	0.000319504	0.000328296
Glycine	POS	3.13763e-05	4.32407e-05	2.3172e-05	5.94688e-05	6.23604e-05	8.79122e-05	9.59914e-05	0.000141638	9.92633e-05	8.31904e-05	5.81157e-05	0.000141652	8.80372e-05	0.000142507	7.68434e-05	0.000123807	5.69142e-05	9.30059e-05	8.80381e-05	9.25555e-05	9.66099e-05	9.87172e-05	9.87132e-05	9.79336e-05
PC(22:2(13Z,16Z)/15:0)	POS	3.50093e-06	7.21006e-06	5.00263e-06	4.98304e-06	1.18465e-05	4.91998e-06	9.67389e-06	2.24628e-05	1.98112e-05	1.60864e-05	3.35112e-05	9.44334e-06	3.17188e-06	1.85515e-06	2.10503e-05	5.26141e-06	2.55318e-05	8.15226e-06	1.5064e-05	1.89988e-05	1.27364e-05	1.78154e-05	1.6751e-05	1.65137e-05
5,8-Dihydroxy-3-(4-hydroxybenzyl)-7-methoxy-4-chromanone	POS	1.68602e-06	2.87248e-06	4.06785e-06	2.35186e-06	5.05086e-06	1.56197e-06	3.22957e-06	4.76734e-06	4.26644e-06	3.11816e-06	7.28164e-06	2.99154e-06	2.34174e-06	1.10676e-06	6.0747e-06	1.77393e-06	3.64829e-06	3.53922e-06	2.34701e-06	2.764e-06	2.45574e-06	2.3881e-06	2.26751e-06	2.34511e-06
PC(18:2(9Z,12Z)/15:0)	POS	1.98616e-05	0.000153789	0.000122709	9.77192e-05	0.000151545	0.000117331	0.000238841	0.000366047	0.00030501	0.00024713	0.000418851	0.000265411	0.00020279	0.000134343	0.000302608	0.000209003	0.000408721	0.000274901	0.000306242	0.000168021	0.000216237	0.000212036	0.000211939	0.000221492
Ethyl glucuronide	NEG	7.9898e-06	2.9028e-05	1.39474e-05	1.29362e-05	1.07324e-05	1.31687e-05	4.79712e-05	1.70751e-05	7.18548e-06	1.92663e-05	1.02997e-05	1.90008e-05	4.58665e-06	1.25064e-05	2.39922e-05	7.37459e-06	3.60018e-05	1.77602e-05	9.47395e-06	1.11841e-05	1.1482e-05	9.91227e-06	9.4303e-06	1.0044e-05
7-Methylxanthine	NEG	1.17383e-05	5.65499e-06	1.99036e-05	7.66578e-06	6.0729e-05	1.37093e-05	7.4503e-06	1.08941e-05	2.24364e-05	1.27411e-05	5.46522e-05	5.44732e-09	2.1598e-05	4.44503e-09	1.44614e-05	5.19469e-06	1.26025e-05	6.17041e-09	1.41154e-05	1.36235e-05	1.61652e-05	1.92028e-05	1.22598e-05	1.52156e-05
L-Shikimic acid	NEG	3.9417e-06	4.02714e-06	2.8981e-06	5.74677e-06	2.62929e-06	5.20019e-06	5.94982e-06	4.23112e-06	2.75092e-06	2.99041e-06	8.46748e-07	4.00972e-06	8.51368e-06	4.9091e-06	2.5718e-06	9.87919e-06	1.15972e-06	5.76028e-06	7.3485e-06	9.95491e-06	7.02678e-06	8.54106e-06	6.704e-06	6.50771e-06
Dihydrolipoate	NEG	0.0101311	0.0075968	0.0112179	0.00919814	0.0158271	0.00838794	0.00185553	0.0023173	0.0026659	0.00172077	0.00794395	0.00146888	0.00108304	0.00174329	0.00950949	0.000995803	0.00351538	0.0019488	0.00472165	0.0043999	0.0044596	0.00436352	0.0041944	0.00449855
4-Imidazolone-5-propionic acid	POS	6.72478e-05	0.000127141	0.000218059	0.000121663	9.68513e-05	6.36951e-05	4.24558e-06	5.67876e-06	0.000106967	3.01624e-05	0.000329333	1.55547e-05	4.84748e-05	4.18973e-06	3.00551e-05	1.86851e-05	5.91963e-05	7.68157e-06	7.49225e-05	4.4509e-05	4.87636e-05	4.31747e-05	6.0477e-05	4.19964e-05
Dehydrophytosphingosine	POS	0.000102961	0.000121938	0.000289433	0.000257932	0.000144321	0.000160724	1.81595e-05	4.35203e-05	6.48972e-05	4.87964e-05	7.09186e-05	2.64596e-05	1.00127e-05	2.09399e-05	4.98343e-05	1.05795e-05	8.73821e-05	2.10914e-05	5.27525e-05	5.45985e-05	5.58741e-05	5.72835e-05	5.66003e-05	4.96167e-05
Galactaric acid	NEG	2.32398e-06	4.77825e-06	4.15967e-06	3.39877e-06	1.29955e-06	2.8866e-06	2.73082e-06	2.07904e-06	2.98106e-06	1.29534e-05	1.54389e-05	6.40446e-06	1.72432e-06	9.26067e-06	9.57784e-06	1.14311e-05	8.01249e-06	3.98758e-06	7.99e-06	9.30735e-06	7.54222e-06	6.49189e-06	6.23519e-06	6.03624e-06
Nicotinic acid	NEG	0.00115887	0.000534685	0.000464984	0.00122349	0.000464774	0.000542089	0.000221972	0.000292403	5.49016e-06	0.000200036	6.22631e-06	0.000215677	0.000300396	0.000403085	2.5423e-05	0.000352494	1.02206e-06	0.000273627	0.000259118	0.000268176	0.000247117	0.000256511	0.000255973	0.000256922
Biotin sulfone	POS	1.07411e-06	8.37815e-06	2.08415e-06	5.89086e-07	1.69334e-06	2.11543e-06	2.62987e-05	1.00282e-05	1.63328e-05	2.92192e-05	4.77939e-05	1.29208e-05	7.2179e-06	4.26956e-06	1.83511e-05	3.91802e-05	0.000138644	3.68791e-05	1.20499e-05	1.34311e-05	1.42852e-05	8.30099e-06	1.12217e-05	1.10638e-05
Methionyl-Valine	POS	0.000430788	3.35605e-05	9.24135e-05	0.000240557	0.000217727	0.000119382	1.21341e-05	6.7148e-06	8.16477e-06	4.57331e-06	7.66827e-06	1.70814e-05	2.34869e-05	2.76741e-05	6.89658e-06	1.07003e-05	6.11166e-06	1.7135e-05	4.89379e-05	3.36767e-05	4.27053e-05	3.95118e-05	3.72143e-05	1.86881e-05
PC(22:6(4Z,7Z,10Z,13Z,16Z,19Z)/20:1(11Z))	POS	5.69338e-09	1.08802e-06	2.7318e-07	1.04575e-06	2.68975e-06	5.06579e-09	2.19011e-06	3.9105e-06	5.31035e-06	2.03723e-06	3.2796e-06	8.59254e-07	4.02285e-07	1.22471e-07	4.34278e-06	1.48395e-06	3.31214e-06	7.41618e-07	1.3691e-06	1.27165e-06	1.45862e-06	1.59011e-06	1.03602e-06	1.17129e-06
Thymoquinone	POS	2.46131e-05	2.14237e-05	3.09581e-05	2.10418e-05	2.11106e-05	3.32591e-05	5.28638e-05	4.33389e-06	1.36379e-05	4.00712e-05	1.9064e-05	8.87865e-05	6.70931e-05	9.45139e-05	8.51907e-06	5.18948e-05	1.20768e-05	8.01107e-05	5.51244e-05	4.26826e-05	4.34216e-05	3.87264e-05	4.58869e-05	3.80632e-05
D-Aspartic acid	NEG	0.000265801	0.000135365	0.000519168	0.000418368	0.000198656	0.000311299	8.21932e-05	0.000116708	0.000173474	0.000289964	0.000756907	0.000154099	0.000188954	0.000364551	0.000604081	0.000846572	0.000209935	0.000363739	0.000526874	0.000371283	0.000383291	0.000522537	0.000556466	0.000383959
Cortisol	NEG	8.12755e-06	7.16808e-06	2.39347e-06	1.59851e-05	3.08147e-05	1.18996e-05	1.96001e-07	2.38436e-07	7.31487e-08	8.70192e-08	7.20309e-08	6.8886e-07	6.34521e-09	4.44503e-09	7.38322e-09	2.43084e-07	9.50181e-09	1.64293e-07	2.72431e-06	3.73744e-06	3.71803e-06	4.10679e-06	3.53551e-06	3.64697e-06
(E)-3-(4-Hydroxyphenyl)-2-propenal	NEG	4.64587e-05	7.31401e-05	1.00799e-05	7.77804e-05	6.19829e-05	7.18706e-05	0.000533618	0.000613467	0.000402962	0.000142251	0.000231957	0.000452046	0.000439013	0.000780865	0.00031986	0.000473203	0.000214518	0.000415863	0.000309449	0.000394275	0.000393585	0.000396111	0.000348699	0.000373185
PC(16:0/P-16:0)	POS	5.43673e-07	5.14974e-06	6.12312e-07	9.78267e-06	1.77593e-05	3.42525e-07	7.01001e-05	3.56347e-05	0.000154216	8.81007e-05	0.000173033	3.66196e-05	4.77362e-05	1.27814e-05	0.000249002	2.48415e-05	0.000133264	5.98792e-05	0.000105924	7.7483e-05	7.02912e-05	9.1394e-05	7.72395e-05	7.72287e-05
Cosmosiin	NEG	6.49074e-06	4.46651e-06	2.09352e-06	4.43258e-06	3.61609e-06	5.47114e-06	1.10794e-06	1.72945e-06	2.2942e-06	1.2906e-06	2.11781e-06	1.54114e-06	7.60032e-07	1.53401e-06	4.18277e-06	7.3295e-07	5.49085e-06	2.03111e-06	1.5936e-06	1.87921e-06	1.2593e-06	1.76242e-06	1.62756e-06	2.15953e-06
5-Aminopentanamide	POS	8.55018e-06	2.36195e-05	9.01484e-06	1.02891e-05	4.18934e-06	1.57976e-05	4.21134e-06	1.67224e-06	4.15381e-06	2.44701e-06	8.22111e-06	1.76522e-06	5.43736e-07	4.17667e-06	6.21408e-06	5.25823e-06	4.66054e-06	3.3812e-06	4.06296e-06	5.16146e-06	5.24355e-06	5.87009e-06	4.94325e-06	7.13318e-06
xi-5-Isopropyl-2(5H)-furanone	POS	8.2382e-06	8.62938e-06	1.32259e-05	1.25538e-05	9.64797e-06	1.13895e-05	2.46922e-05	1.72551e-05	1.60292e-05	2.16646e-05	8.53768e-06	1.27948e-05	1.03459e-05	5.42799e-06	2.03169e-05	6.01043e-06	1.22401e-05	1.26393e-05	5.57305e-06	7.3806e-06	5.92152e-06	6.61431e-06	6.61736e-06	6.92287e-06
PC(18:4(6Z,9Z,12Z,15Z)/P-18:1(11Z))	POS	5.69338e-09	8.72209e-07	6.47041e-07	1.45552e-06	4.15466e-06	6.15632e-07	3.04407e-06	5.74408e-06	6.07512e-06	5.75715e-06	9.19666e-06	2.37628e-06	1.20785e-06	2.54844e-07	5.36948e-06	1.35339e-06	9.25202e-06	2.142e-06	3.90484e-06	3.97257e-06	3.00552e-06	3.88544e-06	4.09574e-06	1.993e-06
Brassicasterol	POS	1.04289e-05	9.89542e-06	2.39379e-05	1.39739e-05	1.71359e-05	1.63079e-05	2.9125e-05	1.68298e-05	1.57537e-05	1.10663e-05	8.97596e-06	2.32832e-05	1.83139e-05	3.59519e-06	6.06317e-06	6.14358e-06	1.33214e-05	2.2296e-05	1.40052e-05	1.03289e-05	1.48886e-05	1.00985e-05	1.4564e-05	6.72965e-06
Histidinyl-Valine	POS	9.6226e-07	7.74805e-07	1.0219e-06	6.45328e-07	1.49012e-06	1.13158e-06	7.11472e-06	4.81666e-06	1.0047e-06	2.02996e-06	7.62014e-07	1.15033e-05	3.78829e-06	2.18317e-06	4.91059e-07	3.2738e-06	1.24282e-06	1.0179e-05	1.57869e-06	2.10378e-06	1.71677e-06	2.64115e-06	2.56839e-06	2.18879e-06
Calystegine C1	POS	3.71214e-06	1.28451e-06	5.14947e-06	3.91006e-06	3.2486e-06	1.86975e-06	0.000209809	3.70149e-05	7.53467e-06	7.18442e-05	5.38115e-06	0.000128148	0.000263154	6.07662e-05	1.11483e-05	0.000493095	4.82284e-06	0.000270393	0.00013797	0.000162928	0.000153964	0.000188033	0.000169818	0.000197421
Alpha-Lactose	NEG	2.1986e-06	3.35618e-06	2.37349e-06	2.21462e-06	2.66247e-06	3.32237e-06	2.0766e-06	2.15261e-06	6.46027e-06	1.53504e-06	7.60101e-06	2.33727e-06	2.19604e-06	1.73784e-06	3.1414e-06	5.34294e-06	8.74959e-06	1.88222e-06	2.59097e-06	2.308e-06	3.05308e-06	2.75132e-06	2.76236e-06	2.74186e-06
N-Acetylputrescine	POS	9.02405e-06	8.80385e-06	1.06694e-05	8.7919e-06	7.00592e-06	9.2249e-06	1.03599e-05	2.79846e-05	1.43238e-05	1.3968e-05	1.84552e-05	8.29056e-06	1.06773e-05	6.37271e-06	1.63766e-05	9.43644e-06	2.13764e-05	9.71978e-06	8.31192e-06	1.05978e-05	9.00005e-06	8.4769e-06	6.60959e-06	9.53755e-06
Betaine aldehyde	POS	5.61222e-05	8.61838e-05	6.20387e-05	5.05546e-05	3.21424e-05	4.7075e-05	0.000186852	0.000209531	9.28449e-05	8.55581e-05	9.44754e-05	0.000101965	7.50722e-05	0.000113992	8.97206e-05	0.000104501	8.06813e-05	0.000174751	8.89218e-05	0.00011153	0.000116182	0.000106934	9.01633e-05	9.74709e-05
PE(16:0/18:2(9Z,12Z))	NEG	3.99537e-06	4.44017e-05	4.74025e-05	1.16692e-05	1.63672e-05	2.70743e-05	2.69616e-05	4.50508e-05	2.77758e-05	2.62127e-05	3.25656e-05	2.68289e-05	1.87286e-05	7.54575e-06	2.68627e-05	1.20174e-05	3.67857e-05	3.35912e-05	1.85872e-05	3.33276e-05	2.33452e-05	2.8971e-05	3.10667e-05	2.72487e-05
trans-Cinnamic acid	NEG	0.000371582	0.000754845	0.000525551	0.000350854	0.000539202	0.000301053	0.000459209	0.00050251	0.000338187	0.000456673	0.00043284	0.000589471	0.000539074	0.000611083	0.000788812	0.000260442	0.000310667	0.000365682	0.000407711	0.000365541	0.000363045	0.000380798	0.000408854	0.000386441
Glucocaffeic acid	POS	6.00348e-06	1.08337e-05	1.89971e-05	1.93879e-06	1.05833e-05	1.16088e-05	8.89653e-05	5.16062e-05	1.87611e-05	1.66104e-05	2.16406e-05	1.57405e-05	5.15616e-06	1.08419e-05	5.942e-05	8.93514e-06	2.52357e-05	0.000100968	1.37879e-05	1.79246e-05	1.43768e-05	1.46005e-05	1.60129e-05	1.50857e-05
Catechin	NEG	3.07996e-06	5.98202e-06	9.73705e-06	1.74418e-06	3.12507e-05	1.04606e-05	8.84707e-06	4.95047e-06	6.48853e-07	5.09815e-06	1.86335e-06	8.143e-06	3.22704e-06	1.46072e-05	4.59353e-06	4.99192e-06	8.52859e-07	3.22466e-06	5.31252e-06	4.81277e-06	4.12296e-06	4.24029e-06	4.99652e-06	4.14926e-06
Tyrosyl-Tryptophan	POS	2.92065e-05	7.28779e-06	1.45924e-05	2.53165e-05	1.19795e-05	1.32335e-05	1.30898e-06	2.36063e-06	5.2049e-09	4.58319e-07	7.25206e-09	1.72903e-06	3.732e-06	6.11267e-06	5.6799e-09	2.03192e-07	1.55187e-07	2.03342e-06	3.96722e-06	3.53167e-06	3.82432e-06	4.00071e-06	4.10371e-06	3.27353e-06
PC(20:4(5Z,8Z,11Z,14Z)/20:1(11Z))	POS	7.62984e-07	1.15667e-05	4.6287e-06	7.69688e-06	2.10493e-05	5.81268e-06	2.14337e-05	5.89576e-05	4.78802e-05	6.18714e-05	6.34395e-05	2.34764e-05	7.42227e-06	6.36726e-06	5.9376e-05	2.03313e-05	5.81929e-05	1.95584e-05	4.84603e-05	3.52734e-05	3.88964e-05	3.95503e-05	3.55128e-05	2.86704e-05
2-Methoxy-3-methyl-9H-carbazole	POS	2.30805e-05	9.42837e-06	1.46661e-05	1.12078e-05	9.51522e-06	1.32914e-05	2.89694e-06	5.71263e-06	6.20816e-06	4.01011e-06	9.43849e-06	1.15691e-05	2.78711e-06	4.45468e-06	1.22992e-05	1.98626e-05	1.16772e-05	1.56723e-05	7.53391e-06	1.08225e-05	9.40711e-06	8.86785e-06	8.39964e-06	8.66789e-06
PC(18:0/15:0)	POS	5.17119e-07	3.64339e-06	4.90168e-06	7.18478e-06	6.88932e-06	3.39117e-06	5.4409e-05	0.000110511	0.000107827	8.33216e-05	0.000122408	4.99661e-05	4.08307e-05	1.42609e-05	0.000126856	3.75442e-05	0.000118155	4.55241e-05	5.40268e-05	4.41822e-05	5.75501e-05	3.86938e-05	5.7197e-05	4.49543e-05
2-Azetidinecarboxylic acid	POS	0.000138164	0.000111954	7.09513e-05	0.000113139	0.000129709	0.000108333	0.000539491	0.000667308	0.000387393	0.000438144	0.000345686	0.000651994	0.000706377	0.000754753	0.000311022	0.000557444	0.000227863	0.000471031	0.000432357	0.000424064	0.000443844	0.000425011	0.000420598	0.000447759
PC(22:5(7Z,10Z,13Z,16Z,19Z)/16:0)	POS	4.01148e-05	0.000205003	7.8273e-05	0.000368268	0.000378296	0.000134474	0.000235758	0.000581166	0.000799495	0.000521544	0.000758922	0.000310153	0.000127591	0.000141509	0.000782115	0.000376216	0.000773568	0.0002946	0.000517489	0.000419052	0.000414686	0.000417213	0.000379694	0.000339098
3-Oxocholic acid	NEG	0.000337957	0.00109148	0.000582367	0.000336987	0.00340621	0.00220868	0.000958574	0.0107645	9.46701e-06	0.000445564	1.9993e-05	0.00384909	0.000825103	0.00751872	2.5304e-05	0.000465201	7.59499e-06	0.00446713	0.00285887	0.00305654	0.00298552	0.0029635	0.00287779	0.00289515
trans-Hexadec-2-enoyl carnitine	POS	5.92285e-06	2.33761e-06	2.52556e-06	1.89371e-06	7.17032e-06	8.57496e-06	2.70935e-06	4.104e-06	1.15048e-05	2.79265e-06	7.24456e-05	1.45729e-06	2.18769e-06	9.36519e-07	1.38354e-05	3.37997e-06	4.88917e-06	2.19996e-06	6.524e-06	6.56195e-06	7.99817e-06	6.54842e-06	6.80768e-06	9.55932e-06
PC(22:5(7Z,10Z,13Z,16Z,19Z)/20:4(5Z,8Z,11Z,14Z))	POS	2.11126e-07	1.32533e-06	5.88499e-09	6.05709e-06	1.89663e-06	6.16189e-07	1.14546e-06	4.24873e-06	4.88462e-06	5.6897e-06	3.80126e-06	1.5649e-06	6.2537e-07	1.60885e-06	5.22647e-06	3.11509e-06	3.41377e-06	1.58316e-06	2.98378e-06	2.20648e-06	2.76388e-06	1.89808e-06	2.92776e-06	2.89014e-06
PC(22:5(7Z,10Z,13Z,16Z,19Z)/18:3(6Z,9Z,12Z))	POS	4.33908e-07	1.81854e-06	4.38401e-07	1.19045e-05	2.5e-06	1.33149e-07	4.26199e-07	1.19601e-05	1.06008e-05	1.12058e-05	7.56439e-06	4.5543e-06	2.33509e-06	3.88698e-06	1.57173e-05	1.25128e-05	4.65419e-06	4.05309e-06	6.06986e-06	7.08147e-06	6.1086e-06	4.8592e-06	6.47023e-06	4.83156e-06
13-OxoODE	NEG	3.1073e-05	2.15143e-05	2.37523e-05	9.53963e-07	0.000106748	0.00010301	5.74243e-05	2.99909e-05	5.35467e-05	5.12028e-05	8.5189e-05	1.97679e-05	6.87469e-05	2.83697e-05	4.84741e-05	0.000114642	0.00011967	2.10018e-05	5.49907e-05	4.48227e-05	5.02458e-05	6.03316e-05	5.49543e-05	5.9807e-05
Pyridoxamine	POS	1.11505e-05	6.54328e-06	8.19773e-06	9.24862e-06	1.19825e-05	7.37254e-06	7.52831e-06	7.52191e-06	1.83054e-05	1.83826e-05	3.29952e-05	5.95883e-06	1.04568e-05	1.13577e-05	2.26531e-05	1.26701e-05	4.88073e-05	8.66153e-06	1.236e-05	1.26993e-05	1.48603e-05	1.47722e-05	1.23329e-05	1.57011e-05
PC(22:6(4Z,7Z,10Z,13Z,16Z,19Z)/18:1(11Z))	POS	3.43351e-06	1.33305e-05	5.82803e-06	3.43362e-05	2.16715e-05	8.19791e-06	1.52853e-05	5.99545e-05	8.54233e-05	5.84663e-05	6.29698e-05	2.64079e-05	9.25592e-06	2.08649e-05	7.62649e-05	5.19296e-05	5.78841e-05	2.20803e-05	4.30962e-05	3.32816e-05	3.81337e-05	3.47538e-05	3.40986e-05	3.23042e-05
3'-O-Methylguanosine	NEG	2.45568e-06	2.40022e-06	1.38641e-06	2.22115e-06	3.36079e-06	3.67512e-06	2.92652e-05	9.01291e-06	2.48485e-05	3.6402e-06	1.81209e-05	3.11706e-05	2.83766e-05	2.43332e-05	1.21338e-05	9.42452e-06	1.87862e-05	1.10716e-05	1.58319e-05	1.65638e-05	1.53473e-05	1.62754e-05	1.75049e-05	1.72431e-05
Nutriacholic acid	NEG	2.37638e-06	2.02314e-06	2.53166e-06	8.50875e-07	3.17563e-06	6.86044e-06	1.43041e-05	2.93333e-05	5.05934e-07	3.91116e-06	8.106e-07	2.85306e-05	4.76508e-05	0.000132691	1.65481e-07	8.52198e-06	4.95829e-07	4.44235e-05	1.49022e-05	1.05312e-05	1.24127e-05	1.1055e-05	1.54912e-05	2.16509e-05
Xanthoxylin	NEG	4.51304e-06	4.62872e-06	6.83701e-06	6.64338e-06	4.95619e-06	3.98214e-06	3.45516e-06	2.77056e-06	2.67635e-06	3.89402e-06	3.45842e-06	3.07707e-06	2.8888e-06	2.90883e-06	5.35994e-06	2.38918e-06	4.63619e-06	3.36856e-06	2.56195e-06	2.59175e-06	2.74037e-06	4.49497e-06	3.19585e-06	3.39241e-06
Sweroside	NEG	8.26112e-05	0.000101893	0.0001973	0.000111617	7.45069e-05	9.87447e-05	0.000137077	0.000143857	0.000250251	8.24197e-05	7.29325e-05	3.61719e-05	4.58898e-05	4.31219e-05	0.000151565	9.20347e-05	0.000187656	8.54168e-05	7.97006e-05	7.37386e-05	8.01529e-05	9.05767e-05	7.86931e-05	8.4969e-05
2-Methylbenzoic acid	NEG	2.28175e-05	1.34702e-05	1.47889e-05	2.28451e-05	1.08865e-05	1.15082e-05	1.63711e-05	1.34804e-05	2.90555e-05	1.25875e-05	1.72521e-05	1.09198e-05	2.16082e-05	9.35086e-06	1.7375e-05	1.99695e-05	1.98249e-05	9.65301e-06	1.21496e-05	1.24617e-05	1.46434e-05	1.5392e-05	1.58134e-05	1.4102e-05
Leucyl-Aspartate	POS	0.000152251	6.54754e-05	9.75971e-05	7.51793e-05	0.000171754	0.000143938	0.000261744	0.00027833	8.56191e-05	0.000144184	7.45303e-05	0.00012348	0.00010574	0.000162612	6.07274e-05	0.000296172	5.94892e-05	0.000201636	0.000111718	0.000112101	0.000119329	0.000102079	0.000106084	9.79038e-05
PC(20:1(11Z)/15:0)	POS	3.45833e-06	3.0695e-05	2.92829e-05	2.14415e-05	6.05254e-05	2.50644e-05	0.000354407	0.000521574	0.000337942	0.00038883	0.000967502	0.000263518	0.000154365	5.66314e-05	0.000427636	0.000131341	0.000663663	0.000232061	0.000403519	0.000395761	0.000379168	0.000411369	0.000413142	0.000410694
2,5-Dihydro-2,4,5-trimethyloxazole	POS	4.29225e-05	6.16212e-05	3.28224e-05	4.56186e-05	3.05903e-05	4.63987e-05	4.6219e-05	3.50514e-05	3.10043e-05	3.20885e-05	4.71576e-05	4.66024e-05	3.24947e-05	2.42205e-05	4.1236e-05	5.98677e-05	5.56826e-05	4.24997e-05	4.98704e-05	2.29151e-05	3.15491e-05	3.54959e-05	2.8362e-05	3.00983e-05
Furanone A	POS	7.71179e-06	6.366e-06	4.90244e-06	7.22306e-06	1.13737e-05	7.01408e-06	7.5183e-06	5.95307e-06	7.71071e-06	3.61173e-06	7.3517e-06	2.11908e-05	5.45645e-06	3.66032e-06	7.85289e-06	4.21056e-06	8.16636e-06	7.53171e-06	6.58688e-06	7.47028e-06	6.89687e-06	7.41356e-06	7.19886e-06	6.5274e-06
Pseudooxynicotine	POS	9.21133e-06	2.2342e-05	2.33256e-05	7.35462e-06	1.69548e-05	1.56793e-05	4.1817e-06	4.37567e-06	3.7132e-06	4.28196e-06	4.03284e-06	3.74224e-06	3.93602e-06	4.11893e-06	5.35365e-06	2.15547e-06	3.59073e-06	4.32177e-06	3.64871e-06	7.17258e-06	4.78621e-06	6.80649e-06	6.97486e-06	7.37028e-06
Deoxyeritadenine	POS	3.24154e-06	4.51062e-06	3.89546e-06	2.7874e-06	4.96208e-06	4.83951e-06	2.24949e-06	4.12537e-06	7.99595e-06	5.60008e-06	4.17313e-06	3.09469e-06	1.01157e-06	8.21053e-07	1.07013e-05	6.28821e-06	9.57949e-06	3.18502e-06	6.9147e-06	6.24618e-06	5.05333e-06	4.84387e-06	5.75983e-06	5.87501e-06
4-Guanidinobutanoic acid	NEG	3.96913e-06	5.87199e-06	4.42357e-06	6.00943e-06	6.20208e-06	5.49809e-06	3.56172e-05	1.23743e-05	2.23742e-06	9.49552e-06	3.26738e-06	1.95673e-05	4.56926e-05	2.25118e-05	3.55341e-06	5.74883e-06	4.79882e-06	2.00365e-05	7.3346e-06	7.66602e-06	7.20406e-06	8.10729e-06	8.55945e-06	7.5698e-06
5-HETE	NEG	0.000395303	0.000624707	0.000974333	0.000987255	0.000649568	0.000729787	0.00100955	0.000618438	0.00126171	0.000915538	0.000605381	0.000572563	0.000599837	0.000151714	0.00076821	0.000511756	0.00109672	0.000776401	0.000646144	0.000585567	0.000546039	0.000574998	0.000577206	0.00058854
Fructose-1P	NEG	0.000322659	0.000374132	0.000339699	0.000393277	0.000290935	0.00019451	0.000248325	0.000233682	0.000295622	0.000945941	0.000309708	0.000330855	0.000464856	0.00057599	0.000566959	0.000418007	0.000441376	0.000426908	0.00039128	0.000398898	0.000412204	0.000380842	0.00040193	0.000410548
N-Acetylmannosamine	NEG	4.05577e-06	3.1156e-06	5.3898e-06	6.01587e-06	1.82314e-06	1.09527e-06	8.15121e-06	1.32785e-05	1.06272e-05	7.85543e-06	4.02718e-06	1.68184e-05	9.47387e-06	2.10858e-05	1.01614e-05	1.32871e-05	3.57215e-06	2.52261e-05	1.03973e-05	1.10278e-05	1.13371e-05	1.15679e-05	1.13542e-05	1.24127e-05
Deoxycholic acid	NEG	0.00457213	0.00241173	0.0017418	0.00298928	0.00347477	0.00956748	0.00115124	0.00264876	7.90148e-06	0.000764061	1.01175e-05	0.000724963	0.0016528	0.00143709	2.72813e-05	0.000784051	4.81779e-06	0.0012476	0.00161292	0.00172167	0.00187124	0.00197209	0.00187497	0.00208214
Ipriflavone	POS	2.37484e-08	5.58762e-09	1.8235e-08	5.76536e-08	9.45507e-08	4.50751e-08	4.36142e-07	7.51479e-07	3.92794e-08	5.01399e-07	8.49112e-08	1.02244e-06	6.61976e-07	1.81085e-06	1.30077e-07	9.42033e-07	2.36784e-08	1.32077e-06	4.90959e-07	5.83625e-07	5.86464e-07	5.47125e-07	7.0028e-07	4.8952e-07
L-Homoserine	POS	0.000213881	0.000149044	0.00015502	0.000180838	0.000105589	0.000100574	0.00021531	0.000254703	5.63055e-05	0.000125862	0.000367987	7.3898e-05	0.000170339	6.77503e-05	0.000108017	0.000567732	0.000757188	7.89196e-05	0.000115994	0.000118198	0.00010868	0.000134937	0.000136566	0.000137008
6-Chloro-N-(1-methylethyl)-1,3,5-triazine-2,4-diamine	POS	0.00127378	0.0014138	0.000817678	0.000482247	0.000764999	0.000815914	0.00662437	0.00802812	0.00101687	0.00409989	0.000707875	0.0102052	0.00745896	0.0101323	0.00127759	0.00500903	0.000504066	0.00803194	0.00473922	0.00445564	0.00449117	0.00482504	0.00408673	0.00441681
1,2-Dihydro-1,1,6-trimethylnaphthalene	POS	1.32408e-05	1.26714e-05	1.34691e-05	8.43318e-06	8.56563e-06	1.48547e-05	9.54921e-06	8.5433e-06	1.92078e-05	8.03524e-06	4.27883e-05	1.33136e-05	1.1853e-05	9.98362e-06	2.03108e-05	8.87415e-06	1.0753e-05	1.26558e-05	1.5604e-05	1.07257e-05	9.82727e-06	9.03727e-06	1.01091e-05	1.08747e-05
Medicanine	POS	0.000120662	0.00015414	0.00013114	6.42902e-05	0.000112544	6.70217e-05	8.53091e-05	4.51497e-05	2.76513e-05	0.000295083	0.000146148	4.49618e-05	7.02109e-05	7.91246e-05	0.000152378	3.98088e-05	7.67055e-05	0.000123164	6.95192e-05	8.6289e-05	8.82787e-05	7.88561e-05	8.03183e-05	8.53545e-05
Serylaspartic acid	POS	9.37391e-06	3.09852e-06	1.14644e-05	7.65252e-06	3.65085e-06	6.75937e-06	1.19502e-05	8.50738e-06	5.33468e-06	4.03407e-06	6.4262e-06	9.42796e-06	6.90444e-06	3.41937e-06	1.11357e-05	6.12911e-06	9.20302e-06	8.9518e-06	5.24512e-06	4.7342e-06	5.59612e-06	5.10319e-06	5.56125e-06	4.61256e-06
3-Methoxy-4-hydroxyphenylglycolaldehyde	POS	0.000458815	0.000206203	0.000289137	0.000300546	0.000404138	0.000143595	0.000364204	0.000320853	0.000331048	0.000231039	0.000493019	0.000228872	0.000320875	0.000111913	0.000434305	0.000236115	0.000279466	0.000328205	0.000225558	0.000212828	0.000384288	0.000230906	0.000229612	0.000226662
beta-D-Glucosamine	POS	1.78881e-05	2.70313e-05	2.36279e-05	1.7099e-05	0.000134478	4.40552e-05	4.12542e-05	4.1906e-05	2.9273e-05	7.56328e-05	5.02872e-05	2.4316e-05	1.31377e-05	1.20989e-05	0.00016132	9.03616e-05	5.73967e-05	4.46711e-05	3.69929e-05	4.39559e-05	4.77558e-05	4.02638e-05	4.2226e-05	3.86347e-05
Lactose	NEG	1.39584e-05	8.89104e-06	5.80667e-05	5.6512e-06	6.11302e-06	4.86857e-06	3.70792e-06	3.80742e-06	2.61331e-06	2.07303e-05	1.07608e-05	8.31646e-06	3.37313e-06	3.54734e-06	9.99642e-06	3.50298e-06	1.18467e-05	5.82639e-06	7.89061e-06	4.47279e-06	6.44367e-06	4.77105e-06	4.35163e-06	4.80203e-06
4,5-Dimethyloxazole	POS	4.35548e-05	4.7892e-05	3.35865e-05	6.02339e-05	4.36745e-05	4.19571e-05	7.62365e-06	1.39363e-05	2.38794e-05	3.24986e-05	1.35522e-05	7.15275e-06	9.33212e-06	1.28053e-05	2.01665e-05	1.93704e-05	2.63249e-05	9.75095e-06	2.31756e-05	1.97089e-05	2.1076e-05	2.00477e-05	1.90606e-05	1.78704e-05
Heptyl cinnamate	POS	1.01722e-05	2.09859e-05	3.24282e-05	5.35489e-05	1.52659e-05	0.000131048	2.52761e-05	1.74665e-05	0.00013061	2.81263e-06	5.6132e-05	2.09587e-05	2.47098e-05	1.05711e-05	2.14312e-05	6.56184e-05	3.77564e-05	3.96031e-05	3.32177e-05	3.26791e-05	3.63381e-05	3.73943e-05	3.80324e-05	3.51459e-05
7-Hydroxy-5-methoxyflavan	POS	0.000108046	7.47441e-05	3.66082e-05	7.77465e-05	0.000133519	9.30827e-05	2.03836e-05	4.33218e-05	0.000243239	3.14078e-05	0.000477564	0.000106892	2.27828e-05	6.85025e-05	0.000239244	7.39212e-05	0.000382775	7.92532e-05	0.000136874	0.000139343	0.000147275	0.000133248	0.00013983	0.000136482
Sapidolide A	POS	0.000104513	5.4872e-05	3.50392e-05	2.11299e-05	4.14648e-05	8.2113e-05	7.07307e-05	5.3893e-05	0.000169549	3.36927e-05	0.000160919	8.26122e-05	6.35384e-05	1.65343e-05	0.000123018	7.71631e-05	0.000103329	0.000101983	4.67794e-05	5.74083e-05	5.68089e-05	5.27413e-05	4.8541e-05	6.03983e-05
Phenylacetylglycine	NEG	3.03551e-05	2.14752e-05	5.21117e-05	8.52598e-09	3.15907e-05	1.77356e-05	1.60399e-05	1.45198e-05	7.91756e-06	7.8616e-06	2.14686e-05	1.94903e-05	0.000252006	0.000214539	6.34449e-06	0.000129154	3.98576e-05	2.32619e-05	9.11484e-05	8.61778e-05	0.000109432	9.49096e-05	9.31647e-05	8.98802e-05
Spinacine	POS	4.19199e-05	7.01908e-06	7.96955e-06	3.20198e-05	6.29594e-06	1.1213e-05	0.000165007	0.000301045	1.16222e-05	0.000118677	9.40122e-06	8.7164e-05	7.06214e-05	2.43395e-05	8.83926e-06	0.000555402	3.51626e-05	5.88695e-05	0.000105041	0.000112592	8.55964e-05	8.19009e-05	8.32429e-05	9.21228e-05
Agrocybin	POS	1.90011e-06	5.58762e-09	5.88499e-09	0.000701485	4.36018e-09	1.09825e-05	2.54982e-05	0.00015689	0.000284808	4.33664e-05	0.000366281	3.56348e-05	1.10159e-05	2.1314e-06	0.000174957	9.96266e-06	6.78709e-05	1.93878e-05	8.0326e-06	9.04155e-06	1.12948e-05	8.3809e-06	1.3717e-05	1.1061e-05
Ethylvanillin glucoside	POS	1.48419e-05	2.38965e-05	1.4327e-05	9.97052e-06	1.55923e-05	1.35524e-05	2.62147e-05	1.76231e-05	2.88881e-05	1.72267e-05	3.1569e-05	6.60255e-06	6.21639e-06	8.76075e-06	3.64763e-05	6.36135e-06	3.80996e-05	1.06679e-05	9.29111e-06	1.16617e-05	9.74444e-06	1.1401e-05	1.03841e-05	1.07367e-05
Phenylalanyl-Arginine	POS	0.000298067	0.000226109	0.00016946	0.000143931	0.000419904	0.000195739	1.7003e-05	1.72094e-05	3.42439e-06	4.59092e-06	4.18278e-06	1.77013e-05	5.92086e-05	6.98247e-05	1.48409e-06	3.10423e-06	1.58653e-06	1.75002e-05	7.4463e-05	6.91347e-05	4.87088e-05	5.94032e-05	6.41464e-05	6.2711e-05
Gravacridonol	POS	4.12494e-06	1.55769e-06	4.42337e-06	9.84138e-07	3.85929e-05	5.22147e-06	1.89297e-06	3.25374e-06	7.09667e-06	8.11922e-06	1.24867e-05	1.36371e-06	8.23203e-07	3.46585e-06	7.14077e-05	1.29576e-05	1.17496e-05	4.30534e-06	1.37359e-05	7.90331e-06	1.34561e-05	1.50301e-05	1.20773e-05	1.1413e-05
13-L-Hydroperoxylinoleic acid	POS	3.19945e-05	1.12478e-05	2.82192e-05	3.19086e-05	1.43154e-05	2.3724e-05	1.06805e-05	8.6562e-06	6.07535e-06	7.77205e-06	9.29226e-06	8.7023e-06	1.42357e-05	1.09871e-05	7.49081e-06	1.34521e-05	9.32654e-06	9.92092e-06	9.3767e-06	1.12885e-05	1.23073e-05	1.578e-05	1.2326e-05	1.38807e-05
L-Acetylcarnitine	POS	0.00863787	0.00524417	0.00714611	0.00710303	0.00501396	0.0102718	0.00104305	0.001418	0.00763174	0.00123964	0.00493323	0.000356045	0.000666637	0.00108923	0.00650137	0.00109199	0.00482705	0.000468225	0.00360001	0.00345703	0.00332069	0.00341797	0.00338043	0.00353153
Coniferaldehyde	POS	2.91985e-05	2.92968e-05	3.35878e-05	3.17943e-05	4.07147e-05	2.17527e-05	2.52201e-05	3.40626e-05	6.06297e-05	1.26464e-05	6.23888e-05	1.91828e-05	1.25959e-05	1.2293e-05	2.99063e-05	2.17193e-05	3.32597e-05	2.13595e-05	2.24085e-05	2.04955e-05	2.99544e-05	2.56092e-05	2.26369e-05	2.13223e-05
Rhapontigenin	NEG	0.00013655	3.09804e-05	4.56611e-05	7.02058e-05	1.55938e-05	9.99034e-05	2.02061e-05	2.63924e-05	3.40396e-06	7.50987e-06	1.66045e-06	4.46164e-05	1.97305e-05	3.88546e-05	2.72088e-06	1.99954e-05	2.13895e-06	1.94439e-05	1.50862e-05	2.58916e-05	2.38421e-05	1.56072e-05	1.84132e-05	2.43098e-05
PC(14:1(9Z)/P-16:0)	POS	7.26212e-07	4.18086e-06	4.22217e-06	6.91536e-07	1.71005e-06	2.34062e-06	5.61629e-06	6.63832e-06	7.88007e-06	5.32924e-06	8.5914e-06	4.01384e-06	4.34328e-06	1.26994e-06	6.46576e-06	8.43269e-06	8.64036e-06	3.14651e-06	3.66909e-06	2.57127e-06	3.53999e-06	3.2399e-06	1.80787e-06	2.40403e-06
Hexylamine	POS	3.53357e-05	4.54484e-05	4.37224e-05	3.0492e-05	3.29168e-05	3.15549e-05	0.000135156	0.000218508	2.95449e-05	1.63288e-05	3.65965e-05	8.04619e-05	9.45303e-05	2.22415e-05	6.34566e-05	9.90206e-05	6.97566e-05	7.63946e-05	3.16871e-05	2.62292e-05	2.43686e-05	2.23612e-05	1.76337e-05	1.969e-05
Methoxypyrazine	POS	7.04928e-06	1.62985e-05	1.47879e-05	1.02201e-05	6.20169e-06	5.98183e-06	8.48137e-05	5.81225e-05	7.76969e-05	4.89419e-05	7.98449e-05	3.95313e-05	5.86711e-05	2.68649e-05	6.21118e-05	6.93025e-05	7.89944e-05	5.19306e-05	4.1731e-05	2.46452e-05	3.00472e-05	3.12193e-05	3.06224e-05	3.35848e-05
Histidinyl-Proline	POS	1.0622e-05	1.42602e-05	4.31432e-06	5.35951e-06	1.54475e-05	1.36673e-05	1.28144e-05	8.69206e-06	1.98108e-06	4.1603e-06	4.61155e-06	5.97138e-06	3.41437e-06	8.73801e-07	1.90374e-06	3.30751e-06	2.24167e-06	9.51252e-06	7.25068e-06	3.73886e-06	4.46895e-06	3.61486e-06	4.44553e-06	4.2551e-06
Asparaginyl-Hydroxyproline	POS	5.69338e-09	1.3181e-06	9.91298e-07	1.30152e-07	6.88902e-07	1.95979e-06	7.69536e-06	3.39142e-05	5.93093e-06	0.000130684	2.1467e-05	1.3716e-05	4.34926e-06	4.09365e-06	1.61247e-05	0.000153124	9.09857e-06	1.50566e-05	1.32549e-05	1.04382e-05	1.71936e-05	7.8615e-06	8.93018e-06	1.18481e-05
Tryptophyl-Leucine	POS	0.000292065	0.000220581	0.000334494	6.31385e-05	0.000921535	0.000467049	1.57335e-05	2.86657e-05	1.04011e-06	5.99231e-06	4.81986e-06	4.21806e-05	4.17059e-05	7.20877e-05	5.6799e-09	5.06348e-09	5.9096e-07	4.35206e-05	0.000136479	0.000148287	0.000142679	0.000152007	0.000145918	0.00016437
(R)-Byakangelicinn 2'-(3-methylbutanoate)	POS	0.000261952	0.000283781	0.000290722	0.000234424	0.000186484	0.000173945	0.000350478	0.000202366	0.000161748	0.000283543	0.000347051	0.000175696	5.95742e-05	0.000149453	0.000345398	0.000281649	0.000302941	0.000337385	0.000168363	0.000164741	0.000175926	0.000194711	0.000201063	0.000208663
3,7-Di-O-methylquercetin	NEG	0.000344967	0.000188989	4.07834e-05	3.43926e-06	4.35046e-05	0.000242605	6.05374e-05	0.000185671	0.000103672	0.000117043	0.000154178	0.000187112	0.000127256	0.000301271	6.98189e-05	0.00012216	0.000108545	0.000198226	0.000133931	0.000109114	0.000130769	0.000120324	5.81258e-05	0.000113971
N-Acetylglycine	NEG	0.000683305	0.000224482	0.000977562	0.000804006	0.000813119	0.000695434	0.000289891	0.000365483	0.000168123	0.000367505	0.000837503	0.000471985	0.000512896	0.00036217	0.000709849	0.00112007	0.000171426	0.000402896	0.000519948	0.000544519	0.00057092	0.000533375	0.000538115	0.00056159
Trans-2, 3, 4-Trimethoxycinnamate	POS	6.08486e-06	4.20552e-06	6.80523e-06	7.13916e-06	5.42488e-06	2.71687e-06	3.49836e-06	2.55134e-06	2.28735e-06	6.11036e-06	4.86285e-06	3.0462e-06	5.19018e-06	2.70412e-06	3.82275e-06	2.70817e-06	3.00991e-06	3.72162e-06	2.7174e-06	3.40987e-06	2.9808e-06	3.14171e-06	3.63656e-06	2.99747e-06
Dihydro-4,6-dimethyl-2-(1-methylethyl)-4H-1,3,5-dithiazine	POS	7.61454e-06	2.00348e-05	4.29154e-05	1.26312e-05	9.14419e-06	1.39242e-05	4.95772e-06	7.47241e-06	1.28194e-05	2.43527e-05	1.9366e-05	3.97334e-06	4.01661e-06	2.65531e-06	1.22906e-05	5.8423e-06	1.86236e-05	3.53528e-06	6.21964e-06	8.54795e-06	6.53202e-06	7.39156e-06	7.54621e-06	5.94785e-06
Valyl-Lysine	POS	8.76761e-05	4.54851e-05	2.67651e-05	8.52639e-05	5.92589e-05	4.86186e-05	3.48482e-05	3.72547e-05	5.00597e-05	3.03935e-05	4.2341e-05	6.18386e-05	7.36194e-05	0.000109594	4.41213e-05	6.60399e-05	3.33124e-05	5.92786e-05	5.58764e-05	7.39343e-05	7.92216e-05	6.79588e-05	6.35753e-05	6.9305e-05
Pinostrobin chalcone	POS	1.44665e-06	2.72943e-06	2.29773e-06	9.2909e-07	2.12377e-06	1.75715e-06	3.20513e-06	1.0282e-05	6.37023e-06	4.95298e-06	1.10507e-05	4.33168e-06	5.58422e-06	5.09204e-06	6.52825e-06	1.03741e-05	8.33247e-06	2.82797e-06	5.65041e-06	5.88307e-06	4.53842e-06	5.00621e-06	5.25611e-06	5.58875e-06
Methyl 2-aminobenzoate	POS	2.75954e-06	5.40737e-06	4.68457e-06	2.76604e-06	4.98493e-06	4.06553e-06	7.19286e-06	6.93467e-06	4.20711e-06	8.75133e-06	1.61738e-05	3.91262e-06	4.56804e-06	4.28629e-06	9.21896e-06	4.66085e-06	1.12948e-05	4.59541e-06	4.15893e-06	4.36765e-06	4.49501e-06	4.51414e-06	3.70275e-06	3.22817e-06
Costunolide	POS	6.14143e-06	9.76695e-06	5.39094e-06	4.74126e-05	0.000102715	1.80611e-05	8.22197e-06	7.32944e-06	2.91692e-05	7.55105e-06	1.20084e-05	1.3498e-05	6.88935e-06	2.6877e-05	9.44946e-06	6.03324e-06	9.87617e-06	1.04964e-06	2.1266e-05	1.8214e-05	2.33263e-05	2.30529e-05	2.07295e-05	2.34711e-05
Glutaminyllysine	POS	7.12148e-05	5.07323e-05	2.28092e-05	5.04164e-05	0.000131648	4.89353e-05	1.16182e-05	1.11455e-05	1.51756e-06	4.29791e-06	1.96099e-06	1.58344e-05	2.83002e-05	5.06614e-05	1.1917e-06	3.70467e-06	7.38744e-07	1.52252e-05	2.86431e-05	2.9072e-05	3.01568e-05	3.39571e-05	3.56058e-05	3.10486e-05
1-Butylamine	POS	2.5774e-05	3.11134e-05	3.24248e-05	2.86611e-05	0.000260531	4.00237e-05	0.000153461	0.000246253	4.73463e-05	3.56658e-05	0.000101125	6.60084e-05	5.53946e-05	3.87089e-05	3.30575e-05	1.73129e-05	0.00010973	2.90312e-05	5.51621e-05	3.67948e-05	3.60626e-05	6.59279e-05	4.40561e-05	5.40578e-05
Vicenin 2	POS	1.51776e-06	1.21798e-06	1.89612e-06	4.75906e-07	3.03643e-07	8.71553e-07	1.52341e-06	1.17439e-06	1.30017e-06	1.24732e-06	1.19151e-06	1.0832e-06	3.69753e-07	1.04717e-06	3.24075e-06	1.19889e-06	2.42311e-06	2.09384e-06	1.08994e-06	1.15502e-06	1.19062e-06	1.16975e-06	1.24785e-06	8.1415e-07
Homovanillic acid	POS	0.000156236	0.000120444	0.000124181	0.000153798	0.000109595	6.55609e-05	0.000129983	0.000125922	0.000132913	0.000111477	0.000128898	8.02451e-05	9.54613e-05	8.62733e-05	0.000237911	0.000109747	0.000176207	0.000112468	0.000105759	9.08619e-05	0.00010907	9.39046e-05	0.00010214	8.08952e-05
4-hydroxy-3-(3-methylbut-2-en-1-yl)benzoic acid	POS	5.78846e-06	1.50074e-05	1.57761e-05	3.96831e-06	4.23821e-05	1.48936e-05	2.02112e-05	2.08462e-05	3.30321e-05	7.6579e-05	2.11394e-05	8.49636e-06	2.90378e-06	1.53754e-06	9.77432e-05	2.81027e-05	3.6462e-05	1.79315e-05	1.5195e-05	1.78079e-05	1.68709e-05	1.64406e-05	2.02625e-05	2.07276e-05
1-Methylhypoxanthine	POS	3.91819e-05	1.45846e-05	5.88499e-09	2.34055e-06	1.97552e-05	5.76526e-06	0.000240051	0.000227343	0.00043083	0.000136511	0.000670866	0.000233616	0.000406565	0.000427354	0.000288196	0.000561428	0.000652636	8.37661e-05	0.000333523	0.000319569	0.000321153	0.000355636	0.000334427	0.000370257
4-(Methylthio)-2-butanol	POS	1.16822e-05	1.59127e-05	9.23927e-06	4.47526e-06	6.01728e-06	1.13402e-05	9.45692e-05	0.00010801	1.79686e-05	3.84127e-05	1.07791e-05	0.000128446	6.23965e-05	0.000149587	1.20991e-05	4.75793e-05	5.71078e-06	8.16218e-05	4.97584e-05	4.74051e-05	4.81417e-05	4.91734e-05	4.30027e-05	3.64316e-05
6-Methylcoumarin	POS	2.72185e-05	2.82147e-05	4.50758e-05	3.98312e-05	4.22558e-05	2.02711e-05	6.20042e-05	5.19631e-05	4.79234e-05	3.0128e-05	4.68535e-05	1.53315e-05	4.55163e-05	2.11587e-05	5.86576e-05	5.03013e-05	2.44442e-05	2.27758e-05	3.5177e-05	3.51341e-05	3.8096e-05	3.73118e-05	3.98247e-05	3.87639e-05
Sinapic acid	NEG	2.15807e-05	3.61431e-05	3.72815e-05	2.30338e-05	2.87814e-05	1.77255e-05	2.77187e-05	2.45976e-05	6.08407e-05	2.37947e-05	4.34929e-05	1.47137e-05	2.25262e-05	2.97624e-05	3.88466e-05	3.02024e-05	4.15089e-05	1.26862e-05	2.25524e-05	2.32823e-05	2.61251e-05	2.38926e-05	2.02059e-05	2.64399e-05
Fasciculic acid C	POS	1.07877e-06	1.18367e-06	1.23339e-06	1.95093e-06	4.33072e-06	2.37996e-06	9.2332e-07	1.68638e-06	3.24984e-06	8.83347e-07	4.2421e-06	1.49557e-06	7.85742e-07	2.20776e-07	2.68775e-06	3.6948e-07	1.42925e-06	7.16827e-07	1.69292e-06	1.74517e-06	1.54052e-06	1.49252e-06	8.0292e-07	9.2653e-07
Taurodeoxycholic acid	NEG	0.000293192	3.91208e-05	3.57085e-05	0.000416183	0.000483236	0.000202664	2.014e-05	0.000134205	3.59656e-06	1.41266e-05	5.17344e-06	6.28193e-06	1.59605e-05	4.49757e-05	5.53178e-06	1.04226e-05	6.4562e-06	1.45721e-05	5.69185e-05	7.66897e-05	5.88344e-05	6.31784e-05	0.000107828	7.1345e-05
3-O-Methyl-a-methyldopamine	POS	2.14067e-06	1.86747e-06	2.23114e-06	1.8831e-06	2.52467e-06	2.17671e-06	3.32307e-06	4.64708e-06	1.09028e-05	3.80514e-06	1.05364e-06	3.07268e-06	2.29463e-06	4.87567e-06	6.41665e-06	2.93647e-06	3.9139e-06	3.09709e-06	3.74096e-06	4.38332e-06	4.53098e-06	4.03956e-06	4.3697e-06	4.2356e-06
Allantoin	NEG	0.00188338	0.00410605	0.00975118	0.0147406	0.00522813	0.00266368	0.00284218	0.00171406	0.00232635	0.00917219	0.00211059	0.00170888	0.00717992	0.00129343	0.00185027	0.00211813	0.0014462	0.00204819	0.00323111	0.00321536	0.00311569	0.00315063	0.00329142	0.00326284
7-Hydroxy-1,7-bis(4-hydroxy-3-methoxyphenyl)-1-heptene-3,5-dione	POS	1.5048e-05	7.11851e-06	1.22286e-05	4.6865e-06	6.59477e-06	9.146e-06	7.31618e-06	6.28957e-06	7.43316e-06	4.75422e-06	6.83953e-06	5.64832e-06	8.13924e-06	4.30952e-06	8.43428e-06	1.0092e-05	8.34253e-06	7.26669e-06	6.33529e-06	5.81719e-06	6.60782e-06	6.50543e-06	6.90201e-06	6.82515e-06
Methyl beta-naphthyl ketone	POS	2.99077e-05	1.95753e-05	1.71147e-05	2.50877e-05	2.39756e-05	2.11823e-05	0.000107568	0.000139096	7.79558e-05	8.09556e-05	4.25757e-05	8.83057e-05	0.000146965	0.000144325	4.93842e-05	0.000100451	5.72812e-05	8.22603e-05	7.31976e-05	7.65947e-05	6.9242e-05	8.39071e-05	7.27957e-05	8.18463e-05
N-carbamoyl-L-aspartate	NEG	8.01717e-07	1.44144e-06	1.65128e-06	1.22649e-06	2.55273e-06	5.87689e-07	1.43952e-06	2.79069e-06	1.46217e-06	3.28223e-06	1.37195e-06	1.66584e-06	1.32151e-06	2.6328e-06	2.25554e-06	4.70407e-06	8.15746e-07	2.24938e-06	2.1249e-06	2.01076e-06	1.55468e-06	2.11114e-06	2.25219e-06	1.99787e-06
PC(18:4(6Z,9Z,12Z,15Z)/15:0)	POS	8.0259e-06	2.60485e-05	2.13287e-05	2.85134e-05	2.60014e-05	1.78905e-05	2.56815e-05	6.13532e-05	5.1655e-05	3.3246e-05	6.29873e-05	4.14777e-05	2.41082e-05	1.72775e-05	4.40225e-05	3.88337e-05	6.18681e-05	3.86935e-05	4.72029e-05	4.15865e-05	4.71406e-05	4.33889e-05	4.47044e-05	2.18958e-05
5,7,3'-Trihydroxy-4'-methoxyflavanone	NEG	7.27642e-09	1.54391e-07	6.72981e-08	8.52598e-09	5.7385e-09	6.79059e-09	2.44578e-06	3.07704e-06	8.9998e-07	6.22041e-07	1.40445e-07	2.47708e-06	3.91344e-06	9.85921e-06	7.64759e-07	2.29797e-06	2.92945e-07	2.32207e-06	1.67722e-06	1.64819e-06	1.69069e-06	1.51706e-06	2.33018e-06	2.33897e-06
3,4-Dihydroxymandelic acid	NEG	4.17726e-05	2.67876e-05	2.98686e-05	2.19131e-05	4.29483e-05	2.34054e-05	6.69828e-06	3.06658e-05	5.15247e-05	1.27302e-05	4.79627e-05	8.2928e-06	2.66579e-06	1.38293e-06	4.10192e-05	7.71985e-06	2.73792e-05	3.90295e-06	1.79983e-05	1.94071e-05	1.32654e-05	1.29894e-05	1.56769e-05	1.64891e-05
Trehalose-6-phosphate	NEG	8.00782e-07	2.56656e-07	1.85201e-07	9.00998e-07	3.37049e-07	3.18274e-07	1.59953e-08	2.89946e-07	3.65281e-07	1.31337e-06	1.81308e-07	1.15494e-06	1.34707e-07	1.63812e-07	2.44225e-07	3.76163e-07	2.66391e-07	4.56612e-07	5.20726e-07	5.57529e-07	6.04265e-07	6.01224e-07	6.08511e-07	5.76106e-07
2-Keto-6-acetamidocaproate	POS	4.23931e-05	1.84269e-05	2.11131e-05	3.35149e-05	1.02176e-05	1.82595e-05	1.5838e-05	5.18103e-09	4.17615e-06	4.92421e-05	1.90127e-06	2.13843e-05	1.22008e-05	1.42422e-05	1.26691e-05	6.30381e-05	7.35975e-09	2.71456e-05	8.62475e-06	1.23728e-05	1.02625e-05	1.42895e-05	1.76879e-05	1.27214e-05
Hydroxyprolyl-Hydroxyproline	POS	5.69338e-09	5.58762e-09	5.88499e-09	5.43789e-09	4.36018e-09	5.06579e-09	9.39601e-06	5.22027e-06	5.24852e-06	7.32775e-06	4.13037e-06	1.22323e-05	1.6731e-05	2.02759e-05	1.51405e-05	1.33e-05	9.45226e-06	1.10258e-05	3.44769e-06	4.64843e-06	2.5039e-06	2.06695e-06	3.23876e-06	2.65368e-06
Androsterone	POS	5.83803e-06	2.65415e-06	3.09568e-06	2.21173e-05	3.50964e-05	4.72263e-05	4.7337e-06	2.99282e-05	5.2049e-09	2.89993e-06	7.25206e-09	1.41605e-05	5.56866e-06	1.89324e-05	5.6799e-09	9.4479e-07	7.35975e-09	1.51375e-05	1.19296e-05	1.28206e-05	1.44696e-05	1.21942e-05	1.33264e-05	1.44847e-05
Safynol	POS	2.95342e-05	8.06501e-06	1.39375e-05	1.99616e-05	1.50813e-05	1.59933e-05	8.0431e-06	1.97628e-05	1.29053e-05	0.000103683	1.24019e-05	9.50761e-06	1.32336e-05	6.55977e-06	1.09746e-05	4.9706e-05	1.01067e-05	8.37554e-06	1.59859e-05	1.40302e-05	1.42723e-05	1.89374e-05	1.87302e-05	8.13832e-06
Homoveratric acid	NEG	0.000358084	0.000247163	0.000326585	0.000225415	9.99361e-05	0.000238565	0.000427971	0.000323186	3.65842e-05	0.000278129	2.14357e-05	0.000378261	0.000488873	0.000576162	7.94035e-05	0.000295689	5.39063e-05	0.000446662	0.000216536	0.000240694	0.000230481	0.000239203	0.00022968	0.000259991
2,4,6-Trimethoxyphenyl acetate	POS	3.7499e-05	2.8325e-05	5.34666e-05	3.45561e-05	3.4895e-05	2.43014e-05	5.77739e-05	2.62843e-05	1.26105e-05	2.2402e-05	4.66485e-05	3.02654e-05	2.91601e-05	2.0409e-05	4.22658e-05	2.18035e-05	2.15012e-05	1.86755e-05	2.35825e-05	2.03158e-05	2.38599e-05	2.22286e-05	2.68007e-05	2.12494e-05
Prolyl-Lysine	POS	2.39444e-05	1.02005e-05	1.32584e-05	2.18987e-05	2.96648e-05	8.53187e-06	1.37394e-05	9.8942e-06	5.2049e-09	5.06295e-09	7.25206e-09	1.33658e-05	3.57952e-05	5.10966e-05	5.6799e-09	5.06348e-09	7.35975e-09	9.72535e-06	6.37255e-06	8.90631e-06	8.86721e-06	7.75806e-06	7.27176e-06	7.8035e-06
Racemethionine	NEG	5.12405e-07	1.98279e-06	1.63409e-06	1.61887e-06	8.96022e-07	3.42842e-06	7.94776e-06	1.32136e-05	2.50883e-06	7.15925e-06	4.12411e-06	1.22891e-05	7.35507e-06	1.28235e-05	4.77834e-06	6.48628e-06	4.38194e-06	4.87521e-06	5.66649e-06	5.25264e-06	7.23048e-06	6.73883e-06	5.27999e-06	4.59193e-06
Methylimidazole acetaldehyde	POS	1.5582e-05	1.85715e-05	1.49067e-05	2.10943e-05	9.67071e-06	1.37432e-05	2.52915e-05	0.00010171	8.78384e-05	4.19748e-05	0.000116732	8.58424e-05	1.87079e-05	4.95452e-05	8.51454e-05	2.30692e-05	0.00010317	5.77984e-05	3.11317e-05	3.14833e-05	1.72398e-05	3.91249e-05	2.62912e-05	2.2656e-05
N-Acetyl-L-tyrosine	NEG	1.11898e-06	2.67962e-06	2.57551e-06	1.39665e-06	8.86672e-07	1.45308e-06	3.92618e-06	2.6893e-06	8.77243e-07	1.81129e-06	1.09501e-06	2.27086e-06	1.36285e-06	1.1871e-06	1.76855e-06	2.02239e-06	1.15702e-06	2.82826e-06	1.75557e-06	1.6942e-06	1.19376e-06	1.6663e-06	1.39721e-06	1.58707e-06
N-methyl-L-glutamic Acid	NEG	1.42202e-05	1.20177e-05	8.79899e-06	1.02473e-05	1.10605e-05	7.30681e-06	1.52088e-06	6.59426e-06	9.47939e-06	8.55136e-06	8.22566e-06	4.40959e-06	9.14797e-06	4.57362e-06	1.47469e-05	6.72476e-06	6.18759e-06	3.88318e-06	7.91948e-06	6.56037e-06	5.44114e-06	5.16336e-06	3.99104e-06	4.8477e-06
10-Oxooctadecanoic acid	POS	0.000410704	0.000112506	0.000295587	0.000132173	5.28185e-05	0.000313705	2.45775e-07	5.59251e-07	8.09867e-07	5.06295e-09	1.1571e-06	4.64504e-09	9.60476e-07	3.81139e-09	6.38826e-07	1.13e-07	7.07317e-07	2.61132e-07	3.09476e-05	2.57351e-05	2.66321e-05	2.10826e-05	2.1666e-05	1.95024e-05
Calystegine B5	POS	4.49327e-06	2.31597e-06	3.41854e-06	2.24511e-06	1.57561e-05	2.96772e-06	2.01855e-06	1.5204e-06	2.32395e-05	3.67878e-06	4.64934e-06	2.2001e-06	2.19523e-06	2.54534e-06	9.08697e-05	6.35106e-06	1.32144e-05	3.01036e-06	4.31126e-06	6.5742e-06	4.74326e-06	3.52914e-06	4.29036e-06	4.51347e-06
p-Hydroxymandelic acid	NEG	5.32106e-05	6.36599e-05	3.87061e-05	5.51315e-05	2.13061e-05	5.3923e-05	3.87062e-05	4.40445e-05	4.20999e-05	3.83812e-05	5.58404e-05	4.74308e-05	3.18895e-05	0.000137119	4.8663e-05	3.79152e-05	7.42899e-05	4.13762e-05	2.89312e-05	2.83744e-05	3.18963e-05	2.08792e-05	2.34849e-05	2.75964e-05
L-Cystathionine	NEG	1.17429e-06	1.89227e-06	2.08813e-06	2.92936e-06	2.72313e-06	2.13559e-06	1.02898e-06	8.78969e-07	1.21989e-06	1.13213e-06	8.79473e-07	9.12476e-07	6.8674e-07	1.07417e-06	1.29443e-06	1.10796e-06	1.45477e-06	9.46907e-07	1.4207e-06	1.32019e-06	9.97176e-07	1.11531e-06	1.25112e-06	1.0792e-06
Palmitoleoyl Ethanolamide	POS	0.000133133	8.12837e-05	0.000267187	8.08479e-05	7.47613e-05	0.00014223	4.68881e-05	2.80215e-05	1.91144e-05	2.31243e-05	2.20389e-05	3.38294e-05	7.56642e-05	2.13317e-05	2.00643e-05	1.36535e-05	2.34878e-05	3.60232e-05	5.47959e-05	5.66723e-05	5.798e-05	5.29196e-05	5.19335e-05	5.74875e-05
Kojic acid	NEG	5.49317e-05	6.94831e-05	5.14257e-05	4.58041e-06	0.000139965	4.02466e-05	5.36934e-05	4.23054e-05	3.18581e-05	5.76282e-05	3.59134e-05	8.17319e-05	2.04358e-05	2.39487e-05	3.96823e-05	2.88451e-05	2.68682e-05	4.94936e-05	4.79081e-05	5.09591e-05	5.21558e-05	4.63729e-05	5.62252e-05	4.55939e-05
2,2,6,6-Tetramethyl-4-piperidinone	POS	2.73213e-05	6.97495e-05	3.3536e-05	3.09284e-05	4.12682e-05	4.98191e-05	1.51832e-05	3.93511e-05	1.94248e-05	7.84884e-06	2.98575e-05	1.13705e-05	1.48552e-05	1.19289e-05	2.2908e-05	1.26096e-05	2.83031e-05	1.42438e-05	1.58586e-05	1.73074e-05	1.8692e-05	1.56908e-05	1.74846e-05	1.86073e-05
Prolyl-Arginine	POS	7.98947e-05	0.000104749	6.57111e-05	9.50594e-05	0.000172275	8.86809e-05	2.01638e-05	2.10496e-05	5.60848e-06	5.48526e-06	1.10661e-05	7.84725e-06	2.38063e-05	2.12626e-05	7.62066e-06	2.46278e-06	4.87883e-06	6.85267e-06	3.83858e-05	3.79956e-05	3.53017e-05	3.30116e-05	3.46796e-05	3.84425e-05
Rhamnocitrin	POS	5.21615e-08	6.3645e-08	1.1953e-07	4.37208e-08	1.69413e-07	4.87685e-08	3.31509e-07	4.26529e-07	5.2049e-09	1.98547e-07	2.71266e-08	5.14467e-07	7.43813e-07	1.36847e-06	5.53695e-08	3.61968e-07	4.63989e-08	5.7241e-07	3.24422e-07	4.40122e-07	3.0623e-07	4.26709e-07	3.3838e-07	3.43362e-07
Vanilpyruvic acid	POS	2.74623e-06	2.75928e-06	5.51242e-06	1.66764e-06	3.33874e-06	2.60178e-06	5.28789e-06	3.92906e-06	2.25834e-06	3.34554e-06	3.90564e-06	3.52737e-06	4.99818e-06	1.81169e-06	3.60098e-06	3.86728e-06	2.60191e-06	4.90092e-06	3.29854e-06	3.29599e-06	3.75658e-06	3.79431e-06	5.00955e-06	3.29494e-06
Serylalanine	POS	1.71852e-05	2.38708e-05	3.74017e-05	5.61313e-05	0.000101813	3.34118e-05	5.447e-05	3.05941e-05	6.18698e-05	3.88646e-05	3.67834e-05	3.69318e-05	3.15819e-05	2.95864e-05	3.80488e-05	2.82753e-05	4.37894e-05	4.34403e-05	7.82024e-05	8.77107e-05	8.38766e-05	8.0063e-05	8.3131e-05	8.25402e-05
Glycocholic acid	POS	0.00496405	0.00239929	0.00193858	0.00473774	0.00515349	0.0059724	4.01287e-05	0.000250084	6.46459e-06	2.41672e-05	3.50554e-05	6.52805e-05	0.000163072	5.9105e-05	1.14909e-05	1.6562e-05	4.12893e-05	9.99087e-05	0.00371422	0.00334784	0.00302235	0.00317509	0.00339459	0.00342225
S-[1-[2-(Acetyloxy)ethyl]butyl] ethanethioate	POS	1.32558e-05	1.26677e-05	2.14873e-06	7.74243e-06	1.57602e-05	1.47397e-05	0.000158898	0.000223522	1.98282e-05	7.88992e-05	1.20531e-05	0.000237391	0.000205082	0.000252867	1.77506e-05	0.000173352	9.54662e-06	0.000166882	0.00016035	0.00015953	0.000169138	0.000161745	0.000148703	0.000156234
1-[(5-Amino-5-carboxypentyl)amino]-1-deoxyfructose	POS	1.48552e-06	4.50719e-05	5.88499e-09	1.32496e-06	6.90895e-06	3.63745e-06	0.000142249	8.35125e-06	5.2049e-09	2.48815e-05	7.25206e-09	3.09183e-05	0.000100038	3.32875e-05	5.6799e-09	6.98755e-05	7.35975e-09	4.96023e-05	1.76307e-05	1.77788e-05	1.80821e-05	1.97774e-05	2.11718e-05	2.1356e-05
Asparenyol	POS	1.96781e-06	2.85597e-06	2.87497e-06	1.93958e-06	1.90237e-06	5.06579e-09	3.44958e-06	1.50641e-06	2.1233e-06	7.50017e-06	4.54831e-06	4.56002e-06	1.2994e-05	5.93688e-06	4.89881e-06	3.20693e-06	3.25422e-06	3.29324e-06	6.6394e-06	7.16102e-06	7.39469e-06	8.35763e-06	7.5469e-06	8.63614e-06
2,5-Dihydro-2,4-dimethyloxazole	POS	6.33396e-05	7.8551e-05	5.56542e-05	0.000108554	9.5339e-05	7.41687e-05	4.16745e-05	3.02506e-05	2.29726e-05	9.94717e-05	9.74876e-05	3.47081e-05	0.000231821	3.08137e-05	6.59821e-05	5.69618e-05	5.65012e-05	8.25055e-05	4.63898e-05	5.01135e-05	5.00694e-05	5.33799e-05	4.95589e-05	6.27882e-05
2,6-Dimethylpyrazine	POS	3.32538e-06	4.92949e-06	4.69889e-06	1.01982e-05	1.24634e-05	6.26259e-06	2.30557e-05	5.65464e-05	2.70668e-05	7.09272e-05	2.73791e-05	4.04762e-05	1.77083e-05	1.92556e-05	3.67562e-05	6.08177e-05	6.4972e-05	2.64167e-05	3.69608e-05	4.11551e-05	3.93454e-05	4.25233e-05	3.65905e-05	4.40513e-05
Proline betaine	POS	2.2265e-05	4.57854e-05	2.68556e-05	2.36647e-05	1.93272e-05	1.235e-05	5.97633e-05	2.00159e-05	4.56608e-05	5.00053e-05	1.87698e-05	4.70503e-05	7.58957e-05	3.00977e-05	3.16403e-05	3.35456e-05	1.52788e-05	6.77582e-05	3.59377e-05	2.80166e-05	2.67895e-05	2.40629e-05	2.57714e-05	2.5524e-05
2,5-Dimethyl-3-(methyldithio)furan	POS	9.37941e-05	5.58762e-09	0.000198965	0.00018283	0.000123331	2.65826e-05	7.27579e-06	8.82841e-06	3.93888e-06	1.82731e-05	0.000125112	5.34141e-05	5.8317e-05	2.56724e-06	1.88074e-05	3.51956e-05	3.16369e-06	1.18517e-05	3.86397e-05	4.08007e-05	4.36712e-05	4.28568e-05	4.7508e-05	4.58069e-05
Violanone	NEG	7.27642e-09	3.76513e-05	7.48785e-06	8.52598e-09	1.60274e-05	4.10048e-06	2.32576e-05	1.32279e-05	1.35237e-05	4.90522e-05	3.85223e-05	1.63169e-05	1.11324e-05	2.17767e-05	3.24592e-05	1.53642e-05	1.95851e-05	1.52402e-06	1.98911e-05	1.78393e-05	1.91992e-05	2.29602e-05	1.81158e-05	1.95542e-05
Nervonyl carnitine	POS	5.3373e-06	3.86001e-06	7.48705e-06	4.84589e-06	4.26105e-06	5.51009e-06	4.34728e-06	3.94451e-06	4.9038e-06	4.85538e-06	7.21032e-06	3.99713e-06	2.0845e-05	4.97839e-06	7.19334e-06	7.39824e-06	7.84534e-06	6.59335e-06	6.30382e-06	4.33728e-06	6.56131e-06	4.38235e-06	4.66367e-06	5.93429e-06
2'-Hydroxy-4,4',6'-trimethoxychalcone	POS	8.94022e-05	6.85735e-05	8.00556e-05	4.25809e-05	4.28557e-05	6.75492e-05	5.06924e-05	3.45201e-05	3.68516e-05	7.15139e-05	6.52506e-05	3.35565e-05	9.19194e-05	5.38189e-05	5.63891e-05	4.53151e-05	4.42799e-05	3.9299e-05	5.4088e-05	5.01165e-05	4.53446e-05	4.60243e-05	4.62864e-05	4.50791e-05
Alanyl-Valine	NEG	0.000937286	0.000503526	0.000699324	0.0007795	0.000591965	0.000455459	1.22369e-05	6.22502e-06	9.86791e-06	1.04873e-05	9.70353e-06	1.78995e-05	1.75062e-05	8.23289e-05	7.37458e-06	5.03264e-06	1.37128e-05	2.36449e-05	0.000181763	0.000183713	0.000190138	0.000154672	0.000176957	0.000164186
4-Aminophenol	POS	0.000385171	5.76589e-05	0.00025639	4.09896e-05	0.000351152	0.000100332	8.85026e-05	0.000119138	3.31118e-05	4.99989e-05	7.88942e-05	0.000192786	0.000157436	4.37453e-05	7.20331e-05	9.94057e-05	6.52701e-05	0.000147316	0.000111869	0.000113567	0.00012016	0.000115162	0.000103097	9.90378e-05
Romucosine A	POS	4.50229e-06	2.97351e-07	1.91339e-06	3.25789e-06	1.92895e-06	1.11524e-06	2.34626e-05	2.24282e-05	1.05007e-05	8.85533e-05	6.76479e-06	2.91081e-05	2.58055e-05	2.94231e-05	1.20979e-05	3.54224e-05	5.77575e-06	1.88976e-05	1.56192e-05	1.36005e-05	1.20918e-05	1.66766e-05	1.72234e-05	1.44388e-05
PC(16:1(9Z)/P-16:0)	POS	5.69338e-09	2.56976e-06	5.88499e-09	1.60973e-06	4.83824e-06	5.18266e-07	1.94183e-05	1.69482e-05	5.77656e-05	2.46529e-05	4.37226e-05	1.02986e-05	2.30408e-05	1.30368e-06	6.58591e-05	4.74593e-05	7.9758e-05	9.59718e-06	8.05661e-06	7.17845e-06	6.27203e-06	5.91695e-06	5.32607e-06	6.82342e-06
Histidinyl-Arginine	POS	7.32415e-06	2.70494e-06	5.88499e-09	6.05825e-06	1.12537e-05	3.09896e-06	8.81011e-06	3.71828e-06	5.2049e-09	5.06295e-09	4.09745e-08	6.11147e-06	1.77405e-05	2.82725e-05	5.6799e-09	8.66392e-07	3.06355e-08	6.77192e-06	7.1423e-06	1.03197e-05	8.99698e-06	8.00467e-06	9.06004e-06	8.94582e-06
1'-Acetoxyeugenol acetate	POS	3.32133e-05	1.76196e-05	1.98785e-05	1.18505e-05	1.57606e-05	2.78691e-05	1.80131e-05	5.53084e-06	6.8752e-06	1.07127e-05	1.2458e-05	1.28216e-05	1.43858e-05	1.03801e-05	1.00269e-05	1.43234e-05	8.52424e-06	2.07004e-05	8.63785e-06	8.74258e-06	9.71745e-06	1.03849e-05	1.12749e-05	1.15822e-05
Monoethyl phthalate	NEG	2.05217e-05	1.92363e-05	4.28746e-06	9.59763e-07	1.12127e-05	3.43844e-05	1.05255e-05	2.17114e-05	2.47236e-05	1.19866e-05	1.68547e-05	2.0195e-05	8.36203e-06	1.67805e-05	1.77293e-05	6.68907e-06	1.73898e-05	4.74109e-05	1.11803e-05	1.05804e-05	1.12607e-05	9.09613e-06	1.07145e-05	1.04155e-05
2-Amino-3-methylbenzoate	POS	3.21098e-05	1.33424e-05	2.15411e-05	1.36158e-05	1.2755e-05	2.72407e-05	3.69409e-05	1.85703e-05	1.11215e-05	3.02763e-05	6.2266e-05	2.94916e-05	1.55207e-05	5.31548e-05	1.85584e-05	1.31517e-05	1.24101e-05	3.99682e-05	2.29928e-05	2.29461e-05	1.85429e-05	2.39947e-05	2.4374e-05	2.71833e-05
PS(15:0/14:0)	POS	4.35352e-05	2.89659e-05	2.13274e-05	5.95093e-05	8.48067e-05	5.39728e-05	5.88772e-07	7.29587e-06	5.2049e-09	5.06295e-09	5.53759e-07	4.89484e-07	1.69552e-06	3.45536e-07	5.6799e-09	7.21172e-07	7.35975e-09	1.56704e-07	2.31568e-05	2.18478e-05	1.94278e-05	2.25151e-05	2.17719e-05	2.41394e-05
PC(20:5(5Z,8Z,11Z,14Z,17Z)/15:0)	POS	7.9409e-07	7.46235e-06	3.07886e-06	6.87308e-06	7.12816e-06	2.62321e-06	1.63559e-06	3.18189e-05	2.74082e-05	1.21626e-05	2.76802e-05	1.00669e-05	1.19624e-06	2.23624e-06	2.67238e-05	1.2909e-06	4.43083e-05	1.15489e-05	1.3398e-05	1.22761e-05	1.64199e-05	1.38025e-05	1.26593e-05	9.54801e-06
4-Methyl-2-pentyl-5-propyloxazole	POS	1.50171e-06	1.5593e-06	2.26377e-06	1.49862e-06	9.25762e-07	1.49933e-06	1.17222e-06	1.21199e-06	1.13929e-06	1.30611e-06	2.57135e-06	1.16244e-06	1.88687e-06	9.27824e-07	1.16714e-06	1.34571e-06	2.58101e-06	1.27873e-06	1.18569e-06	8.97417e-07	1.5091e-06	1.02602e-06	1.20856e-06	9.27054e-07
5-Hydroxy-4',7-dimethoxy-6-methylflavone	POS	5.69338e-09	2.6927e-08	6.93268e-08	5.43789e-09	4.36018e-09	1.16425e-07	1.26899e-07	4.21932e-06	2.16669e-06	1.51624e-05	1.14886e-06	1.35802e-06	1.59072e-06	2.91033e-06	2.66527e-06	2.0504e-05	9.9944e-07	6.11875e-07	5.63782e-06	5.66882e-06	5.6834e-06	6.59163e-06	5.18326e-06	4.92907e-06
Demethylated antipyrine	POS	8.13794e-06	7.04924e-06	5.12769e-06	3.49081e-06	5.17111e-06	4.6138e-06	1.08793e-05	9.27016e-06	5.39635e-06	6.68325e-06	7.73262e-06	1.25884e-05	1.43347e-05	1.36447e-05	5.70982e-06	6.08505e-06	4.18977e-06	8.163e-06	6.09825e-06	6.57247e-06	5.86266e-06	5.5958e-06	5.64022e-06	6.21254e-06
16-Methylheptadecanoic acid	NEG	0.00334451	0.0343933	0.00833264	5.62619e-05	0.0110715	0.0209392	0.0158507	0.00551372	0.00356445	0.0118524	0.00745081	0.00618285	0.0155791	0.0034062	0.00510288	0.00833176	0.00610011	0.0100857	0.00744015	0.00677756	0.00737652	0.007462	0.00731219	0.00742103
cis-5-Tetradecenoylcarnitine	POS	5.93674e-06	3.30144e-06	2.26217e-06	7.44536e-07	4.85425e-06	7.86698e-06	9.49826e-07	4.88406e-07	1.36931e-06	8.3734e-07	1.36676e-05	8.87276e-07	5.42902e-07	2.45822e-07	6.44705e-06	8.11375e-07	8.43925e-07	6.65688e-07	4.61758e-06	4.04229e-06	4.28589e-06	3.97395e-06	4.94259e-06	4.17036e-06
Raffinose	NEG	2.69391e-05	9.42559e-06	1.30076e-05	1.57234e-05	1.81703e-05	1.33558e-05	1.65712e-05	1.73053e-05	2.77072e-05	6.2133e-06	2.02485e-05	5.91211e-05	1.05765e-05	8.43918e-06	2.35931e-05	9.98363e-06	2.0754e-05	1.82075e-05	1.92907e-05	2.13432e-05	1.7585e-05	2.34398e-05	2.16137e-05	1.57371e-05
Pseudomonine	POS	5.69338e-09	3.20845e-07	2.93586e-06	4.99131e-08	4.36018e-09	1.84973e-07	9.40734e-06	1.18785e-05	6.05997e-07	1.00008e-05	1.11064e-06	1.04448e-05	4.35516e-06	2.25467e-06	2.12464e-06	1.72183e-05	8.5217e-07	1.13816e-05	5.03079e-06	9.42311e-06	6.8464e-06	7.25738e-06	7.53042e-06	6.19631e-06
N-Hydroxy-1-aminonaphthalene	POS	0.000225048	8.12006e-06	3.248e-05	0.000363607	0.000213978	3.60487e-05	4.88839e-06	3.32186e-06	5.32129e-06	1.10362e-05	9.00977e-06	5.38202e-06	4.49424e-06	1.65843e-06	9.97602e-06	9.97345e-06	1.22343e-05	6.27539e-06	3.2139e-05	4.09852e-05	3.09013e-05	4.76213e-05	4.85282e-05	4.45084e-05
Itaconic acid	NEG	0.000915441	0.00173151	0.00156484	0.000782148	0.00213169	0.00126543	0.000184179	0.000226161	0.000408627	0.000277741	0.00100699	0.000134226	0.000107016	0.000257557	0.000672432	0.000123559	0.000460407	0.000206481	0.000540828	0.000502523	0.000521071	0.000504154	0.000523018	0.000504528
1H-Indole-2,3-dione	POS	5.77045e-06	7.66889e-05	9.33025e-07	5.43789e-09	4.36018e-09	8.49002e-05	0.00188274	0.00273375	0.000169352	0.00155635	0.000125993	0.00251339	0.00214967	0.00162324	0.000161855	0.00122576	0.000112611	0.00244002	0.00134268	0.00148756	0.00152426	0.00148447	0.00150219	0.00151407
Ricinoleic acid	NEG	0.000856745	0.000974183	0.00167397	2.92716e-05	0.0004169	0.00127592	0.000437602	3.3673e-05	4.14394e-05	7.59163e-05	0.000121755	3.99732e-05	0.00016377	0.000203706	6.91793e-05	0.000109705	8.44657e-05	4.71609e-05	0.00020056	0.000214372	0.000208417	0.000306274	0.000244991	0.000235358
N-Isovaleroylglycine	NEG	5.49118e-05	2.81168e-05	1.10023e-05	1.96413e-05	9.79703e-06	2.56402e-05	0.000186252	0.00025597	1.45064e-05	6.78798e-06	7.8675e-06	0.000310459	0.000220869	0.000268188	9.4211e-06	7.74519e-05	5.69226e-06	0.000190028	0.000116885	0.000115007	0.000118587	0.00012031	0.000134557	0.000113568
Glutaminylvaline	POS	0.000118534	5.49984e-06	3.63947e-05	0.000361921	8.90148e-06	6.50339e-05	0.000802445	0.00020914	4.94254e-06	0.000162368	4.29817e-06	0.00034954	0.000285175	0.000184851	2.07731e-05	0.000469297	1.07331e-05	0.000914346	9.62049e-05	0.00014801	0.000140706	0.000119948	0.000150421	0.000114498
Tyrosyl-Valine	POS	5.2473e-06	6.31435e-06	8.93895e-06	7.35084e-06	5.04112e-06	6.08767e-06	1.24782e-05	1.6963e-05	6.74154e-06	1.27846e-05	6.01177e-06	1.91618e-05	1.26473e-05	2.79849e-05	1.18981e-05	6.15023e-05	1.15362e-05	2.0956e-05	1.27882e-05	1.43366e-05	1.39818e-05	1.37686e-05	1.30095e-05	1.37415e-05
2-[4-(3,4-Methylenedioxyphenyl)butyl]-4(1H)-quinolinone	POS	2.03374e-05	0.000166273	4.3918e-05	1.34719e-05	0.000155422	9.47298e-05	1.61238e-05	1.51582e-05	3.6298e-05	0.000239178	1.65559e-05	3.35261e-06	1.56965e-06	9.53337e-06	7.91837e-05	4.38578e-05	2.01388e-05	3.10508e-05	3.3648e-05	3.18642e-05	3.54669e-05	3.26515e-05	3.37992e-05	3.18566e-05
1-Propenyl propyl sulfide	POS	2.67932e-05	7.89693e-05	2.37215e-05	3.55979e-05	5.9531e-05	5.56158e-05	0.000147836	0.000131158	0.000176807	0.000105355	0.000107	3.72009e-05	9.82196e-05	9.71348e-06	0.000236022	0.000112888	0.000302428	8.41462e-05	8.94439e-05	8.52399e-05	9.3078e-05	8.28254e-05	8.54085e-05	8.15647e-05
Histidinal	POS	2.54858e-05	1.99816e-05	1.48729e-05	2.97087e-05	1.35545e-05	3.03225e-05	6.9389e-06	1.12799e-06	5.2049e-09	9.93399e-06	5.57143e-07	8.9104e-06	1.16353e-05	1.50842e-05	5.6799e-09	4.40919e-06	7.35975e-09	9.89245e-06	9.2417e-06	5.78275e-06	6.83116e-06	7.70173e-06	5.92755e-06	1.15573e-05
PC(22:6(4Z,7Z,10Z,13Z,16Z,19Z)/14:0)	POS	5.64128e-06	8.52606e-06	7.94026e-06	1.11057e-05	9.2782e-06	9.94615e-06	1.16213e-05	3.47307e-06	1.32312e-05	1.07474e-05	9.9586e-06	8.51775e-06	1.10009e-05	1.39155e-06	8.21761e-06	6.78124e-06	7.47394e-06	1.10667e-05	5.13041e-06	5.48765e-06	7.82678e-06	5.93668e-06	5.87811e-06	6.01052e-06
Valyl-Proline	POS	0.000108396	9.41136e-05	7.89433e-05	9.49799e-05	0.000147181	8.92979e-05	1.36574e-05	1.35667e-05	7.55385e-06	1.84714e-05	8.71873e-06	9.15139e-06	1.087e-05	8.55647e-06	8.63579e-06	1.56564e-05	1.0413e-05	1.05364e-05	1.57193e-05	1.69668e-05	1.8687e-05	1.88417e-05	1.9338e-05	1.69075e-05
3,4,5-trihydroxycyclohex-1-ene-1-carboxylic acid	NEG	8.49763e-05	5.73364e-05	0.00012245	8.34585e-05	7.227e-05	6.01794e-05	2.98894e-05	3.35774e-05	2.98056e-05	0.000255402	3.99199e-05	2.30258e-05	5.61505e-05	2.06497e-05	2.69946e-05	7.05227e-05	1.66501e-05	3.06507e-05	3.47845e-05	4.05665e-05	4.14404e-05	3.58243e-05	3.96342e-05	3.89566e-05
PC(P-18:1(11Z)/20:1(11Z))	POS	3.86051e-06	5.69765e-06	8.72881e-06	6.57023e-06	3.03102e-05	1.68382e-05	3.01752e-05	1.02668e-05	1.61585e-05	1.73068e-05	1.52869e-05	1.28905e-05	1.46509e-05	1.9402e-06	1.13442e-05	1.32023e-05	1.27901e-05	2.51177e-05	9.60134e-06	1.17847e-05	9.18057e-06	1.0634e-05	9.30542e-06	9.19906e-06
2-Methylglutaric acid	NEG	6.80687e-05	6.53824e-05	2.90858e-05	0.000115778	8.5851e-05	4.06645e-05	3.87142e-06	2.57639e-05	4.89327e-06	3.18789e-05	1.46893e-05	7.61405e-06	1.11593e-05	3.76567e-05	1.4478e-05	5.17151e-05	8.68579e-06	8.56895e-06	1.67781e-05	1.4596e-05	1.38983e-05	1.53748e-05	1.61196e-05	2.0041e-05
Batatasin I	POS	3.88567e-05	2.15219e-05	3.06011e-05	1.29001e-05	1.48832e-05	2.85328e-05	2.20122e-05	1.28098e-05	1.11708e-05	1.69076e-05	1.50859e-05	1.16655e-05	3.33735e-05	2.82697e-05	1.39103e-05	1.12268e-05	1.75263e-05	1.65279e-05	1.46935e-05	1.58271e-05	1.66947e-05	1.44983e-05	1.72881e-05	1.47423e-05
p-Cresol glucuronide	NEG	6.45269e-06	1.37843e-05	5.72592e-06	1.33302e-05	7.1564e-06	1.28995e-05	4.00978e-05	4.82461e-05	9.33423e-05	1.52744e-05	1.73759e-05	3.63083e-05	3.79036e-05	3.16047e-05	1.94805e-05	2.47574e-05	4.29464e-05	8.85125e-05	1.49629e-05	2.17437e-05	2.47874e-05	2.21648e-05	2.66096e-05	2.17152e-05
Lysyl-Tryptophan	POS	1.13404e-05	2.3844e-06	6.68224e-06	8.32191e-06	7.94819e-06	4.87573e-06	5.70223e-07	8.01105e-07	5.16648e-07	5.06295e-09	1.80096e-07	5.57302e-07	1.09807e-06	1.27238e-06	5.12157e-07	5.452e-07	1.20661e-07	9.264e-07	3.15675e-06	2.80307e-06	3.54904e-06	2.40912e-06	2.22857e-06	3.26191e-06
1-(beta-D-Ribofuranosyl)-1,4-dihydronicotinamide	POS	1.4738e-06	5.01267e-07	7.99242e-07	1.23303e-06	2.65971e-06	8.4359e-07	1.17757e-05	9.55402e-05	3.42254e-05	3.69565e-05	4.57982e-05	0.000109418	2.90551e-05	0.000127501	2.90124e-05	7.89834e-05	3.35913e-05	0.000128995	4.49143e-05	5.25354e-05	3.93183e-05	5.70311e-05	5.77196e-05	7.54886e-05
Homoarecoline	POS	5.17941e-06	2.16921e-06	2.36108e-06	1.21112e-05	3.82254e-06	6.00229e-06	2.88429e-05	1.53391e-05	1.14404e-05	8.03917e-06	1.37979e-05	1.24464e-05	8.83061e-06	4.97343e-06	1.14597e-05	1.0914e-05	1.07193e-05	7.1777e-05	6.05107e-06	5.10082e-06	4.66974e-06	5.12716e-06	4.94427e-06	5.08314e-06
Stachyose	POS	1.65778e-07	3.23333e-07	5.88499e-09	5.43789e-09	1.12489e-06	3.99046e-07	1.19041e-06	7.19158e-07	1.05096e-07	6.06528e-07	2.89904e-07	2.9205e-06	7.05763e-07	3.03879e-07	5.31702e-07	3.97793e-07	4.05835e-07	7.369e-07	6.83773e-07	8.84654e-07	6.74006e-07	8.53923e-07	1.04631e-06	1.01849e-06
Urothion	POS	2.17339e-06	9.64748e-06	5.88499e-09	3.42202e-06	8.38387e-06	9.15844e-06	1.23533e-05	2.09852e-05	9.49708e-05	5.06658e-05	2.84832e-05	7.31129e-06	1.72112e-07	9.41397e-07	0.000117258	6.3857e-05	8.51905e-05	1.14978e-05	2.76856e-05	2.48998e-05	2.76987e-05	2.80758e-05	2.98288e-05	2.79408e-05
3-(3,4-Dimethoxyphenyl)-2-propenoic acid	NEG	1.05626e-05	1.10274e-05	1.36619e-05	9.04667e-06	5.56889e-06	9.26283e-06	1.07521e-05	7.73505e-06	6.11176e-06	7.98809e-06	4.41444e-06	5.03689e-06	4.90943e-06	8.22223e-06	2.34209e-05	3.21416e-06	2.54622e-05	1.44714e-05	8.87364e-06	6.39788e-06	7.04519e-06	6.2537e-06	5.96215e-06	5.94139e-06
Saringosterol 3-glucoside	POS	5.69338e-09	9.82417e-07	2.56426e-06	1.88174e-06	8.73468e-07	4.5522e-07	7.11309e-06	4.21333e-06	2.74002e-06	3.9397e-06	1.9317e-06	3.99624e-06	1.01871e-06	3.81139e-09	1.25206e-06	5.525e-07	2.14088e-06	3.17838e-06	2.34709e-06	2.10069e-06	3.20074e-06	2.95675e-06	3.56815e-06	2.05162e-06
(R)-lipoic acid	NEG	0.00388921	0.00253709	0.00229363	0.00469743	0.00174082	0.00265747	0.00339937	0.00220371	0.00173423	0.00214483	0.0015332	0.00231996	0.00404513	0.00205058	0.00157355	0.003405	0.00190148	0.00278229	0.00282402	0.00289646	0.00286808	0.00284329	0.00281532	0.00280244
Dopamine	NEG	2.54442e-06	1.30113e-06	5.13791e-07	4.26331e-06	4.53151e-07	1.04982e-06	2.66185e-06	1.84481e-06	5.41086e-07	2.39394e-06	7.58306e-07	5.25399e-06	2.17743e-06	3.58725e-06	9.12124e-06	3.40313e-06	5.88004e-07	5.39417e-06	2.472e-06	2.38195e-06	2.1426e-06	2.60492e-06	2.66871e-06	3.60992e-06
(3R, 6'Z)-3,4-Dihydro-8-hydroxy-3-(6-pentadecenyl)-1H-2-benzopyran-1-one	POS	0.000543958	0.000429678	0.000390803	0.00205236	0.00333547	0.00411455	0.000480173	0.00294204	3.89039e-06	0.000356962	1.40312e-05	0.00151619	0.000589758	0.00265021	9.06459e-06	0.000385107	2.67079e-06	0.00155074	0.0012344	0.00124888	0.00139867	0.00137472	0.00146788	0.00143588
Aminoadipic acid	NEG	1.62519e-05	1.10478e-05	1.00113e-05	1.38936e-05	1.78599e-05	1.71776e-05	1.25068e-05	1.25663e-05	3.5371e-05	1.83814e-05	2.27481e-05	1.03087e-05	1.22991e-05	1.18588e-05	3.00445e-05	2.63958e-05	2.25291e-05	9.29443e-06	1.79482e-05	1.75599e-05	1.8719e-05	1.72456e-05	1.63119e-05	1.55228e-05
Celereoin	POS	6.61744e-06	5.98144e-06	1.31298e-05	7.63572e-06	4.32019e-06	2.9487e-06	1.03312e-05	3.96222e-06	1.80845e-06	5.36609e-06	6.46811e-06	6.40175e-06	2.95992e-06	1.46028e-05	1.01728e-05	5.54513e-06	6.16777e-06	8.83287e-06	5.15215e-06	4.72906e-06	5.40118e-06	3.31585e-06	4.23507e-06	3.74152e-06
D-Ribulose 5-phosphate	NEG	1.12747e-05	1.26913e-05	6.63529e-06	1.55787e-05	9.8713e-06	1.27113e-05	1.77282e-06	8.81759e-07	4.03272e-06	8.09936e-07	1.73608e-06	1.04987e-06	9.84509e-07	3.04038e-07	1.9403e-06	9.98946e-07	2.66195e-06	1.37381e-06	3.91151e-06	3.35807e-06	3.77368e-06	3.64699e-06	4.31985e-06	4.1531e-06
Macelignan	POS	6.57736e-05	2.44121e-05	3.42664e-05	0.00011688	2.04855e-05	3.54121e-05	1.67438e-06	2.36817e-06	1.71391e-06	2.78161e-06	1.19165e-06	2.83974e-06	2.22454e-06	2.86071e-06	1.96787e-06	9.74938e-06	1.11534e-06	1.62877e-06	9.79845e-06	1.08716e-05	7.14995e-06	1.01007e-05	8.10539e-06	8.0446e-06
3,5-Dihydroxybenzoic acid	NEG	1.56778e-06	2.03962e-07	4.08619e-07	4.16484e-06	1.55063e-06	1.59934e-07	4.31665e-07	4.93804e-07	1.00314e-07	7.93488e-07	1.75897e-07	3.43336e-07	1.59111e-07	5.04586e-07	2.91805e-07	8.32894e-07	7.93551e-08	6.97159e-07	8.00771e-07	9.15864e-07	1.21441e-06	1.29386e-06	6.58976e-07	1.05267e-06
Malonylcarnitine	POS	5.60949e-05	0.000128914	0.000121905	8.15127e-05	0.000512104	0.000141675	6.909e-05	0.000187834	0.000333955	0.000889503	0.000283309	5.94516e-05	6.15871e-05	0.000206387	0.00103691	0.000817198	0.000171749	0.000105664	0.000243056	0.000238478	0.000263041	0.000255139	0.00028718	0.000247549
5,7-Dimethoxyflavone	NEG	0.000136067	8.70609e-05	0.000114614	5.11629e-05	1.21383e-05	0.000159135	0.000143539	0.000421577	7.44791e-09	7.3562e-05	4.29357e-07	0.000480481	7.84285e-05	0.000136611	8.22913e-07	2.65783e-05	9.50181e-09	0.000515381	6.28987e-05	7.87795e-05	7.09503e-05	9.42041e-05	9.33314e-05	9.79969e-05
2-Dodecanone	POS	2.25369e-05	1.02e-05	4.38414e-05	6.22109e-06	4.53067e-06	1.93377e-05	5.9428e-07	1.01064e-07	8.62105e-07	4.24974e-07	7.25206e-09	5.22739e-07	1.84453e-06	3.81139e-09	2.81185e-06	5.06348e-09	7.35975e-09	5.93662e-07	2.19362e-06	1.39318e-06	1.71085e-06	1.89321e-06	1.73804e-06	2.40772e-06
7-Methylguanine	POS	2.49985e-05	5.14377e-05	5.16452e-05	2.74556e-05	2.79903e-05	3.27995e-05	0.000432762	0.000465035	0.000337672	0.000311912	0.000379042	0.000642205	0.00070597	0.000547545	0.000282378	0.000356392	0.000367953	0.000665329	0.000280535	0.000308126	0.000313298	0.000306194	0.000288921	0.000305366
3-Methyl-1-(2,4,6-trihydroxyphenyl)-1-butanone	POS	1.5533e-05	1.72316e-05	6.69581e-05	1.98214e-05	2.29798e-05	1.48673e-05	3.12827e-05	3.05451e-05	9.54936e-06	9.80795e-06	1.35634e-05	1.8302e-05	8.21008e-06	1.17698e-05	1.98166e-05	5.85723e-06	1.39392e-05	0.00012508	1.12114e-05	9.97234e-06	9.95984e-06	1.43443e-05	1.3439e-05	1.05981e-05
Sciadonic acid	POS	3.1933e-05	3.60323e-05	5.65018e-05	4.28577e-05	3.57592e-05	4.36982e-05	1.81873e-05	1.36615e-05	4.15697e-05	1.15731e-05	3.20494e-05	1.06878e-05	1.62857e-05	5.74333e-06	2.73181e-05	1.034e-05	4.16803e-05	1.55641e-05	1.6789e-05	1.74538e-05	1.56879e-05	1.78221e-05	2.0276e-05	1.83346e-05
Formiminoglutamic acid	POS	5.55387e-05	5.97133e-05	5.23323e-05	6.98521e-05	4.03674e-05	4.39178e-05	0.000267908	0.000518197	0.0003478	0.000287234	0.000550342	0.00037069	0.000435224	0.000454252	0.00036043	0.000402326	0.000421678	0.000421987	0.000283156	0.000305243	0.000301654	0.000298686	0.000297306	0.00030143
2-Hydroxymyristic acid	NEG	2.60689e-05	1.55234e-05	2.31627e-05	2.94738e-05	2.40879e-05	3.08112e-05	3.18873e-05	1.91148e-05	1.96172e-05	1.83027e-05	2.02218e-05	2.50178e-05	2.40209e-05	1.99057e-05	1.62246e-05	1.75544e-05	1.5581e-05	2.07269e-05	3.13644e-05	2.44403e-05	2.31549e-05	2.44716e-05	2.17021e-05	2.30639e-05
3-Methoxynobiletin	POS	4.26963e-06	7.34721e-06	9.64841e-06	8.73191e-06	4.82787e-06	2.39463e-06	4.69819e-06	5.05037e-06	8.72383e-06	4.2826e-06	2.48491e-05	3.32225e-06	2.95551e-06	6.23527e-06	1.55245e-05	8.4469e-06	1.76428e-05	6.27347e-06	5.95156e-06	5.68076e-06	4.54554e-06	4.99291e-06	8.18175e-06	5.30098e-06
Flusilazole	POS	5.69338e-09	2.13333e-07	5.88499e-09	5.43789e-09	4.36018e-09	5.06579e-09	8.58654e-05	0.000103368	5.93765e-06	0.000103599	3.5021e-06	5.85845e-05	0.000148016	5.5707e-05	8.52677e-06	9.4081e-05	3.46991e-06	0.00010431	5.20211e-05	5.76864e-05	6.90201e-05	4.14057e-05	3.77721e-05	4.27525e-05
2,4,5-Trimethoxybenzaldehyde	POS	4.48768e-06	7.30384e-06	6.26072e-06	5.07154e-06	9.56997e-06	6.96071e-06	8.17126e-06	1.47649e-05	3.5402e-06	8.98337e-06	1.93257e-05	1.49054e-05	1.76294e-07	6.98386e-06	8.57424e-06	5.9743e-06	4.11291e-05	9.86831e-06	5.61067e-06	7.86394e-06	7.81033e-06	6.96353e-06	7.6712e-06	8.1544e-06
Glabranin	NEG	3.50535e-06	3.36539e-06	3.8164e-06	3.87504e-06	2.69844e-06	7.07185e-06	1.74057e-05	1.26629e-05	2.21135e-06	1.36391e-05	2.40377e-06	6.52806e-06	1.66894e-05	1.37521e-05	4.22884e-06	1.01018e-05	1.55701e-06	1.43975e-05	9.23415e-06	9.80586e-06	9.00115e-06	9.98664e-06	9.66767e-06	1.1118e-05
3-Hydroxyadipic acid 3,6-lactone	POS	0.000130167	4.93745e-05	0.000199531	6.28347e-05	8.86468e-05	7.4143e-05	7.46965e-05	8.42477e-05	7.56442e-05	0.000121026	2.76742e-05	0.000108899	6.61226e-05	2.40964e-05	6.48113e-05	3.88437e-05	0.000110386	0.000136462	8.07e-05	8.13522e-05	7.98073e-05	8.05521e-05	8.28321e-05	7.76075e-05
2-Methylpyridine	POS	1.20104e-05	0.000515499	0.000408276	6.27178e-05	0.000302191	0.000203142	0.000388183	0.000277063	0.000313654	0.000416858	0.000355621	0.000204688	9.03386e-05	0.000182083	0.000776769	0.000213997	0.00039907	0.000366594	0.000241471	0.000230702	0.000228706	0.000246169	0.000224899	0.00022458
Phenylethyl primeveroside	POS	2.1963e-06	4.58794e-06	6.07231e-06	6.90194e-06	4.96426e-06	3.46191e-06	4.88295e-06	4.08479e-06	1.89076e-06	2.68083e-06	2.87336e-06	4.54457e-06	1.74935e-06	8.39772e-07	9.52558e-06	2.65398e-06	7.35975e-09	2.41215e-06	3.39134e-06	3.72332e-06	2.67298e-06	3.11163e-06	3.1345e-06	2.07841e-06
Melamine	POS	2.93896e-06	1.05472e-05	8.40805e-06	5.46618e-06	5.87923e-06	6.3168e-06	0.000107841	0.000128825	5.75986e-05	0.000119331	3.17076e-05	0.000121084	0.000116691	8.29274e-05	5.37918e-05	0.0003034	5.22215e-05	0.000134482	8.80822e-05	9.56877e-05	9.67124e-05	9.74347e-05	9.01422e-05	9.00612e-05
3-Oxo-4,6-choladienoic acid	POS	4.55272e-05	9.00233e-06	4.36321e-06	2.0331e-05	0.000121401	0.00012944	2.32973e-05	0.00138631	5.2049e-09	1.17605e-05	1.26687e-07	0.000368767	3.07735e-05	0.0012153	2.38839e-07	1.92978e-05	7.35975e-09	0.000475616	0.000103262	0.000131635	0.000148476	0.000143103	0.000159818	0.000156602
Asparaginyl-Aspartic acid	POS	1.69064e-06	3.58465e-06	1.79185e-06	2.57492e-06	5.75764e-06	1.17028e-06	1.78125e-06	4.46097e-05	9.33962e-06	1.3398e-05	5.99637e-06	2.23992e-05	3.77012e-06	3.83383e-06	2.14518e-05	4.32472e-05	9.72953e-06	6.11423e-06	9.47037e-06	9.26787e-06	9.12752e-06	1.01901e-05	1.07576e-05	1.05486e-05
Glutarylglycine	POS	8.6632e-07	2.24309e-06	2.81631e-06	2.2189e-06	4.17107e-06	4.14025e-06	8.96854e-07	3.2145e-06	5.56516e-06	2.07523e-06	3.19525e-06	1.04258e-06	8.31068e-07	8.5081e-07	1.05581e-05	2.28938e-06	3.3919e-06	1.61938e-06	3.27066e-06	3.32454e-06	2.60783e-06	2.97759e-06	3.36262e-06	3.30959e-06
1-(m-Methoxycinnamoyl)pyrrolidine	POS	4.12262e-06	3.57316e-06	8.71997e-06	4.49759e-05	5.45631e-05	1.36499e-05	5.11084e-06	5.18103e-09	1.2559e-06	4.45421e-06	1.23134e-06	1.87893e-06	9.98367e-07	3.36629e-06	1.66036e-06	1.06347e-05	6.88045e-07	5.58408e-06	8.56538e-06	8.69223e-06	8.19672e-06	9.84523e-06	8.62564e-06	9.1068e-06
D-Biotin	NEG	6.43971e-06	2.40684e-06	5.69472e-06	1.30897e-05	6.40143e-07	2.70716e-06	1.09502e-05	2.61029e-05	2.5906e-07	1.28759e-05	9.81143e-07	5.30362e-05	8.57452e-06	1.78336e-05	2.34919e-06	4.71318e-06	6.48301e-07	4.89331e-05	3.23377e-06	3.62997e-06	4.09245e-06	3.78747e-06	3.89284e-06	4.78987e-06
(2R)-2-Hydroxy-2-methylbutanenitrile	POS	9.54893e-06	1.5049e-05	1.42368e-05	1.64791e-05	1.18561e-05	1.20183e-05	5.24671e-05	4.55553e-05	4.00864e-05	3.59822e-05	5.0502e-05	3.62918e-05	3.64397e-05	2.35464e-05	5.15363e-05	4.31882e-05	4.52703e-05	4.05371e-05	1.92639e-05	1.96183e-05	2.60342e-05	2.18907e-05	1.74197e-05	1.9772e-05
Malic acid	NEG	1.41796e-05	0.00020299	0.000178303	1.69242e-05	5.69339e-05	1.60103e-05	5.87263e-06	1.54798e-05	2.65696e-05	1.96718e-05	4.21187e-05	2.93687e-05	9.06966e-05	4.25516e-05	3.24665e-05	3.61478e-05	1.60091e-05	1.64065e-05	6.5585e-05	6.13361e-05	5.77994e-05	5.93681e-05	6.00993e-05	6.41131e-05
5-Amino-3-oxohexanoate	POS	1.54073e-05	3.61675e-05	3.00695e-05	3.66438e-05	3.65669e-05	1.90705e-05	1.72739e-05	5.54334e-05	4.38604e-05	6.21468e-05	2.7215e-05	2.07836e-05	1.00681e-05	1.3903e-05	8.95246e-05	3.66202e-05	2.44083e-05	1.72191e-05	2.81602e-05	3.20692e-05	2.43923e-05	2.23677e-05	1.92897e-05	1.94385e-05
LysoPC(18:4(6Z,9Z,12Z,15Z))	POS	1.51104e-06	1.13358e-06	2.75242e-06	7.92004e-07	8.10295e-07	1.49556e-06	1.64142e-07	3.37378e-06	4.18271e-06	1.7695e-05	1.57837e-06	5.15201e-07	4.71422e-07	2.01436e-06	3.86293e-06	4.4294e-05	1.21678e-06	4.7623e-07	3.49785e-06	3.91502e-06	3.99007e-06	5.03921e-06	4.89101e-06	5.72372e-06
Biopterin	POS	3.07103e-06	4.40191e-06	4.9514e-06	2.89271e-06	8.83692e-06	9.64938e-06	8.49717e-06	1.51263e-05	1.46167e-05	3.59421e-05	8.9462e-06	1.19235e-05	2.42007e-06	5.67309e-06	2.75304e-05	2.87037e-05	1.0327e-05	1.33157e-05	1.18351e-05	1.2209e-05	1.36175e-05	1.29639e-05	1.50569e-05	1.34775e-05
Indole-3-carbinol	NEG	8.88191e-06	1.49182e-05	6.70077e-06	7.34446e-06	6.1611e-06	7.35136e-06	6.90174e-06	4.97603e-05	5.34413e-05	2.4449e-05	2.43546e-05	4.68641e-05	6.20618e-06	5.1561e-05	2.94838e-05	1.57363e-05	1.86509e-05	2.97363e-05	2.08528e-05	2.45233e-05	2.36234e-05	1.9012e-05	2.45241e-05	2.1441e-05
D-GalA	NEG	8.93616e-06	5.46624e-05	2.33827e-05	1.78005e-05	4.68075e-05	2.05051e-05	3.92681e-05	4.2694e-05	7.11022e-06	6.42501e-05	2.86412e-05	5.48736e-05	9.57659e-06	8.90096e-05	1.53233e-05	3.96468e-05	6.15082e-06	5.95888e-05	4.74222e-05	4.26682e-05	3.99941e-05	3.99693e-05	3.7613e-05	3.22163e-05
Vitamin A	POS	9.81689e-06	4.12018e-06	7.90413e-06	1.07922e-05	8.84313e-06	4.57789e-06	2.12872e-06	3.66916e-06	1.12772e-06	2.04797e-06	1.70267e-06	3.15911e-06	2.54303e-06	3.44774e-06	3.6945e-06	1.7735e-06	1.50657e-06	2.73252e-06	2.67353e-06	3.51648e-06	1.98422e-06	2.27867e-06	3.66885e-06	3.09089e-06
N-Methylcalystegine C1	POS	7.68099e-06	1.70864e-05	8.68748e-06	4.12008e-05	5.69537e-05	8.81672e-06	3.94557e-06	7.98804e-07	2.02261e-06	4.04668e-06	8.49345e-07	2.9324e-06	2.43749e-06	2.84173e-06	1.18954e-06	1.86923e-05	1.19615e-05	3.28831e-06	4.69601e-06	2.85522e-06	3.99677e-06	3.88479e-06	4.63332e-06	4.48868e-06
Citramalic acid	NEG	0.000352417	0.000132861	0.000259433	0.000197237	0.000311925	0.000186666	0.00014082	0.000154997	0.000304685	0.00034624	0.00019701	0.000128074	0.000288499	0.000101214	0.000155113	0.000102791	0.000198501	0.000139127	0.000223801	0.000174777	0.000156111	0.00016552	0.000143205	0.000161597
(Â±)-Rollipyrrole	POS	5.9755e-06	4.66612e-06	2.43075e-06	4.86218e-06	2.32534e-06	2.88873e-06	5.01656e-07	2.73662e-06	1.332e-06	6.14161e-06	8.09313e-07	1.64827e-06	8.91536e-07	1.38649e-06	1.55497e-06	2.30912e-06	3.06843e-06	4.85864e-07	2.61468e-06	2.53028e-06	2.6921e-06	2.78524e-06	2.75447e-06	1.80936e-06
Fagomine	POS	2.66802e-05	7.12514e-05	4.01931e-05	1.68424e-05	3.24617e-05	2.0845e-05	6.31232e-05	5.90349e-05	9.09782e-05	0.000663889	7.30754e-05	4.64443e-05	8.17252e-05	2.91268e-05	6.16643e-05	0.000118935	6.56017e-05	5.06223e-05	5.90117e-05	5.52247e-05	5.9808e-05	4.81922e-05	5.14592e-05	5.2405e-05
Ascochitine	NEG	1.14166e-05	6.19963e-06	6.30662e-06	5.45746e-06	6.8276e-07	7.64816e-06	1.39163e-06	2.91415e-06	1.74344e-06	1.66538e-06	1.41747e-06	6.7917e-06	9.98062e-07	5.43994e-06	6.49852e-07	6.87569e-07	2.40711e-06	6.41545e-06	3.74816e-06	3.26695e-06	3.66849e-06	3.30655e-06	3.18234e-06	2.45906e-06
3-O-Caffeoyl-1-O-methylquinic acid	POS	4.88761e-05	4.29487e-06	7.05543e-06	5.30681e-06	3.76976e-06	1.8768e-05	1.24691e-05	4.57042e-06	1.79056e-05	2.6237e-06	1.23084e-05	3.27919e-05	3.4185e-05	3.60138e-06	9.90509e-06	1.08634e-05	1.33198e-05	3.47122e-05	9.9749e-06	9.33765e-06	1.35002e-05	8.60479e-06	1.03337e-05	8.57762e-06
Harmine	POS	5.69338e-09	1.51574e-05	7.15181e-05	5.43789e-09	7.01689e-06	4.6671e-06	1.97438e-05	1.30753e-05	5.59004e-05	0.000219034	4.62573e-05	4.01919e-05	3.60561e-05	3.81139e-09	9.71841e-05	9.4853e-05	2.36173e-05	1.50954e-05	2.55614e-05	2.73474e-05	1.67711e-05	3.02363e-05	3.01546e-05	3.09581e-05
3,3',4',5,6,7,8-Heptahydroxyflavone	POS	1.86718e-06	1.10787e-06	5.38078e-07	3.67109e-06	8.58822e-07	2.23126e-06	2.38957e-06	2.0306e-06	9.14383e-07	2.07021e-06	7.25206e-09	8.84764e-07	2.65977e-06	7.22696e-06	1.61684e-06	2.41348e-06	2.29949e-06	3.31878e-06	1.72416e-06	2.10207e-06	2.77289e-06	2.28596e-06	3.25614e-06	2.66947e-06
2-Biphenylol	POS	0.000752973	0.00055102	0.00142412	0.000652121	0.000506952	0.000578674	0.000327664	0.000250049	0.000555725	0.00143091	0.000524606	0.000277598	0.000309326	0.000268223	0.000774261	0.000503721	0.000378458	0.000289893	0.000404772	0.000436712	0.000413516	0.00043364	0.00045466	0.000448995
Malvidin 3-(6-acetylglucoside)	POS	8.49428e-07	1.76085e-06	7.9128e-07	7.78328e-07	6.49724e-07	2.18247e-06	1.92023e-06	8.83685e-07	6.78449e-07	8.93662e-07	1.11015e-06	8.43822e-07	8.94054e-07	4.3177e-07	9.6422e-07	7.79449e-07	1.30436e-06	7.74836e-07	7.58799e-07	9.17396e-07	8.29827e-07	1.07052e-06	5.30547e-07	6.69536e-07
S-(Allylthio)-L-cysteine	POS	7.01809e-07	4.56289e-07	8.68599e-08	1.0667e-07	4.36018e-09	5.06579e-09	3.98538e-06	7.94251e-06	6.63914e-07	8.57804e-06	7.25206e-09	8.01091e-06	1.07884e-05	4.36014e-06	5.6799e-09	5.88079e-06	7.35975e-09	6.76308e-06	5.31362e-06	4.44776e-06	4.47132e-06	3.51337e-06	3.46605e-06	3.90464e-06
Phlorizin	NEG	7.31193e-06	3.62482e-06	5.82377e-06	9.32424e-06	6.60644e-06	6.97837e-06	1.90689e-06	3.30102e-06	2.39692e-06	1.69515e-06	5.16266e-06	2.31849e-06	2.10196e-06	2.08357e-06	3.55155e-06	9.68518e-07	1.4516e-06	3.04251e-06	1.40173e-06	2.4642e-06	2.27785e-06	2.34173e-06	2.82249e-06	3.04457e-06
gamma-Glutamyl-beta-(isoxazolin-5-on-2-yl)alanine	POS	6.04982e-06	2.06005e-06	1.83481e-06	2.01734e-06	6.06031e-06	4.56843e-06	2.71887e-06	1.40941e-05	8.92409e-07	3.74254e-06	4.53209e-07	9.65932e-06	4.42779e-06	6.54818e-06	1.05644e-06	2.15576e-06	3.30478e-07	1.05377e-05	5.77892e-06	3.73766e-06	3.03621e-06	3.98613e-06	4.74873e-06	4.19506e-06
Tryptophyl-Alanine	POS	0.000186218	7.2551e-06	9.64358e-05	0.000151912	0.000111065	7.26907e-05	3.53101e-07	2.49796e-06	5.18866e-06	1.19146e-05	4.24045e-06	1.11252e-06	8.04121e-06	1.47851e-05	1.78319e-05	1.98806e-05	5.44293e-07	8.35074e-07	1.83516e-05	2.08153e-05	1.55425e-05	2.54098e-05	2.2324e-05	2.29268e-05
D-Fructose	NEG	4.33379e-05	4.88155e-05	3.49115e-05	4.68533e-05	4.60318e-05	3.98545e-05	5.80366e-05	4.92011e-05	8.65791e-05	4.82821e-05	6.78052e-05	3.45285e-05	5.15471e-05	4.91219e-05	5.28881e-05	0.000100002	8.22245e-05	3.98768e-05	6.15643e-05	6.15374e-05	5.96873e-05	6.86924e-05	6.10361e-05	6.16233e-05
(all-E)-1,7,9-Heptadecatriene-11,13,15-triyne	POS	2.45956e-06	1.52965e-05	1.13167e-06	4.06918e-06	3.82635e-06	5.97619e-06	1.83739e-05	8.90241e-06	7.69455e-07	2.52483e-06	1.96555e-05	1.30031e-05	2.70371e-05	4.47456e-05	9.68047e-07	8.41822e-06	7.39845e-07	1.61853e-05	5.42724e-06	6.1601e-06	5.25481e-06	4.50162e-06	6.73432e-06	6.44669e-06
3,4,5-Trimethylbenzaldehyde	POS	1.27662e-05	1.50234e-05	1.50801e-05	7.03514e-06	1.42361e-05	1.61697e-05	1.51429e-05	1.00787e-05	8.92427e-06	1.44438e-05	1.21254e-05	9.77101e-06	1.68357e-05	8.31022e-06	1.422e-05	1.07999e-05	1.51008e-05	1.30135e-05	1.43745e-05	1.13955e-05	1.05537e-05	9.659e-06	1.1916e-05	1.20424e-05
Glandulone B	POS	6.51809e-06	4.62338e-07	6.68502e-06	2.68885e-06	3.38909e-05	4.2056e-06	9.92578e-07	4.36752e-06	4.74988e-06	9.96627e-06	6.83447e-06	1.6418e-06	6.80799e-07	1.37451e-06	3.54179e-05	6.04602e-06	3.70164e-05	1.70832e-06	1.24192e-05	1.50077e-05	1.10519e-05	1.14117e-05	1.4202e-05	1.28658e-05
2-Isopropyl-3-methoxypyrazine	POS	2.67093e-06	5.86914e-06	5.51382e-06	2.35134e-06	6.00052e-06	3.95466e-06	1.71234e-05	2.8925e-05	1.95045e-05	4.06181e-05	1.94378e-05	2.42475e-05	1.02381e-05	9.15064e-06	3.00669e-05	0.000345539	2.32396e-05	1.32465e-05	2.30748e-05	2.55126e-05	2.58325e-05	2.74932e-05	1.78608e-05	1.85677e-05
5-Acetamidovalerate	POS	0.00146187	0.00670662	0.0041376	0.00210196	0.00555636	0.0065253	5.38824e-05	0.000115824	0.000793176	8.68753e-05	0.000569039	1.65927e-05	5.86063e-05	1.99254e-05	0.000490878	1.36727e-05	0.000333304	4.5089e-05	0.000246127	0.000246354	0.000249199	0.000211726	0.000220857	0.000184196
Lysyl-Histidine	POS	1.56949e-06	6.33753e-08	2.35041e-07	3.80186e-07	5.79478e-07	2.42693e-07	2.12539e-06	9.98674e-07	5.74957e-08	8.71189e-07	2.14364e-07	1.1234e-06	2.41616e-06	4.16524e-06	5.6799e-09	3.54795e-06	1.73375e-07	1.36498e-06	3.31513e-07	6.33167e-07	5.98272e-07	5.9464e-07	5.15066e-07	5.0255e-07
Diferuloylputrescine	POS	0.00013005	0.000389241	9.512e-05	4.37798e-05	0.000209689	0.000202249	0.000422207	0.00045631	0.000216388	0.000106964	7.92827e-05	0.000121326	0.000293972	0.0001763	9.94801e-05	0.000163085	8.4288e-05	0.000161507	0.000146214	0.000177452	0.000176038	0.000172077	0.000161567	0.000169713
2-Hydroxypyridine	POS	0.000212396	6.51836e-05	0.000137526	7.02991e-05	0.000388682	0.000135093	8.54786e-05	8.36483e-05	2.37298e-05	3.47133e-05	7.80622e-05	0.000137274	9.06047e-05	3.88995e-05	3.35634e-05	3.35865e-05	5.7337e-05	9.61375e-05	6.96063e-05	9.11805e-05	8.99991e-05	8.5508e-05	8.3927e-05	8.37726e-05
L-phenylalanyl-L-hydroxyproline	POS	5.69338e-09	1.03791e-06	3.75889e-06	5.43789e-09	4.36018e-09	5.06579e-09	2.4984e-05	1.10007e-05	5.16791e-06	5.88151e-06	5.39934e-06	9.27281e-06	2.22651e-05	3.81139e-09	3.86331e-06	4.66868e-06	5.16096e-06	6.68929e-06	4.85881e-06	3.5458e-06	5.98982e-06	5.8923e-06	6.40642e-06	6.78737e-06
4-Hydroxyphenylpyruvic acid	NEG	2.6155e-05	2.3728e-05	1.64413e-05	9.58234e-07	4.11922e-05	2.20388e-05	3.26175e-05	2.17435e-05	3.36895e-05	2.7757e-05	5.17061e-05	2.06989e-05	2.01738e-05	1.90424e-05	2.39781e-05	1.36393e-05	2.07141e-05	2.72177e-05	2.49218e-05	2.04441e-05	2.02695e-05	1.2887e-05	2.05046e-05	2.55159e-05
Lysyl-Leucine	POS	0.000243801	0.000142618	0.000132388	0.000109045	0.000405117	0.000222507	1.94338e-05	1.67019e-05	3.07428e-06	5.06295e-09	2.8781e-06	1.71461e-05	4.09025e-05	0.000128673	5.6799e-09	5.06348e-09	1.10988e-06	1.91229e-05	5.97492e-05	5.06755e-05	5.07088e-05	5.48029e-05	4.62787e-05	4.95239e-05
Koenimbine	POS	9.55375e-06	1.77467e-05	4.73048e-05	1.05987e-05	1.4874e-05	2.68998e-05	3.15989e-05	2.00912e-05	2.84529e-05	2.96507e-05	2.87586e-05	2.02379e-05	1.10555e-05	4.96083e-06	6.35351e-05	6.37257e-05	2.21937e-05	3.84176e-05	2.57205e-05	2.04223e-05	3.62203e-05	2.72362e-05	1.76234e-05	2.79535e-05
Triphasiol	POS	1.75616e-06	7.23827e-07	1.76734e-06	4.68926e-07	1.23962e-05	1.44025e-06	3.53499e-05	2.13358e-05	8.56197e-07	1.13528e-05	7.50262e-07	3.9858e-05	3.91047e-05	3.65157e-05	2.66035e-06	4.51455e-06	1.95284e-07	3.62386e-05	1.40956e-05	1.46898e-05	1.53695e-05	1.39803e-05	1.21934e-05	5.65186e-06
Maltotetraose	NEG	1.02846e-06	1.25113e-06	5.24388e-08	1.10208e-06	5.12435e-07	1.3903e-06	2.05663e-06	1.27409e-06	1.21013e-07	1.06173e-06	7.81747e-07	9.37125e-06	1.295e-06	9.59017e-07	4.40234e-07	7.74092e-07	7.50455e-07	8.51319e-07	1.92679e-06	1.94051e-06	2.14696e-06	2.36702e-06	2.16347e-06	2.08908e-06
Vanillin	NEG	7.47802e-05	5.44135e-05	5.2609e-05	8.82588e-05	9.44871e-05	9.46336e-05	3.09899e-05	3.91901e-05	2.68791e-05	3.92295e-05	2.7628e-05	4.05295e-05	2.13411e-05	1.73303e-05	2.48338e-05	1.88742e-05	2.10964e-05	3.33307e-05	3.88828e-05	4.80352e-05	3.93903e-05	2.71554e-05	2.92724e-05	2.94283e-05
12-Ketodeoxycholic acid	NEG	7.88041e-06	1.02804e-05	3.60844e-06	3.45123e-06	5.62018e-06	2.50529e-05	3.3767e-05	0.000163392	4.77118e-07	1.73134e-05	6.21706e-07	0.000110178	0.000212231	0.000532924	1.16238e-06	3.06416e-05	4.87598e-07	9.00803e-05	6.73262e-05	6.22682e-05	5.13227e-05	4.23275e-05	5.20236e-05	4.52316e-05
ADP	POS	2.48363e-06	4.91308e-07	4.95033e-07	1.80087e-06	4.68326e-07	1.36337e-06	5.1783e-09	1.66565e-07	2.595e-06	2.31563e-07	8.02914e-07	4.64504e-09	2.92317e-08	3.81139e-09	1.34745e-06	2.01015e-06	1.95397e-06	5.18509e-09	1.71614e-06	2.50937e-06	1.39719e-06	1.26941e-06	1.89179e-06	1.90707e-06
19(20)-EpDPE	POS	4.00313e-05	7.83372e-06	2.23391e-05	5.3493e-05	4.68815e-05	0.000101496	5.4831e-07	5.18103e-09	5.2049e-09	5.06295e-09	1.8745e-07	1.92054e-06	8.97897e-07	3.13519e-06	5.6799e-09	1.58273e-07	7.35975e-09	1.93989e-06	4.29472e-06	4.83148e-06	2.70776e-06	5.24018e-06	3.36955e-06	5.33068e-06
Glutaminylproline	POS	4.89278e-06	2.98286e-05	3.6964e-06	1.09156e-05	1.50893e-05	1.78566e-05	4.0761e-06	4.05516e-06	2.94367e-06	3.22189e-06	3.50062e-06	6.02973e-06	2.44025e-06	2.01323e-06	2.22641e-06	7.58391e-06	4.78062e-06	3.82606e-06	4.81725e-06	3.8584e-06	4.17255e-06	2.65325e-06	2.79676e-06	2.80801e-06
1,3-Diacetoxy-4,6,12-tetradecatriene-8,10-diyne	POS	1.86578e-07	5.00464e-08	4.35822e-08	5.43789e-09	1.46356e-06	1.0477e-07	6.56358e-07	3.08231e-06	3.18074e-06	3.79839e-05	1.94639e-06	1.27896e-06	7.21425e-07	1.48848e-06	6.88907e-06	1.30813e-05	8.62937e-06	3.5172e-06	2.88924e-06	3.75371e-06	3.67945e-06	3.82361e-06	4.00614e-06	4.23305e-06
L,L-Cyclo(leucylprolyl)	POS	3.64811e-06	7.75127e-06	1.9503e-05	6.07658e-06	5.36033e-06	8.20822e-06	8.40587e-06	1.00805e-05	6.11197e-06	7.04291e-06	2.44265e-05	7.02369e-06	3.93387e-06	1.60921e-06	7.97452e-06	2.13459e-05	8.55469e-06	1.04468e-05	8.72509e-06	9.2354e-06	8.01575e-06	1.06414e-05	9.97061e-06	8.36842e-06
Dihydrosinapic acid	POS	2.18732e-05	1.33319e-05	1.83202e-05	2.02072e-05	3.11775e-05	5.90679e-05	2.11493e-05	2.15434e-05	4.00625e-05	2.82502e-05	3.83297e-05	1.92773e-05	2.3017e-05	8.40351e-06	2.53579e-05	1.79184e-05	2.84011e-05	1.97477e-05	1.23909e-05	1.85673e-05	2.00609e-05	1.82895e-05	1.72169e-05	1.60463e-05
Prulaurasin	POS	5.69338e-09	4.03189e-08	1.60859e-07	5.43789e-09	4.36018e-09	2.1706e-07	2.85048e-06	1.08413e-05	2.00125e-07	3.09458e-06	5.22751e-08	2.79752e-06	5.46276e-06	1.56909e-06	3.0458e-07	6.17374e-05	3.21742e-07	4.43508e-06	2.45875e-06	2.30023e-06	2.925e-06	2.40872e-06	3.35503e-06	3.13319e-06
6-Dimethylaminopurine	NEG	1.16709e-05	1.35532e-05	8.82238e-06	8.50594e-06	1.15305e-05	1.04707e-05	7.04029e-06	4.71754e-06	4.23534e-06	3.11876e-05	7.18302e-06	3.55282e-06	1.35459e-05	1.57622e-06	8.1812e-06	4.8131e-06	1.46136e-06	4.4426e-06	9.79098e-06	7.50831e-06	8.95793e-06	5.69641e-06	6.99523e-06	5.43728e-06
Gallic acid	NEG	3.42454e-06	4.84877e-06	1.60951e-06	1.04729e-06	5.87719e-06	3.82419e-06	3.89858e-05	6.57321e-06	4.80131e-06	4.63865e-06	2.65047e-05	4.04296e-06	2.80605e-05	7.50347e-06	1.07003e-05	4.66886e-06	2.06477e-05	7.8244e-06	4.09122e-06	5.21912e-06	4.53531e-06	3.48034e-06	3.99887e-06	3.67629e-06
Malvidin 3-glucoside	NEG	6.40219e-06	8.27162e-06	1.52089e-05	7.13873e-06	3.7242e-06	7.00557e-06	9.6671e-06	2.72026e-06	6.97965e-06	2.47668e-06	2.89109e-06	2.36547e-06	4.32221e-06	3.15872e-06	7.03495e-06	5.87055e-06	6.20925e-06	7.06338e-06	2.90534e-06	3.09997e-06	3.45695e-06	3.43244e-06	2.22523e-06	3.08884e-06
alpha-Zearalenol	POS	1.17131e-07	2.84861e-06	4.02228e-06	7.70819e-07	1.20994e-05	2.18457e-06	2.00719e-05	3.36197e-05	1.72439e-05	2.75615e-05	2.14257e-05	1.00337e-05	1.21152e-05	9.89796e-06	1.84486e-05	5.65085e-05	1.21604e-05	1.36853e-05	1.22756e-05	1.38922e-05	1.07766e-05	1.21303e-05	7.41123e-06	1.24827e-05
N-Methyl-1-deoxynojirimycin	POS	1.15898e-05	1.3178e-05	1.79394e-05	1.48895e-05	5.6454e-06	1.20538e-05	7.69071e-06	3.45268e-06	7.50575e-05	1.0113e-05	3.9918e-05	4.64097e-06	4.12247e-06	1.87184e-06	3.46933e-05	1.36005e-05	3.77235e-05	4.28521e-06	3.2397e-06	3.09521e-06	3.84468e-06	3.6027e-06	6.22161e-06	4.20646e-06
1-(3-Hydroxy-4-methoxyphenyl)-1,2-ethanediol	POS	3.40975e-05	7.66495e-05	9.71363e-05	6.00402e-05	7.20351e-05	3.58214e-05	7.75247e-05	9.15246e-05	7.1593e-05	0.000133219	0.000188939	3.44781e-05	3.2625e-05	9.81686e-06	0.000111041	3.93396e-05	8.60671e-05	4.78287e-05	3.17921e-05	3.09937e-05	3.18576e-05	3.37179e-05	2.47136e-05	3.41132e-05
Resveratrol	NEG	9.1035e-05	0.000140956	2.49113e-05	0.000144915	0.000244029	6.95744e-05	0.000228211	0.000127767	0.000376631	0.000323686	0.000135521	0.00148795	0.000530906	0.000136764	0.000261657	0.000970384	0.000241488	0.00148793	0.000577191	0.000524158	0.000558041	0.000542463	0.000557041	0.000535544
2-Piperidone	POS	9.17185e-05	0.000107912	9.29024e-05	0.000107362	0.000130982	0.00013095	0.000392729	0.000137057	8.10389e-05	0.000108299	0.000111756	0.000231648	0.000874564	0.000491618	6.6122e-05	0.000125911	6.1901e-05	0.000342182	0.000111414	0.000121817	0.000133875	0.000143559	0.000136511	0.000139148
Histidinyl-Threonine	POS	7.92868e-07	1.30799e-06	4.01236e-07	4.91623e-07	3.60862e-06	1.85106e-07	1.10296e-06	2.53095e-06	2.18242e-06	6.7438e-06	1.90974e-06	2.35783e-06	6.45248e-07	4.13333e-07	2.7849e-06	7.09736e-06	2.56077e-06	1.61788e-06	2.45221e-06	3.5205e-06	1.99607e-06	2.63606e-06	3.37665e-06	3.1259e-06
(S)-Abscisic acid	NEG	2.15827e-06	2.95996e-06	2.65756e-06	4.25345e-06	2.25055e-06	1.77794e-06	4.54624e-06	4.03329e-06	1.23541e-06	2.49467e-06	6.88048e-07	4.75404e-06	3.76214e-06	5.68736e-06	2.0381e-06	2.988e-06	1.4387e-06	6.48238e-06	3.80913e-06	4.2358e-06	3.71909e-06	4.30404e-06	4.53502e-06	4.42783e-06
H-LEU-VAL-OH	NEG	0.00317857	0.00159279	0.00226221	0.00263353	0.00378291	0.0031136	9.68979e-05	6.33479e-05	2.02015e-05	2.60647e-05	4.9701e-05	0.000153374	0.000146883	0.000375369	8.32948e-06	2.031e-05	2.33935e-05	0.000156336	0.000820928	0.000844693	0.000824219	0.000820012	0.00080658	0.000785918
Bergapten	NEG	0.000281192	0.000923855	0.000226303	0.000186547	0.000101194	0.000234893	0.000554322	0.000128003	0.000432265	0.000474709	0.000249418	0.000179916	0.000213097	0.000546414	0.000371901	0.000767773	0.00099543	0.000340069	0.000203769	0.000244269	0.000200463	0.000165713	0.000161783	0.000187641
1-(1-Pyrrolidinyl)-2-propanone	POS	8.97593e-06	2.51942e-05	5.31747e-05	1.08882e-05	2.39177e-05	1.34927e-05	0.000145728	0.00021953	6.40891e-05	7.88304e-05	6.60949e-05	0.000115092	0.000189125	0.000248278	0.000128861	0.000160652	9.17966e-05	0.00014024	7.16697e-05	0.000100664	8.81337e-05	8.14401e-05	7.17644e-05	7.4292e-05
Phloretin	NEG	1.09987e-05	3.22482e-06	7.46174e-06	2.84654e-06	1.87665e-06	1.30545e-05	9.26503e-07	3.03119e-06	1.50427e-07	1.61131e-06	6.65801e-08	5.62546e-06	3.48804e-06	7.55758e-06	2.14741e-07	3.59799e-07	1.27875e-07	5.74979e-06	2.81317e-06	3.16869e-06	3.15003e-06	3.17363e-06	3.13044e-06	2.77682e-06
Indole	POS	0.000307804	0.0230277	0.000711841	0.000140886	0.000355376	0.000404144	0.00122213	0.00136947	0.000650659	0.000966466	0.00071314	0.00159175	0.00149341	0.00167065	0.000488024	0.00110558	0.000486963	0.0013441	0.000877335	0.000826414	0.000832421	0.000840765	0.000808313	0.000830563
4-Hydroxy-4-(3-pyridyl)-butanoic acid	POS	0.000163898	0.000711547	0.000349048	2.75561e-05	0.000329893	0.000389615	1.90726e-05	2.22511e-05	0.000227365	7.48083e-05	0.000392006	1.18304e-05	3.05851e-05	1.54051e-05	0.000847811	6.75316e-06	0.000116392	1.95853e-05	3.90223e-05	3.81506e-05	3.49782e-05	3.44551e-05	2.83015e-05	3.05275e-05
PC(P-18:1(9Z)/14:1(9Z))	POS	5.69338e-09	2.91881e-06	7.07279e-07	1.47789e-06	3.7453e-06	1.50094e-06	9.25983e-06	7.03322e-06	8.37193e-06	7.1464e-06	2.84426e-05	6.05743e-06	5.99112e-06	2.45669e-06	9.51326e-06	7.16399e-06	1.18645e-05	7.50786e-06	3.98937e-06	5.52707e-06	5.43027e-06	6.92724e-06	5.85298e-06	5.65677e-06
N-Glycolylneuraminic acid	NEG	1.22934e-06	8.68996e-07	6.50304e-07	1.77313e-06	1.41356e-06	1.10865e-06	1.65304e-07	2.67753e-07	8.90454e-07	2.26271e-07	6.20314e-07	2.66455e-07	2.74285e-07	4.13892e-07	5.98837e-07	2.84912e-07	5.06909e-07	3.38653e-07	5.25594e-07	8.22078e-07	7.16377e-07	4.75707e-07	7.07123e-07	6.06029e-07
Formylanthranilic acid	NEG	4.15857e-05	5.4912e-05	6.75489e-05	5.1098e-05	7.27252e-05	6.06727e-05	5.64332e-05	3.62245e-05	5.04043e-05	7.0521e-05	0.000133305	4.03282e-05	3.66389e-05	1.44687e-05	4.34354e-05	1.24484e-05	3.62278e-05	3.15607e-05	4.95204e-05	4.86104e-05	4.45606e-05	5.10899e-05	4.57644e-05	4.66676e-05
Hovenine A	POS	4.38622e-06	1.03261e-06	2.08495e-06	2.57456e-06	2.87648e-06	4.26327e-06	1.07639e-07	2.52071e-07	5.2049e-09	5.06295e-09	7.25206e-09	4.43668e-07	6.1256e-07	1.43067e-06	5.6799e-09	5.06348e-09	7.35975e-09	1.79229e-07	1.19203e-06	7.29487e-07	8.5042e-07	8.66391e-07	9.31048e-07	8.29659e-07
L-Coprine	POS	2.68411e-06	3.69924e-06	2.02079e-06	2.44587e-06	4.62309e-06	2.76723e-06	3.95043e-06	1.90865e-06	1.58069e-06	1.51867e-06	1.1574e-06	3.80279e-06	3.51651e-06	4.99934e-06	1.69601e-06	2.20908e-06	1.38359e-06	4.22234e-06	3.09572e-06	4.40724e-06	3.21856e-06	3.01002e-06	3.45088e-06	3.84215e-06
PC(18:3(6Z,9Z,12Z)/15:0)	POS	1.60142e-05	8.93975e-05	6.7364e-05	8.64567e-05	0.000111483	4.15226e-05	0.000147052	0.000307498	0.000261706	0.000178658	0.000368544	0.000225282	0.000127401	0.000108025	0.000205594	0.000152292	0.000344313	0.000237765	0.000220096	0.000193591	0.000221757	0.000225737	0.00021924	0.000218617
Ethylmalonic acid	NEG	6.26153e-05	0.000420332	0.000118879	9.12218e-05	0.000122244	9.9998e-05	3.86168e-05	4.90662e-05	4.22876e-05	5.74867e-05	5.00409e-05	4.67636e-05	2.56931e-05	4.17762e-05	0.000103403	1.75419e-05	5.56718e-05	5.68078e-05	6.86383e-05	6.79258e-05	6.88909e-05	7.49043e-05	7.76343e-05	7.11897e-05
4-(1-Methylethenyl)benzaldehyde	POS	3.90645e-06	1.54598e-06	1.86894e-06	8.30286e-07	5.23948e-06	1.91079e-06	9.13691e-06	1.93634e-05	5.04919e-07	2.77518e-06	1.01625e-06	1.87724e-05	9.34402e-06	2.50413e-05	1.67205e-06	2.57057e-06	2.41935e-06	1.73715e-05	7.26523e-06	9.60896e-06	8.26132e-06	8.09961e-06	7.41821e-06	7.93492e-06
Prolyl-Hydroxyproline	POS	2.00937e-05	6.66919e-06	7.52095e-06	8.78734e-06	1.93323e-06	8.38051e-06	3.98165e-06	1.16381e-05	3.59808e-05	6.71374e-05	2.42042e-05	4.33974e-06	4.33825e-06	3.62687e-07	6.80402e-05	1.87157e-05	5.5716e-05	3.02603e-06	2.29798e-05	2.23764e-05	2.61766e-05	2.57961e-05	2.37525e-05	1.98946e-05
17-Hydroxyprogesterone	POS	3.02407e-06	1.22372e-07	5.88499e-09	1.40815e-06	2.43094e-06	6.39559e-07	1.67577e-07	5.18103e-09	5.2049e-09	5.06295e-09	7.25206e-09	4.58211e-07	1.09436e-06	4.62233e-06	5.6799e-09	5.06348e-09	7.35975e-09	5.04174e-07	8.69356e-07	1.20631e-06	7.54362e-07	1.33995e-06	1.02263e-06	1.1743e-06
Acetylhomoserine	POS	0.003914	3.52358e-06	7.22473e-06	0.00287352	1.01621e-05	0.00222413	2.17529e-05	2.86703e-05	1.68985e-05	3.80546e-05	1.50623e-05	3.97288e-05	1.51177e-05	2.47537e-05	1.89765e-05	6.72312e-05	1.11935e-05	3.67186e-05	1.37494e-05	1.94265e-05	1.76971e-05	1.88618e-05	1.7659e-05	1.97761e-05
1',2'-Dihydro-1,1'-dimethyl-2'-oxo-4,4'-bipyridinium(1+)	POS	9.33042e-07	3.147e-06	9.73685e-07	4.72855e-06	7.02273e-06	9.97942e-07	3.81165e-06	2.37517e-06	8.17484e-06	1.95156e-06	8.84498e-06	2.34856e-06	2.48711e-06	3.81139e-09	8.65908e-06	5.75356e-06	2.33174e-05	3.31805e-06	1.70137e-06	7.15759e-07	1.62652e-06	1.14448e-06	1.11739e-06	1.46694e-06
Epinine	POS	4.03717e-05	4.36807e-06	5.64643e-06	3.04659e-05	6.67399e-06	9.92891e-06	0.000102703	0.000206736	5.26565e-05	7.09566e-05	1.25959e-05	6.59697e-05	4.67131e-05	3.04643e-05	2.96531e-05	0.000341434	2.20888e-05	3.48596e-05	8.7984e-05	4.77991e-05	4.10636e-05	7.48835e-05	6.62149e-05	6.03525e-05
Lysyl-Glycine	POS	6.89016e-05	3.81446e-05	2.03511e-05	4.61499e-05	0.000103842	5.60265e-05	3.50119e-05	3.82633e-05	9.50762e-06	1.63681e-05	6.90731e-06	4.5597e-05	7.6309e-05	0.000158976	8.01229e-06	1.36151e-05	2.42754e-06	4.12264e-05	8.30214e-05	8.84662e-05	9.31355e-05	9.85058e-05	8.96365e-05	8.60535e-05
Chrysoobtusin	POS	1.20292e-06	5.7757e-06	9.98812e-06	1.27112e-06	9.68139e-06	2.55388e-06	7.95976e-06	7.32878e-06	3.12352e-06	6.26809e-06	4.5623e-06	2.57883e-06	1.18067e-05	3.169e-06	5.01532e-06	6.38526e-06	2.82762e-06	4.05182e-06	7.52854e-06	7.8084e-06	7.76314e-06	8.84288e-06	7.69149e-06	7.99415e-06
1-Isothiocyanatopentane	POS	9.32912e-06	8.9536e-06	8.82332e-06	1.46675e-05	9.07464e-06	1.20585e-05	4.24129e-05	6.66922e-05	4.87391e-06	1.96304e-05	1.45581e-05	4.13263e-05	4.24134e-05	4.63007e-05	9.59288e-06	2.90098e-05	1.50047e-05	5.60423e-05	1.43824e-05	1.50812e-05	1.39278e-05	1.38574e-05	1.37936e-05	1.97709e-05
2'-Hydroxyacetophenone	POS	7.06471e-05	0.000112193	0.000117405	6.45275e-05	0.000134736	0.000119833	0.000112874	0.00011766	0.000114552	8.71044e-05	0.000186894	8.07178e-05	0.000130006	5.63605e-05	0.000159797	9.33539e-05	0.000141703	0.000104611	7.73676e-05	8.11738e-05	8.86148e-05	8.34646e-05	8.87206e-05	8.88374e-05
5-Aminopentanoic acid	POS	6.23406e-05	6.34958e-05	7.84802e-05	6.05765e-05	7.51301e-05	6.77398e-05	5.48661e-05	6.04608e-05	5.27439e-05	0.00010392	0.00010178	4.13309e-05	5.6033e-05	3.71254e-05	0.000106762	7.46439e-05	0.000150019	4.95587e-05	5.05357e-05	4.50255e-05	6.44008e-05	6.50311e-05	5.34609e-05	5.60279e-05
1-Nonene	POS	4.2787e-06	6.26884e-07	2.61253e-06	9.4602e-07	2.56535e-05	1.59479e-06	2.06075e-06	7.17491e-06	2.17994e-06	7.41683e-06	2.22992e-06	3.78131e-06	6.04686e-07	1.2751e-06	1.86167e-05	4.69109e-06	3.82542e-06	2.71238e-06	8.58263e-06	7.8077e-06	8.75354e-06	7.25979e-06	6.70238e-06	8.80344e-06
N2-Succinoylarginine	POS	5.69338e-09	2.85058e-07	1.16587e-06	5.43789e-09	4.0185e-07	1.74381e-06	3.71442e-06	5.69177e-06	4.92694e-06	1.91007e-06	4.38863e-06	2.92503e-06	3.29072e-06	1.25545e-06	2.62955e-06	4.60005e-05	2.83806e-06	7.8407e-06	5.17852e-06	5.52304e-06	4.25824e-06	4.95902e-06	5.94456e-06	5.32091e-06
Blepharin	POS	1.67275e-06	1.17869e-06	4.6932e-06	1.29044e-06	9.3154e-07	1.77511e-06	5.96976e-06	6.42308e-06	5.71047e-06	9.7477e-06	6.43482e-06	4.54466e-06	1.26505e-06	5.06641e-07	6.71931e-06	9.60305e-06	3.27722e-06	7.81996e-06	4.36124e-06	1.87262e-06	2.84166e-06	4.16574e-06	3.47853e-06	3.71073e-06
Chorismate	NEG	5.96886e-06	2.93597e-05	6.17673e-05	5.32767e-05	5.91802e-05	3.93178e-05	6.97724e-05	3.48708e-05	2.63201e-05	5.89176e-05	5.27805e-05	5.65694e-05	1.34836e-05	2.40972e-05	0.00015168	2.3344e-05	4.80855e-05	8.16759e-05	3.69764e-05	3.89816e-05	4.24295e-05	3.6823e-05	4.0308e-05	4.21652e-05
1,2,3,4,Tetrahydro-1,5,7-trimethylnapthalene	POS	2.28969e-05	1.97081e-05	2.27838e-05	1.33008e-05	1.14971e-05	2.53596e-05	1.68589e-05	1.31052e-05	1.00793e-05	1.03697e-05	1.81777e-05	2.29415e-05	1.68775e-05	2.047e-05	1.76497e-05	1.3202e-05	1.36488e-05	1.59113e-05	1.49949e-05	1.23157e-05	1.4858e-05	1.45649e-05	1.15639e-05	1.21625e-05
Coniferyl alcohol	POS	5.093e-05	4.35333e-05	6.22476e-05	5.27107e-05	3.3307e-05	0.000129455	0.000318439	6.17265e-05	2.86641e-05	5.1982e-05	4.66107e-05	8.2118e-05	3.45858e-05	4.56622e-05	0.000317327	0.000167967	4.509e-05	7.92145e-05	3.24189e-05	3.78303e-05	3.8355e-05	3.98991e-05	3.94268e-05	4.28833e-05
N-Acetyl-L-glutamate 5-semialdehyde	POS	4.73919e-05	0.000142682	0.000450203	7.61424e-05	1.11859e-05	0.00028508	2.34266e-05	1.17525e-05	9.38601e-05	1.25388e-05	1.57732e-05	2.24727e-05	2.70729e-05	9.8113e-06	1.97495e-05	9.86235e-06	9.81387e-06	1.41292e-05	1.69331e-05	2.06291e-05	1.71998e-05	2.87257e-05	2.44535e-05	2.33224e-05
Alanylglycine	POS	8.66166e-05	4.33562e-05	0.000130779	5.7162e-05	0.000162069	0.000113731	1.39143e-05	6.83232e-06	6.61259e-06	4.13798e-06	5.88872e-06	1.05153e-05	1.51165e-05	1.03198e-05	5.04384e-06	4.16333e-06	7.30081e-06	9.24297e-06	2.66312e-05	2.87962e-05	2.08036e-05	3.16158e-05	3.58278e-05	3.49984e-05
3,4-Dihydro-2H-1-benzopyran-2-one	POS	3.64057e-05	1.30366e-05	1.00303e-05	8.39021e-06	9.12181e-06	3.12243e-05	0.000222306	0.000239757	0.000102761	0.000187209	9.38453e-05	0.000295471	0.000234662	1.55688e-06	0.000121346	0.000208456	8.19078e-05	0.000232179	0.000142975	0.000129659	0.00014667	0.0001468	0.000142802	0.000128458
Pyrophaeophorbide a	POS	0.00180733	0.00100911	0.00141797	0.00041575	0.000575197	0.00147962	0.000940351	0.00133798	2.05012e-05	0.000575842	5.51038e-05	0.00163494	0.00215467	0.00211868	8.72409e-05	0.000835829	4.1713e-05	0.00194505	0.00100992	0.00109771	0.00106665	0.000963889	0.000969214	0.00102954
Glutamyllysine	POS	0.000146197	7.7021e-05	7.00137e-05	8.42331e-05	0.000164188	0.000102117	5.1783e-09	6.87644e-06	5.2049e-09	5.06295e-09	7.25206e-09	8.44195e-06	9.67129e-06	2.60793e-05	5.6799e-09	5.06348e-09	7.35975e-09	5.18509e-09	4.44387e-05	5.1336e-05	4.95695e-05	4.59274e-05	4.57822e-05	4.69734e-05
7-Aminomethyl-7-carbaguanine	POS	0.000177111	0.000175159	0.000141679	9.83748e-05	0.000104882	0.000110103	0.000141401	0.000107698	0.000102841	0.000344919	0.00016003	6.90506e-05	6.25345e-05	5.89145e-05	0.000121038	0.000174347	9.06277e-05	9.80225e-05	9.37139e-05	8.33028e-05	9.47368e-05	8.41854e-05	8.93258e-05	8.10556e-05
Lysyl-Tyrosine	POS	1.18349e-05	1.22612e-05	8.00136e-06	9.32053e-06	2.19483e-05	7.85519e-06	0.000207078	0.000124207	0.000368134	8.72329e-05	0.000303158	0.000173922	0.000206264	0.00012281	0.000301449	7.0358e-05	0.0002535	9.6759e-05	0.000142235	0.000138115	0.000140711	0.000146528	0.000145285	0.0001515
5-Hydroxyconiferyl alcohol	POS	0.000121889	0.000172256	0.000134311	0.000306339	0.000233205	8.18795e-05	0.000174443	0.00016723	0.000351252	0.000138259	0.000266425	0.000123216	7.32748e-05	5.11201e-05	0.000223036	0.000122401	0.000227093	0.000164047	0.000217292	0.000123742	0.000127459	0.000126489	0.000121851	0.000127796
Glutamylglutamic acid	POS	2.94184e-06	7.12683e-06	1.18798e-05	1.97722e-06	6.08438e-05	6.19451e-06	9.28583e-06	4.92152e-06	4.74816e-06	2.07473e-05	9.44959e-06	1.0194e-05	8.8064e-06	5.6075e-06	9.88927e-06	1.87089e-05	4.33882e-06	1.15073e-05	1.02054e-05	1.03299e-05	8.44396e-06	7.30088e-06	8.85049e-06	7.15827e-06
LysoPC(20:3(5Z,8Z,11Z))	POS	2.35286e-05	1.07094e-06	1.68703e-05	6.36822e-05	0.000237321	3.85386e-06	0.000100611	7.86645e-05	0.000440817	4.62608e-05	0.000400522	6.4755e-05	0.000122875	7.98883e-05	0.000403192	0.000152812	0.000578878	5.84272e-05	0.000257224	0.000246508	0.000252151	0.00026752	0.0002566	0.000235642
Chrysin dimethylether	POS	9.81884e-06	7.06345e-06	4.17877e-06	5.29267e-06	8.50604e-06	6.22491e-06	0.000133068	6.8003e-05	8.26718e-05	3.44758e-05	0.000133568	0.000173202	0.000195838	0.000178974	5.82456e-05	0.000145187	0.000136328	7.28233e-05	0.000112776	0.000108689	0.000112143	0.000124356	0.000114874	0.000126318
Oleamide	POS	1.53082e-06	2.68027e-06	4.49078e-06	4.41696e-06	3.71507e-06	3.13602e-06	4.3063e-06	3.05952e-06	2.41967e-06	2.66306e-06	3.18582e-06	2.15596e-06	3.01528e-06	2.3326e-07	3.73033e-06	1.10107e-06	2.36368e-06	4.38007e-06	3.76388e-06	4.99231e-06	3.85372e-06	3.53537e-06	3.33752e-06	3.52691e-06
5'-Deoxy-5'-(methylsulfinyl)adenosine	POS	3.71876e-06	7.2566e-06	7.39145e-06	4.89278e-06	4.36018e-09	5.30509e-06	4.19326e-06	7.44189e-06	1.6871e-05	1.35328e-05	6.50902e-06	5.28902e-06	7.2964e-06	7.29716e-06	3.19876e-05	7.84654e-06	1.41864e-05	2.3988e-06	5.63635e-06	5.74829e-06	6.13952e-06	6.8508e-06	7.60628e-06	5.12398e-06
Denudatine	POS	0.000549615	0.000169676	0.000309304	0.00033659	0.000143172	0.00044597	3.02881e-06	1.10593e-06	5.2049e-09	3.86522e-06	6.59299e-07	1.26098e-05	2.96659e-06	2.17092e-05	2.5749e-07	1.75302e-07	7.35975e-09	1.24506e-05	6.02679e-05	5.48527e-05	5.40904e-05	5.5342e-05	6.21234e-05	5.94274e-05
Saxitoxin	POS	1.48823e-05	0.000129312	1.81037e-05	4.7784e-05	9.77143e-05	5.55366e-05	1.3484e-06	2.6101e-06	1.59832e-06	7.43257e-07	1.83266e-06	1.29114e-06	1.09974e-06	9.29917e-07	8.10439e-06	1.22016e-06	2.34903e-06	2.69189e-06	1.41961e-05	1.51138e-05	2.09051e-05	1.59004e-05	1.56271e-05	1.53425e-05
Threoninyl-Leucine	POS	0.000968075	0.000635918	0.000699585	0.000789932	0.000774703	0.000640728	1.91175e-05	1.46992e-05	1.99656e-05	1.00641e-05	4.42675e-05	3.44673e-05	4.4723e-05	6.73792e-05	9.23466e-06	4.311e-05	2.2321e-05	4.96871e-05	0.000194348	0.000218519	0.00027522	0.000230783	0.000210064	0.00020048
Threoninyl-Alanine	POS	1.3885e-05	2.06463e-05	1.73087e-05	2.14376e-05	0.000114087	9.33658e-06	1.66622e-05	1.5334e-05	2.98573e-05	2.7211e-05	2.23612e-05	1.86677e-05	1.80776e-05	1.25024e-05	2.92821e-05	3.08749e-05	2.12804e-05	1.70321e-05	2.06652e-05	2.00894e-05	1.80821e-05	2.26332e-05	2.03296e-05	1.99247e-05
Indole-3-propionic acid	POS	7.45177e-05	3.01052e-05	0.000141493	5.11041e-05	0.00012557	3.63451e-05	8.65694e-05	9.03543e-05	2.83853e-05	0.00014452	3.2287e-05	0.000117613	2.2973e-05	0.00011033	7.92068e-05	2.83543e-05	4.5946e-05	9.55859e-05	4.6118e-05	5.73067e-05	4.70679e-05	5.05428e-05	6.21718e-05	4.86683e-05
Threoninyl-Tyrosine	POS	1.69563e-06	2.06685e-06	2.1747e-06	1.29465e-06	4.83582e-06	2.79947e-06	1.06021e-06	1.23209e-06	6.57724e-06	1.09757e-06	1.00665e-05	4.71671e-06	1.01314e-06	1.20513e-06	5.52454e-06	2.41567e-06	8.18036e-06	4.03368e-06	1.63278e-06	1.85485e-06	2.47692e-06	2.13101e-06	1.82302e-06	2.19008e-06
Phenethylamine glucuronide	POS	2.34237e-06	1.55244e-06	9.90592e-07	1.56496e-06	4.47994e-06	3.1681e-06	0.000109337	3.78362e-05	4.50039e-05	3.33214e-05	1.60925e-05	3.94607e-05	7.75091e-05	1.424e-05	5.91642e-05	3.03247e-05	1.29957e-05	2.60753e-05	2.57277e-05	2.45713e-05	2.34227e-05	3.17467e-05	2.66884e-05	4.04118e-05
Sebacic acid	NEG	0.000554435	0.000206099	0.000418311	0.000385382	0.000220259	0.00052802	4.58661e-05	4.20642e-05	1.53749e-05	3.54016e-05	1.27891e-05	6.88355e-05	5.15193e-05	6.14305e-05	1.67486e-05	4.03151e-05	1.56047e-05	6.89738e-05	9.15533e-05	8.99446e-05	8.07247e-05	8.96434e-05	9.34912e-05	9.24359e-05
1-Methyladenosine	NEG	3.9624e-07	7.20654e-07	1.34598e-06	7.81813e-07	1.42065e-06	1.15658e-06	3.49167e-06	2.47035e-06	3.31829e-07	2.11191e-06	3.14977e-07	2.54042e-06	2.28848e-07	8.14977e-07	1.05183e-06	5.57584e-06	2.38993e-07	2.91244e-06	2.27072e-06	2.21164e-06	1.93165e-06	2.19895e-06	1.56652e-06	1.31636e-06
N-(gamma-Glutamyl)ethanolamine	POS	4.91946e-06	3.87603e-06	2.31215e-06	3.16641e-06	4.81654e-06	3.55085e-06	2.21465e-05	3.85771e-05	7.15617e-06	1.38874e-05	4.36175e-06	4.63145e-05	4.58196e-05	6.33412e-05	6.47431e-06	2.64539e-05	4.44947e-06	2.94566e-05	2.77043e-05	3.0636e-05	3.06801e-05	2.78199e-05	2.89537e-05	2.89181e-05
3-Hydroxymethylglutaric acid	NEG	9.98415e-05	0.00038167	0.000142556	0.000145432	1.28305e-05	5.72554e-05	0.000301842	0.000120043	0.000202822	0.000336956	0.000208316	0.000111943	0.000102743	0.000368932	0.000545864	0.000362159	0.000531761	0.000302546	0.000165904	0.000262266	0.000180811	0.000272334	0.00028359	0.000158089
3,4-Dihydroxyphenyllactic acid methyl ester	POS	1.97981e-05	5.47695e-06	4.93663e-06	5.76058e-06	6.03742e-06	9.61561e-06	7.74475e-05	1.19337e-05	4.77043e-06	2.57015e-06	4.77498e-06	2.16174e-05	1.25049e-05	1.07875e-05	1.77104e-06	5.21439e-06	5.16381e-06	2.46099e-05	6.2603e-06	8.40562e-06	9.51273e-06	9.64055e-06	9.49954e-06	1.0719e-05
(2E)-Piperamide-C5:1	POS	5.07904e-06	4.52306e-06	3.5178e-06	4.80342e-06	4.61207e-06	4.15114e-06	2.04967e-06	1.62952e-06	8.53274e-07	2.41303e-06	2.07575e-06	1.59791e-06	2.02068e-06	8.47337e-07	2.19775e-06	3.23184e-06	2.92475e-06	1.93222e-06	2.01001e-06	2.19836e-06	2.42221e-06	1.57265e-06	1.71494e-06	2.23353e-06
7-Hydroxyheptaphylline	POS	6.62443e-05	0.000102418	0.000142904	2.40272e-05	0.000234763	0.000170916	9.56702e-06	4.91197e-05	0.000145112	0.000323845	0.000204875	9.22513e-06	6.89478e-06	4.69116e-05	0.0004621	0.000277492	4.80381e-05	2.43777e-05	6.63856e-05	6.981e-05	8.18892e-05	6.07406e-05	8.13215e-05	7.46907e-05
Lactarazulene	POS	5.41875e-06	2.48827e-06	2.80652e-06	3.30548e-06	2.40675e-06	1.51954e-06	1.11605e-05	8.57359e-06	3.7024e-06	3.67005e-06	4.75963e-06	2.21085e-05	2.39407e-05	7.59185e-06	3.82483e-06	1.58876e-05	5.15156e-06	1.70159e-05	4.15117e-06	3.2881e-06	4.07868e-06	3.65567e-06	4.36713e-06	3.17198e-06
Hispolone	POS	9.10524e-06	1.39529e-05	1.1967e-05	1.25685e-05	4.36018e-09	1.40141e-05	1.11206e-05	2.16244e-05	9.98916e-06	2.64255e-05	1.80264e-05	1.24404e-05	1.55662e-05	2.03959e-05	2.33088e-05	1.66395e-05	1.5288e-05	1.47899e-05	1.16243e-05	1.16796e-05	1.33503e-05	1.41236e-05	1.393e-05	1.42568e-05
8-iso-13,14-dihydro-15-keto-PGF2a	NEG	8.68625e-07	1.34725e-06	2.38807e-07	1.00559e-06	1.58495e-06	1.79698e-06	1.0049e-05	6.782e-06	2.57533e-05	2.54712e-05	3.10607e-05	2.80157e-06	6.4259e-06	1.06802e-05	1.52796e-05	4.25445e-05	2.44706e-05	2.25974e-06	1.61939e-05	1.74233e-05	1.95475e-05	1.64984e-05	1.80756e-05	2.08528e-05
Dicyclohexyl disulfide	POS	2.96688e-06	2.41928e-06	3.03381e-06	3.84303e-06	1.0655e-05	2.52341e-06	1.69252e-06	2.44059e-06	2.40219e-06	2.19289e-06	2.95186e-06	2.04032e-06	2.16117e-06	1.60024e-06	2.68559e-06	2.568e-06	3.04893e-06	2.03737e-06	1.84354e-06	2.08037e-06	2.08792e-06	1.87377e-06	1.98204e-06	1.82468e-06
Ceanothine E	POS	9.51201e-07	1.15543e-07	2.89546e-07	4.76158e-07	5.1973e-07	3.27887e-07	1.70689e-06	1.69624e-06	5.2049e-09	9.94422e-07	3.24804e-08	5.40705e-07	8.69724e-07	1.843e-06	3.76258e-08	2.05256e-07	7.35975e-09	1.18344e-06	7.71124e-07	8.458e-07	7.41252e-07	9.36189e-07	8.65126e-07	8.23672e-07
3,3',4',5,7,8-Hexamethoxyflavone	POS	8.52553e-06	1.17895e-05	1.01618e-05	9.15385e-06	1.48137e-05	4.68713e-06	6.48517e-06	1.01391e-05	1.37579e-05	9.66545e-06	2.19244e-05	8.02948e-06	6.1762e-06	6.70627e-06	1.40945e-05	8.28618e-06	1.6641e-05	7.5895e-06	8.68564e-06	8.30441e-06	8.04296e-06	5.97987e-06	6.53804e-06	7.41584e-06
Valyl-Arginine	POS	0.000495661	0.000345416	0.000308985	0.000146427	0.000765705	0.000464948	3.50449e-05	3.05601e-05	1.38962e-06	4.28208e-06	1.11228e-05	6.16183e-05	5.37363e-05	0.000298478	7.70775e-07	3.31952e-06	2.42897e-06	7.84731e-05	0.000181432	0.000120874	0.000121952	9.986e-05	0.000112854	0.00013003
3-Oxooctadecanoic acid	POS	0.000191494	0.00012427	0.000348849	5.82872e-05	5.10881e-05	0.000264062	5.1783e-09	1.64025e-06	5.2049e-09	7.63236e-06	3.43743e-07	4.64504e-09	1.74928e-06	8.11896e-05	5.6799e-09	1.52898e-06	7.35975e-09	2.16194e-06	3.49201e-05	3.14997e-05	3.27482e-05	2.73668e-05	2.77939e-05	2.4336e-05
2-Methyl-1,3-cyclohexadiene	POS	5.03125e-05	5.23324e-05	4.86019e-05	4.17912e-05	4.06811e-05	4.50275e-05	2.88182e-05	3.13443e-05	2.09957e-05	1.92478e-05	4.63735e-05	3.58485e-05	3.58385e-05	4.8196e-05	3.41121e-05	2.54874e-05	2.85674e-05	4.39799e-05	3.04039e-05	3.11268e-05	2.62471e-05	2.67448e-05	3.70076e-05	2.53754e-05
4-(Methylnitrosamino)-1-(3-pyridyl)-1-butanol glucuronide	POS	6.81777e-07	3.29902e-07	1.13264e-07	3.94368e-07	3.57961e-07	3.49001e-07	1.40254e-06	2.14279e-06	1.35209e-06	8.83979e-07	7.45984e-07	1.80878e-06	1.0913e-06	1.60965e-06	2.75385e-06	1.47615e-06	1.52537e-06	1.5737e-06	9.94341e-07	1.67509e-06	1.25892e-06	1.33533e-06	1.37561e-06	1.18863e-06
Antibiotic SB 202742	POS	9.57335e-07	5.58762e-09	5.88499e-09	9.95102e-07	5.3566e-07	2.74168e-06	4.6704e-06	2.82644e-05	1.70834e-07	5.56734e-06	1.01835e-07	2.85763e-05	5.91986e-06	2.65945e-05	4.62422e-07	1.30124e-05	7.35975e-09	2.93984e-05	9.2097e-06	1.1179e-05	8.86389e-06	7.55346e-06	8.2843e-06	8.61855e-06
Indole-3-acetic acid	NEG	9.91022e-05	4.08838e-05	4.42646e-05	4.08108e-05	7.15253e-06	5.9562e-05	0.000113025	5.016e-05	9.56395e-07	3.7955e-05	2.01062e-07	0.000105648	0.000154084	0.000178083	5.84454e-06	4.84946e-05	4.2399e-06	0.000135544	4.14282e-05	4.45184e-05	3.77265e-05	4.3453e-05	4.12414e-05	5.1421e-05
Corticosterone	POS	3.85219e-05	2.98998e-05	1.71622e-05	2.66723e-05	3.94536e-05	3.78078e-05	3.69684e-06	3.47282e-06	5.2049e-09	1.08037e-06	7.25206e-09	4.452e-06	7.00988e-06	1.55842e-05	5.6799e-09	5.06348e-09	7.35975e-09	4.26642e-06	7.46968e-06	6.72357e-06	8.25424e-06	8.67799e-06	7.39047e-06	8.75516e-06
3'-O-Methyladenosine	POS	2.31846e-05	1.41627e-05	3.46357e-05	2.4493e-05	3.27789e-05	6.22906e-05	6.43805e-05	1.87238e-05	3.71044e-05	5.7268e-06	3.34835e-05	5.16974e-05	1.34111e-05	1.15251e-05	5.25443e-05	5.50472e-06	0.000100465	3.67699e-05	2.48553e-05	2.55769e-05	2.65428e-05	2.82622e-05	2.93869e-05	2.87076e-05
4-Methylcatechol	NEG	6.48683e-05	9.09345e-05	0.000135391	7.95018e-05	3.85328e-05	4.09367e-05	3.47518e-05	2.78872e-05	4.22298e-05	5.90592e-05	8.78119e-05	2.50862e-05	2.53199e-05	1.90519e-05	4.75383e-05	1.96537e-05	3.22211e-05	3.36198e-05	2.61244e-05	3.105e-05	2.38308e-05	2.95462e-05	2.80524e-05	4.20206e-05
3-Methylglutarylcarnitine	POS	9.8334e-06	0.000108997	3.5485e-05	1.66012e-05	0.000229351	3.73337e-05	2.58493e-05	3.33989e-05	5.89649e-05	5.42303e-05	5.58622e-05	1.24037e-05	4.31301e-06	2.87175e-05	0.000166273	2.12172e-05	5.86115e-05	3.48331e-05	3.97186e-05	4.01914e-05	4.30925e-05	4.34893e-05	4.62927e-05	4.33057e-05
4-Ethyl-2-hexyl-5-methyloxazole	POS	1.32046e-06	1.49271e-06	1.23761e-06	1.36118e-06	1.18807e-06	1.28384e-06	8.76637e-07	1.13718e-06	8.92751e-07	1.7378e-06	2.72859e-06	8.91598e-07	1.58569e-06	8.08797e-07	1.20385e-06	1.21885e-06	1.59529e-06	1.05954e-06	7.67099e-07	1.21259e-06	9.15814e-07	9.01566e-07	1.00293e-06	7.49673e-07
10E,12Z-Octadecadienoic acid	NEG	0.00404281	0.00371981	0.000642063	3.10381e-05	0.00756597	0.0052911	0.0103832	0.00960237	0.0225852	0.00865879	0.0167517	0.00552765	0.0102674	0.0093572	0.0225479	0.0222082	0.0279063	0.0052722	0.0148657	0.0130981	0.0145207	0.0136819	0.0139354	0.0142226
Mukoenine A	POS	6.32244e-06	1.12429e-05	5.88499e-09	4.34338e-06	4.36018e-09	5.06579e-09	7.48901e-06	5.18103e-09	6.25066e-05	5.06295e-09	4.63091e-05	2.1116e-05	1.23521e-05	2.54414e-05	7.55843e-05	5.06348e-09	4.71796e-05	1.05054e-05	5.72228e-05	6.59004e-05	6.07095e-05	6.77559e-05	6.33033e-05	5.98365e-05
Koenigicine	POS	5.27173e-05	0.000240002	0.000155119	3.22654e-05	0.000292681	0.000199543	3.54183e-05	7.73364e-05	0.000165832	0.000402881	0.000183395	1.33622e-05	2.10199e-05	7.88608e-05	0.000471651	0.000336305	7.61767e-05	6.15456e-05	0.000109724	6.9417e-05	0.000128716	0.000113301	0.000125873	0.00011342
Dihydro-6-isopropyl-2,4-dimethyl-4H-1,3,5-dithiazine	POS	1.54578e-05	4.06292e-05	8.14845e-05	1.15897e-05	1.6218e-05	2.53545e-05	1.01226e-05	1.52021e-05	0.000115602	4.5153e-05	5.39067e-05	7.35166e-06	2.68897e-06	1.00305e-05	0.000107123	3.1611e-05	8.04799e-05	9.04362e-06	2.74645e-05	3.18241e-05	3.32343e-05	2.90276e-05	3.27972e-05	3.30847e-05
1,2,3,4,5,6-Hexahydro-7H-cyclopenta[b]pyridin-7-one	POS	0.000116769	4.39776e-05	0.000740444	9.59081e-05	0.000484448	0.000342596	4.78575e-06	9.5134e-06	1.33558e-05	6.0171e-06	1.07716e-05	1.58187e-05	6.81503e-06	7.75013e-06	8.88111e-06	1.28923e-05	8.67065e-06	2.18001e-05	0.000126329	8.8737e-05	0.000163752	0.000139117	0.000145303	0.00013851
Flavidulol A	POS	8.705e-06	6.29271e-06	3.98448e-06	3.04606e-05	5.33925e-05	7.05342e-05	6.41696e-06	5.5162e-05	1.3984e-07	5.53627e-06	7.25206e-09	2.3885e-05	8.75154e-06	1.05051e-06	5.6799e-09	5.06348e-09	7.35975e-09	2.79742e-05	1.97022e-05	2.03826e-05	1.90058e-05	2.34628e-05	2.27181e-05	1.98064e-05
Turicine	POS	0.000110755	1.78423e-05	1.81904e-05	2.31317e-05	1.70444e-05	1.21636e-05	1.02264e-05	8.36937e-06	1.11678e-05	2.96707e-05	6.70715e-05	1.47085e-05	8.80711e-05	1.9052e-05	2.22381e-05	9.91034e-06	1.35218e-05	3.14529e-05	1.91842e-05	2.08497e-05	2.91673e-05	2.15947e-05	1.8897e-05	3.50716e-05
Heptadecanoyl carnitine	POS	3.19156e-06	3.97467e-06	5.22807e-06	8.99801e-06	1.53183e-05	8.33019e-06	8.15322e-06	2.48768e-06	5.8233e-06	8.61954e-06	3.91519e-05	7.76822e-06	4.08698e-06	2.06775e-06	2.70765e-05	1.51789e-07	2.85683e-06	6.15838e-06	1.31362e-05	1.2009e-05	1.23714e-05	1.18522e-05	1.11738e-05	1.16934e-05
Squamolone	POS	5.10249e-06	1.18287e-05	1.03308e-05	6.60528e-06	1.01306e-05	9.55639e-06	2.03906e-05	9.7384e-06	2.2315e-05	1.52049e-05	2.91309e-05	6.34021e-06	1.40553e-05	1.93891e-05	2.48651e-05	1.10848e-05	3.27511e-05	1.17144e-05	4.53949e-06	6.25431e-06	1.02617e-05	9.09096e-06	6.03413e-06	8.94787e-06
3',4',5',7,8-Pentamethoxyflavone	POS	1.33145e-05	7.35754e-06	1.60063e-05	1.00415e-05	9.19225e-06	9.52304e-06	1.15167e-05	1.17795e-05	1.01336e-05	8.41313e-06	1.30118e-05	9.50054e-06	7.65407e-06	8.02784e-06	3.00023e-05	8.72367e-06	1.22153e-05	1.25794e-05	9.09334e-06	8.28969e-06	9.1073e-06	1.05523e-05	1.07888e-05	9.3783e-06
Astringin	NEG	5.85008e-05	4.10399e-05	3.84587e-05	2.78458e-05	1.04844e-05	8.0539e-05	6.73674e-06	3.41843e-05	3.36382e-06	8.70188e-06	1.83636e-06	6.68808e-05	1.69845e-05	8.73548e-05	3.08298e-06	4.4451e-06	4.38082e-06	6.0662e-05	2.14816e-05	1.82616e-05	2.1093e-05	2.28072e-05	1.98668e-05	1.96286e-05
2-Methoxyestradiol	POS	1.54043e-05	7.08652e-06	3.9018e-06	1.64188e-05	1.25296e-05	1.02792e-05	3.39056e-06	2.13451e-05	2.64111e-07	6.96495e-06	9.22361e-07	6.51839e-06	1.33296e-05	2.96844e-05	8.41855e-07	2.14446e-05	1.23525e-06	7.43716e-06	1.08406e-05	1.13529e-05	1.23585e-05	1.12714e-05	1.08213e-05	1.09968e-05
Medicarpin	POS	2.34914e-05	2.90172e-05	2.15695e-05	2.53393e-05	3.04833e-05	2.13848e-05	3.68848e-05	3.00783e-05	1.50366e-05	1.75827e-05	2.43507e-05	1.83562e-05	2.74396e-05	1.59345e-05	4.36734e-05	1.78103e-05	2.90691e-05	2.62601e-05	1.80411e-05	2.05585e-05	2.02926e-05	2.96926e-05	2.56024e-05	1.63318e-05
S-Methyl propanethioate	POS	0.00199042	0.00403746	0.00477604	0.00454973	0.00300888	0.00108485	5.1783e-09	5.18103e-09	5.2049e-09	5.06295e-09	2.34701e-05	0.000694055	0.000632051	0.00223776	5.6799e-09	5.13676e-07	7.35975e-09	5.18509e-09	0.000963697	0.000894281	0.000929531	0.000889175	0.000914179	0.000962798
Isopalmitic acid	NEG	0.00673258	0.0207166	0.0116382	6.47642e-05	0.00923445	0.0191632	0.0124047	0.00840702	0.0105735	0.00957272	0.0115429	0.00743979	0.00958254	0.00632474	0.0115954	0.0121163	0.0131325	0.0090581	0.0117355	0.0109607	0.0108852	0.0107533	0.0105513	0.0106534
Levoglucosan	NEG	3.53373e-06	5.10916e-06	5.92574e-06	2.63548e-06	2.49578e-06	4.55579e-06	3.7384e-06	2.97702e-06	4.69824e-06	4.42888e-06	4.94894e-06	2.17027e-06	3.79645e-06	2.69889e-06	3.3693e-06	3.16168e-06	5.12119e-06	4.1292e-06	4.30404e-06	2.78268e-06	3.54186e-06	2.64276e-06	3.69673e-06	3.61936e-06
Pentadecanoic acid	NEG	0.00385144	0.00424983	0.00213554	9.42847e-06	0.00154119	0.00502252	0.00109475	0.000635448	0.000972842	0.000470302	0.000803815	0.000571348	0.000579463	0.000611808	0.000690865	0.000645512	0.000846781	0.000647078	0.00147408	0.00118875	0.00120731	0.00127825	0.00132832	0.00121087
4-Carboxyphenylglycine	POS	8.77869e-06	2.42931e-06	4.27133e-05	1.9503e-06	2.2337e-05	4.06457e-06	4.52485e-06	3.45737e-06	1.3279e-06	3.49029e-06	1.46114e-06	4.32024e-06	2.39367e-06	2.56887e-06	2.44726e-06	2.47829e-06	1.95138e-06	5.6727e-06	2.51593e-06	3.84761e-06	2.47144e-06	2.53686e-06	2.99685e-06	2.5969e-06
Phenoxyacetic acid	NEG	0.000130071	0.00011175	0.000135978	0.000197805	7.15861e-05	6.46237e-05	0.000110902	9.11968e-05	8.45429e-05	0.00020623	0.000165632	6.62254e-05	0.000119661	5.95215e-05	0.000139851	8.20228e-05	0.000128029	9.82693e-05	8.74979e-05	8.47545e-05	8.34897e-05	8.69534e-05	8.54551e-05	8.63891e-05
D-Arabinose 5-phosphate	NEG	1.17709e-05	1.58851e-05	1.11277e-05	1.35789e-05	2.34881e-05	1.75335e-05	3.37735e-05	7.37605e-05	3.56169e-06	4.1572e-05	3.45728e-06	0.000171582	4.95686e-05	8.2881e-05	5.73765e-06	8.0179e-05	2.6675e-06	0.00015382	6.99395e-05	5.18506e-05	3.57769e-05	3.87866e-05	4.20824e-05	5.46412e-05
Xanthurenic acid	NEG	1.58119e-05	1.52128e-05	2.12638e-05	2.64854e-05	2.27701e-05	1.92287e-05	1.66366e-05	1.45124e-05	1.03701e-05	2.63433e-05	1.53939e-05	1.40551e-05	9.29149e-06	4.17702e-06	6.17132e-06	8.01348e-06	8.7098e-06	1.79968e-05	1.16693e-05	9.8719e-06	1.03222e-05	8.94679e-06	9.36298e-06	8.85429e-06
Leucyl-Arginine	POS	0.00039968	0.000303696	0.000222336	0.000246704	0.00103061	0.000616666	5.03283e-05	5.21433e-05	1.11011e-06	7.75153e-06	3.55826e-06	8.21458e-05	4.13182e-05	0.000115774	5.6799e-09	5.59521e-06	7.35975e-09	8.02152e-05	9.42083e-05	0.000101537	8.59493e-05	9.39609e-05	7.42844e-05	8.42177e-05
D-Ribose	NEG	0.000151011	0.000206423	0.000235805	0.000187897	0.000145185	0.000142785	0.00032382	0.000255622	0.000381492	0.000329565	0.000193155	0.000336352	0.000292523	0.000368942	0.000383487	0.00025789	0.000435351	0.000271566	0.000222604	0.000224184	0.000223416	0.000242446	0.000241404	0.000238958
LysoPE(0:0/20:4(5Z,8Z,11Z,14Z))	POS	0.000122138	7.33908e-05	8.53082e-05	0.000140246	5.00639e-05	0.000112285	1.84361e-05	3.17419e-05	0.000109015	4.41658e-05	9.3724e-05	3.61422e-05	2.33434e-05	3.46984e-06	7.5147e-05	2.67084e-05	7.63007e-05	3.85827e-06	5.41136e-05	4.35523e-05	4.28656e-05	5.26235e-05	5.51554e-05	3.6983e-05
S-(3-Methylbutanoyl)-dihydrolipoamide-E	POS	5.32813e-06	2.02113e-05	5.97001e-06	5.60261e-06	3.36791e-05	1.33679e-05	3.78186e-06	2.01257e-05	1.96323e-05	9.50016e-05	9.90226e-06	2.00476e-06	1.06488e-06	1.26193e-06	2.84389e-05	1.1533e-05	5.35903e-06	6.52747e-06	1.19761e-05	1.14667e-05	1.0276e-05	1.16443e-05	1.19282e-05	1.13417e-05
10Z-Heptadecenoic acid	NEG	1.54644e-06	4.1691e-06	9.17248e-06	2.39571e-06	4.997e-06	1.12021e-05	2.19645e-06	1.70586e-06	2.24311e-06	1.38306e-06	2.13062e-06	5.12802e-06	1.50373e-06	4.56204e-06	1.82244e-06	2.52145e-06	3.67491e-06	3.52127e-06	3.05199e-06	1.98288e-06	4.20469e-06	4.18637e-06	3.64509e-06	4.16906e-06
Butylparaben	POS	3.92817e-06	1.34845e-06	2.00849e-06	2.14737e-06	1.17651e-06	1.17759e-06	8.65102e-06	3.21007e-06	1.11425e-06	6.79734e-06	1.69346e-06	3.56105e-06	5.95444e-06	2.59037e-06	2.65789e-06	1.1199e-05	1.94547e-06	3.00664e-06	3.51227e-06	3.16178e-06	3.26871e-06	2.8905e-06	3.6239e-06	3.72041e-06
2-Methoxy-6-methylpyrazine	POS	1.16262e-05	1.6425e-05	7.7555e-06	6.37372e-06	1.00433e-05	1.21034e-05	1.77388e-05	1.9067e-05	1.53093e-05	1.8378e-05	5.39806e-05	1.45938e-05	1.48287e-05	1.42357e-05	2.14718e-05	9.31112e-06	3.32275e-05	1.47113e-05	9.0335e-06	1.31716e-05	1.53431e-05	1.34913e-05	1.3832e-05	1.39777e-05
Parabanic Acid	NEG	0.00055368	0.000717288	0.00294267	0.00211652	0.00206663	0.00062473	0.00019832	6.59479e-05	0.000178946	0.000172122	0.000541842	4.6245e-05	0.00019484	1.60585e-05	0.000293515	4.14688e-05	0.000184742	5.92806e-05	0.000245049	0.000230193	0.000242869	0.00023793	0.000249475	0.000257789
Piceatannol 4'-galloylglucoside	POS	3.43768e-06	6.01679e-06	2.49909e-06	1.04898e-06	1.66185e-06	7.70478e-07	1.58726e-05	4.9208e-06	2.74605e-05	4.81425e-06	3.65903e-05	1.00124e-05	1.41243e-05	2.28825e-06	1.31581e-05	1.07667e-05	5.16625e-05	2.49053e-06	5.30795e-06	3.65207e-06	6.15939e-06	3.91482e-06	2.84979e-06	3.52015e-06
Equol	POS	5.69338e-09	2.99321e-07	5.88499e-09	7.78222e-07	5.47374e-07	5.06579e-09	5.69425e-06	6.28621e-06	2.36631e-05	9.16255e-06	2.34346e-05	7.64506e-06	1.30268e-06	8.98254e-06	3.41323e-05	1.89913e-05	7.90654e-06	4.23262e-06	3.42534e-05	2.48276e-05	2.76248e-05	2.39494e-05	2.74335e-05	2.58592e-05
Glucinol	POS	2.04548e-05	1.42613e-05	3.0533e-05	1.35274e-05	1.60141e-05	1.13669e-05	2.34455e-05	1.44884e-05	1.13422e-05	1.36318e-05	1.43633e-05	1.38708e-05	1.40649e-05	6.12401e-06	1.51312e-05	9.79123e-06	1.01802e-05	1.46934e-05	9.16959e-06	9.33781e-06	1.3376e-05	1.00825e-05	1.15222e-05	1.12752e-05
Carbadox	NEG	7.27642e-09	4.80587e-07	4.13519e-07	8.52598e-09	4.23454e-07	6.79059e-09	6.83527e-06	6.04473e-06	1.05099e-06	1.28085e-05	5.75106e-06	5.29714e-06	3.56756e-06	5.37217e-06	1.64455e-06	4.86642e-06	1.53482e-06	9.70035e-06	5.79617e-06	6.8245e-06	5.72695e-06	6.14293e-06	5.78262e-06	6.17359e-06
3-Ethyl-2-methoxypyrazine	POS	8.27178e-06	3.33658e-06	2.9555e-05	5.15589e-06	5.00503e-05	1.0953e-05	2.91187e-06	2.26603e-05	0.000102223	7.42134e-05	0.000116581	5.42373e-06	7.7129e-06	1.9291e-06	8.38118e-05	1.66381e-05	0.000280673	6.29225e-06	6.22989e-05	5.86391e-05	5.9123e-05	6.29181e-05	3.77929e-05	3.13607e-05
L-beta-aspartyl-L-leucine	POS	4.18349e-06	4.64772e-06	5.59132e-06	4.15859e-06	1.32273e-05	3.08953e-06	7.59385e-06	2.61531e-05	2.90624e-06	2.11141e-05	8.74245e-06	7.52554e-06	8.95367e-06	4.21973e-06	5.61729e-06	1.4368e-05	3.48492e-06	1.03214e-05	6.99289e-06	3.41423e-06	8.58096e-06	5.67871e-06	6.53562e-06	6.01271e-06
2-Pyrocatechuic acid	NEG	6.34132e-05	0.000130819	8.72595e-05	0.000131514	0.000117343	5.80589e-05	5.1643e-05	3.30461e-05	4.54091e-05	9.41912e-05	0.000258993	2.45097e-05	3.08314e-05	3.1331e-05	0.000161382	4.58735e-05	5.19877e-05	2.25513e-05	4.51825e-05	5.81731e-05	3.92955e-05	4.41704e-05	3.94313e-05	4.67889e-05
Caproic acid	NEG	3.84785e-06	4.63754e-06	3.48782e-06	4.77297e-06	2.75921e-06	4.94746e-06	4.45357e-06	4.98898e-06	4.13466e-06	3.00783e-06	4.82172e-06	3.03244e-06	3.43941e-06	3.35142e-06	4.30453e-06	2.47612e-06	5.73746e-06	3.58616e-06	2.33822e-06	3.01676e-06	3.25121e-06	3.17361e-06	3.3593e-06	3.36607e-06
Solanocardinol	POS	1.87314e-05	5.54506e-06	5.54517e-06	4.67179e-06	6.04262e-06	2.86239e-05	3.68467e-07	5.18554e-06	6.07721e-07	5.03014e-07	1.15474e-05	1.41954e-05	5.54861e-06	4.29747e-06	7.99098e-07	6.13938e-05	9.07287e-06	7.0025e-06	4.72766e-06	4.56963e-06	6.17156e-06	3.95602e-06	4.90966e-06	2.8374e-06
Merodesmosine	POS	2.65384e-06	2.28667e-06	1.82951e-06	3.15881e-06	2.76718e-06	1.36422e-06	3.74644e-08	3.21969e-07	5.2049e-09	4.60324e-08	9.90538e-08	4.64504e-09	5.22021e-09	1.75412e-07	6.18877e-08	5.06348e-09	6.84703e-08	5.18509e-09	5.29905e-07	6.12351e-07	5.47844e-07	3.56324e-07	6.44529e-07	6.45757e-07
N-Acetylmuramate	POS	8.902e-06	4.20817e-05	2.98191e-05	5.88654e-06	3.45536e-05	1.48244e-05	4.74203e-06	1.94663e-05	7.83427e-05	0.000396835	5.9351e-05	5.16184e-06	1.4797e-06	3.13025e-05	8.01304e-05	0.000117439	3.19989e-05	1.19871e-05	1.74971e-05	1.94313e-05	2.98353e-05	2.15989e-05	2.31433e-05	2.40231e-05
Coriandrone D	POS	3.84119e-07	8.32882e-07	6.50086e-07	3.12028e-07	8.43468e-07	5.32938e-07	9.05901e-06	8.32678e-06	4.77174e-06	1.35524e-05	2.79503e-06	3.86443e-06	6.06133e-07	2.53027e-07	1.44059e-05	1.35868e-05	4.17437e-06	4.44775e-06	3.65807e-06	4.56155e-06	2.79358e-06	5.0503e-06	3.9641e-06	4.32998e-06
Tetradecanoylcarnitine	POS	1.72104e-05	1.95279e-05	1.92901e-05	1.42994e-05	4.70361e-05	5.15133e-05	7.32838e-06	0.000315934	7.896e-06	4.64625e-06	0.000164572	3.31484e-05	8.98975e-06	4.97922e-06	3.71876e-05	5.81817e-06	4.04684e-06	3.0919e-06	2.79239e-05	2.58288e-05	2.27775e-05	2.68007e-05	2.98779e-05	2.54575e-05
Genipin	NEG	0.000518101	0.000205376	0.000283789	0.000191794	7.31589e-05	0.000440629	9.98124e-05	8.3769e-05	1.38333e-06	4.94579e-05	2.22034e-06	9.37617e-05	0.000146056	0.000186219	2.41479e-06	9.59575e-05	1.83076e-06	7.87007e-05	9.50936e-05	0.000107469	0.000105921	0.000101628	0.000103549	9.86738e-05
(R)-11,12,13-Trinor-1(5),6,9-guaiatrien-8-one	POS	2.02993e-05	3.83924e-05	4.03147e-05	0.000192571	0.000292169	5.76173e-05	1.45179e-05	2.13605e-05	7.33015e-05	1.17217e-05	2.73051e-05	2.2071e-05	1.26232e-05	2.42401e-05	3.11431e-05	1.14417e-05	1.54914e-05	1.69066e-05	9.19671e-05	9.14255e-05	9.28232e-05	9.5062e-05	9.72857e-05	9.39669e-05
Purine	NEG	2.84709e-05	3.67889e-05	2.39687e-05	2.96795e-05	1.25471e-05	2.72074e-05	3.30155e-05	1.91971e-05	2.64578e-05	1.7956e-05	4.07277e-05	2.00098e-05	2.01967e-05	4.35355e-05	3.34325e-05	2.71737e-05	5.18027e-05	2.65846e-05	1.96235e-05	1.88746e-05	1.59957e-05	1.93888e-05	1.6169e-05	2.11088e-05
Prostaglandin A2	NEG	9.67744e-05	3.40805e-05	9.68198e-05	1.09595e-05	1.47415e-05	6.96318e-05	0.000526327	0.000307546	2.53037e-06	7.46452e-05	3.49231e-06	0.000329972	0.000197837	0.000226643	7.42697e-06	0.000253161	2.83554e-06	0.000312433	0.000308027	0.000360967	0.00038401	0.000369134	0.000337549	0.000397123
1-Cyano-2-hydroxy-3-butene	POS	8.55567e-06	1.49869e-05	1.08465e-05	1.17054e-05	1.23325e-05	8.81866e-06	1.92698e-05	2.34571e-05	2.73818e-05	3.69356e-05	4.74736e-05	2.51001e-05	2.02269e-05	2.3256e-05	2.49931e-05	2.73456e-05	3.12564e-05	2.94982e-05	1.92221e-05	2.14484e-05	2.20924e-05	2.00711e-05	2.02536e-05	1.98377e-05
Aspartyl-Proline	POS	3.0736e-05	5.88353e-06	2.03091e-05	1.69055e-05	2.60284e-05	1.39221e-05	2.18173e-05	1.24478e-05	5.2049e-09	3.08907e-06	4.91151e-07	5.49481e-06	1.06339e-05	9.76155e-06	5.6799e-09	2.35271e-05	1.3543e-06	3.58127e-06	6.59081e-06	3.87347e-06	3.94644e-06	5.24713e-06	6.66371e-06	5.62717e-06
Parakmerin A	POS	1.13018e-05	1.23139e-06	3.14994e-05	3.13646e-05	2.01724e-05	1.88722e-05	2.71938e-05	1.83449e-05	4.60026e-05	2.28171e-05	1.72885e-05	1.90254e-05	1.79578e-05	9.5783e-06	2.5776e-05	1.96276e-05	5.29083e-05	1.84279e-05	1.494e-05	1.77297e-05	1.51813e-05	1.56989e-05	1.19695e-05	1.45956e-05
Cytidine	NEG	0.000123981	0.000156869	0.000147083	0.000214929	0.000104903	0.000138854	3.29852e-07	7.34243e-07	1.50479e-05	8.37499e-07	7.6913e-06	1.75906e-07	1.10367e-06	8.46144e-07	3.95117e-06	1.17393e-06	9.72541e-06	9.60062e-07	2.14245e-05	2.51095e-05	2.45905e-05	1.98963e-05	2.60146e-05	2.42327e-05
Norfloxacin	POS	1.81871e-07	3.62658e-07	2.35293e-07	3.24209e-07	4.36018e-09	1.1162e-07	5.1783e-09	3.23658e-06	4.66106e-08	1.91539e-06	3.6504e-08	5.079e-06	6.59307e-06	1.94242e-05	2.74651e-07	3.22823e-06	3.27181e-08	5.20173e-06	4.80643e-06	7.15279e-06	7.14652e-06	5.65765e-06	6.20869e-06	5.10385e-06
Capsiamide	POS	3.37331e-05	3.04106e-05	7.98634e-05	2.0343e-05	1.92548e-05	5.97427e-05	1.16503e-05	7.82243e-06	3.79387e-06	5.57559e-06	6.65832e-06	8.16164e-06	2.02153e-05	4.32677e-06	1.49222e-06	1.72104e-06	2.43384e-06	1.06975e-05	1.96412e-05	2.39908e-05	2.12024e-05	2.4971e-05	1.95638e-05	3.21726e-05
Trigoforin	POS	1.00516e-05	1.13428e-05	1.07314e-05	5.68505e-06	5.03613e-06	1.12367e-05	1.4492e-05	1.81103e-05	5.2049e-09	1.0369e-05	7.25206e-09	2.51868e-05	2.3804e-05	1.40547e-05	4.45337e-06	1.10506e-05	4.72696e-07	2.19953e-05	8.48414e-06	9.85358e-06	9.71135e-06	9.38479e-06	9.3139e-06	8.28708e-06
Polyoxyethylene (600) monoricinoleate	POS	4.84896e-06	1.38996e-05	1.99001e-05	1.56331e-05	5.0314e-05	1.76239e-05	7.7063e-05	3.36816e-05	5.80776e-05	2.65232e-05	9.60628e-05	2.56162e-05	5.65279e-05	1.16847e-05	8.71598e-05	2.47152e-05	0.000105075	2.84187e-05	8.44572e-05	7.70831e-05	6.1062e-05	7.15148e-05	7.6335e-05	3.78789e-05
Prostaglandin E1	NEG	7.27642e-09	1.85235e-07	8.08977e-09	4.35744e-07	1.41159e-06	4.98182e-07	1.9661e-06	1.83221e-06	7.05429e-06	5.70521e-06	1.19598e-05	4.4007e-07	2.85222e-06	4.44503e-09	6.19089e-06	7.04672e-06	6.46024e-06	1.86729e-07	4.59331e-06	3.29844e-06	3.29214e-06	3.45068e-06	5.15916e-06	4.607e-06
Italipyrone	POS	1.82007e-05	2.55787e-05	1.69963e-05	1.26137e-05	1.75235e-05	1.35417e-05	3.15473e-05	2.47831e-05	2.07848e-05	2.55311e-05	3.86461e-05	2.63221e-05	1.80987e-05	1.81492e-05	2.59024e-05	1.53938e-05	1.96894e-05	3.04845e-05	1.83206e-05	1.68595e-05	1.83535e-05	1.69026e-05	2.03211e-05	1.83126e-05
Hepoxilin A3	NEG	9.06261e-06	3.36723e-06	5.15271e-06	2.32584e-06	8.86663e-06	7.66518e-06	6.97534e-06	1.06946e-05	5.74268e-06	8.08862e-06	1.13806e-05	9.94495e-06	6.35075e-06	6.01513e-06	5.37983e-06	9.45512e-06	4.75818e-06	7.85975e-06	6.10939e-06	1.08339e-05	1.22024e-05	1.06761e-05	9.68421e-06	1.25121e-05
4-O-Methyl-a-D-glucosyl-(1->2)-b-D-xylosyl-(1->4)-D-xylose	POS	6.76994e-07	4.8671e-07	4.94021e-07	4.7802e-07	6.83066e-07	4.60266e-07	4.63766e-07	4.95814e-07	6.00985e-07	5.4739e-07	7.4822e-07	5.0551e-07	4.6821e-07	2.91109e-07	5.10647e-07	4.82076e-07	7.23747e-07	5.09375e-07	4.15563e-07	5.26308e-07	6.30776e-07	5.60833e-07	3.99495e-07	5.0558e-07
Aspartyl-Gamma-glutamate	POS	1.95021e-05	1.91219e-05	4.7794e-05	4.00099e-05	1.58749e-05	3.23832e-05	5.90739e-05	5.86707e-05	3.20981e-05	7.35791e-05	2.09073e-05	5.23532e-05	1.56888e-05	7.69531e-06	5.4132e-05	8.25356e-05	2.03631e-05	8.78155e-05	4.01195e-05	3.99537e-05	3.83088e-05	4.52966e-05	3.39146e-05	3.06685e-05
Meconine	POS	2.12266e-05	2.36999e-05	3.29449e-05	1.91937e-05	1.99645e-05	1.24766e-05	2.13718e-05	2.28282e-05	1.74786e-05	2.41338e-05	1.86509e-05	1.71733e-05	1.2194e-05	1.02391e-05	4.50956e-05	1.59978e-05	1.96769e-05	1.52087e-05	1.61504e-05	1.59527e-05	1.64493e-05	1.58098e-05	2.21571e-05	1.34069e-05
PC(16:1(9Z)/24:1(15Z))	POS	4.45873e-06	6.98607e-06	1.53966e-05	1.24787e-05	4.37031e-05	2.15987e-05	3.42568e-05	1.23252e-05	1.4342e-05	1.71079e-05	1.18425e-05	1.37581e-05	1.2049e-05	2.79802e-06	8.12974e-06	1.31938e-05	1.47499e-05	2.03109e-05	1.31388e-05	1.50233e-05	1.41539e-05	1.50101e-05	1.38514e-05	1.23949e-05
3-Formyl-6-hydroxyindole	POS	0.000216832	7.26856e-05	0.000279516	9.73021e-05	4.93906e-05	0.000124546	1.67797e-05	7.29467e-06	1.13534e-05	1.13414e-05	8.73658e-06	1.09851e-05	2.98086e-05	2.16767e-05	1.01645e-05	1.79027e-05	1.43691e-05	1.21628e-05	3.28155e-05	3.71032e-05	3.34273e-05	3.40813e-05	3.2325e-05	3.74509e-05
Oxytetracycline	NEG	2.22773e-06	3.14697e-06	2.87134e-06	1.8967e-06	2.34976e-06	1.39364e-06	4.88032e-06	3.84957e-06	4.27532e-06	9.44459e-06	8.68974e-06	2.72711e-06	3.60478e-06	8.17729e-07	8.12208e-06	1.83892e-06	6.87169e-06	2.86968e-06	2.8351e-06	3.10594e-06	2.25341e-06	1.83203e-06	2.78721e-06	2.03074e-06
3-(3,4-dihydroxyphenyl)prop-2-enoic acid	POS	0.000175315	6.54121e-05	8.10652e-05	2.47705e-05	3.32108e-05	5.76608e-05	0.000140785	4.08236e-05	3.06161e-05	4.26968e-05	6.06505e-05	1.82196e-05	4.98127e-05	6.7289e-05	0.000111501	2.77028e-05	4.81229e-05	0.000122156	3.29915e-05	3.3339e-05	3.75854e-05	3.44768e-05	3.46199e-05	4.01181e-05
2-Pyridylacetic acid	POS	5.38714e-06	0.000129557	1.10291e-05	2.04713e-06	0.000115098	7.54518e-06	0.000205099	8.62209e-05	0.000250502	3.25807e-05	0.000324623	0.000157998	0.000190236	0.000107995	0.000170504	9.73433e-05	0.000375779	4.18863e-05	0.000153769	0.000148063	0.000145412	0.000147158	0.000141683	0.000150867
Sorbitol-6-phosphate	NEG	2.42938e-05	1.73246e-05	3.54976e-05	1.28184e-05	1.40759e-05	1.65033e-05	1.70064e-05	1.61639e-05	1.77121e-05	1.94798e-05	1.16426e-05	4.02032e-05	1.22428e-05	2.62126e-05	1.83678e-05	1.31344e-05	1.21875e-05	4.15388e-05	6.28542e-06	1.40211e-05	1.04241e-05	1.1738e-05	1.32278e-05	1.13342e-05
2-Keto-3-deoxy-D-gluconic acid	NEG	0.00122257	0.000635411	0.000893191	0.000306212	0.000414818	0.000204611	0.000138997	0.000375528	0.00081908	0.00159586	0.000876192	0.000525208	0.00063598	6.97719e-05	0.000759119	0.000322153	0.000492976	0.000346417	0.000407815	0.000432699	0.000433442	0.000424551	0.000432046	0.000394557
Androstenedione	POS	1.72753e-06	5.1934e-07	1.18418e-06	7.52671e-06	1.66615e-05	1.62902e-05	2.04551e-06	1.37801e-05	5.45175e-07	1.93301e-06	5.9905e-08	7.00484e-06	2.71957e-06	1.41805e-05	7.72584e-08	5.78576e-07	2.17741e-07	8.10988e-06	4.90202e-06	6.14742e-06	5.19253e-06	4.92049e-06	5.02955e-06	4.47749e-06
[7]-Paradol	POS	1.95228e-05	1.5205e-05	3.26867e-05	1.07019e-05	1.37918e-05	2.26135e-05	1.37239e-05	9.57695e-06	6.75411e-06	6.82835e-06	6.44575e-06	1.13961e-05	8.76923e-06	2.143e-05	9.63992e-06	1.23788e-05	8.06704e-06	1.16319e-05	1.05644e-05	9.39174e-06	1.083e-05	9.00549e-06	9.19508e-06	7.88636e-06
Arginyl-Tyrosine	POS	1.64268e-05	0.000219052	0.000170137	2.05797e-05	0.000361151	0.000143602	7.47137e-05	0.000117244	0.000208122	0.000801016	0.00023307	1.61921e-05	2.58201e-05	9.27793e-05	0.000760947	0.000315909	0.000138082	7.79408e-05	0.000110582	0.000155765	0.000177861	0.000172044	0.000190041	0.000163296
Blasticidin S	POS	6.42494e-07	1.9929e-07	1.33976e-07	1.76607e-07	5.70936e-07	2.26774e-07	2.33903e-06	1.34558e-06	5.2049e-09	1.44362e-06	7.25206e-09	1.72565e-06	5.94319e-07	5.94488e-06	3.28577e-08	1.54501e-06	7.35975e-09	3.76845e-06	1.39839e-06	1.51451e-06	1.84686e-06	1.65e-06	1.33467e-06	1.5646e-06
Flumioxazin	NEG	1.27851e-05	8.28265e-06	4.55149e-06	6.07102e-06	5.62175e-06	6.50384e-06	6.18209e-06	5.30852e-06	2.18342e-06	1.57498e-06	4.18855e-06	7.66956e-06	1.84974e-06	9.96533e-06	8.33311e-06	3.21616e-06	4.65617e-06	1.08962e-05	6.98848e-06	6.77554e-06	6.83201e-06	6.58916e-06	6.40948e-06	7.39259e-06
2,3-Diethyl-5,6-dimethylpyrazine	POS	1.83938e-05	5.86099e-06	5.069e-06	2.24097e-05	4.63374e-06	5.00851e-06	5.95161e-06	2.77665e-05	3.34929e-06	1.0883e-05	6.1449e-06	1.52238e-05	6.05433e-06	7.2814e-06	6.06083e-06	1.80972e-05	1.04748e-05	1.28137e-05	5.70955e-06	6.92769e-06	7.58741e-06	4.96874e-06	6.11594e-06	5.33844e-06
O-Phosphothreonine	NEG	6.69532e-06	2.74306e-05	1.91569e-05	9.02939e-06	7.82398e-05	4.23666e-05	5.11495e-05	2.55606e-05	1.20134e-05	4.65283e-05	1.49003e-05	7.82596e-06	2.88713e-06	3.34822e-06	1.00233e-05	3.83121e-06	9.22351e-06	2.07124e-05	1.65686e-05	1.58343e-05	1.76069e-05	1.33864e-05	1.56904e-05	1.61694e-05
D-Glucurono-6,3-lactone	NEG	2.47186e-05	6.34367e-05	7.26039e-05	2.89544e-05	5.11482e-05	2.52497e-05	2.6738e-05	2.83731e-05	4.30908e-05	6.57373e-05	5.03982e-05	2.21852e-05	1.10559e-05	4.26682e-05	7.73361e-05	3.22294e-05	3.08113e-05	3.98074e-05	2.46143e-05	2.71772e-05	2.41111e-05	3.25793e-05	2.51797e-05	2.54938e-05
2,5-Dimethylpyrazine	POS	1.02122e-05	1.37661e-05	9.53445e-06	1.14351e-05	7.05901e-06	1.11331e-05	1.20275e-05	1.16693e-05	1.40039e-05	1.54005e-05	1.80032e-05	9.99754e-06	1.23861e-05	1.05374e-05	1.20975e-05	8.27151e-06	2.09e-05	1.22233e-05	6.48959e-06	7.63874e-06	1.08935e-05	9.22451e-06	1.13251e-05	1.27641e-05
N'-Formylkynurenine	POS	1.02996e-05	8.76153e-05	3.25065e-05	1.48377e-05	2.74318e-05	3.99522e-05	3.62791e-05	2.83233e-05	3.08759e-05	0.000201011	2.45754e-05	2.83471e-05	1.12934e-05	2.96888e-05	4.07103e-05	1.24974e-05	1.69353e-05	3.32827e-05	2.17892e-05	2.11965e-05	3.22212e-05	2.20168e-05	3.13191e-05	2.37845e-05
N6-Acetyl-5S-hydroxy-L-lysine	POS	6.93493e-06	3.69508e-05	2.66236e-05	1.61024e-05	2.87294e-05	1.53651e-05	0.000343072	0.000254813	7.17059e-06	0.00159811	3.10889e-05	0.0001704	0.000224651	3.61767e-05	3.22033e-05	0.000392037	2.01286e-05	0.000273173	0.000133753	0.000137249	0.000136649	0.000134759	0.000145886	0.000126816
Poncirin	POS	1.18851e-07	1.05327e-07	1.45853e-06	8.61798e-07	1.43065e-06	3.25265e-07	8.54367e-06	6.21475e-06	9.12631e-06	5.72486e-06	6.76419e-06	2.37351e-06	1.07783e-06	9.24256e-07	1.75904e-05	3.6004e-06	1.46446e-05	4.63357e-06	1.8139e-06	2.35072e-06	1.79421e-06	2.22994e-06	2.1398e-06	1.50786e-06
N-Acetylvaline	NEG	1.22048e-05	1.05804e-05	8.84072e-06	2.04059e-05	5.7385e-09	3.78555e-06	2.21278e-05	6.69009e-05	0.000262875	1.96283e-05	0.000104573	4.51016e-05	3.98265e-05	7.98039e-05	0.000151493	5.53496e-05	0.000106112	4.7741e-05	4.64506e-05	5.11611e-05	4.82298e-05	4.89435e-05	5.76977e-05	5.35802e-05
Bilirubin	NEG	2.93399e-07	8.35591e-09	7.0824e-08	5.95019e-08	5.7385e-09	6.79059e-09	5.88279e-07	1.37816e-06	7.44791e-09	1.39724e-07	9.1552e-08	1.36973e-06	1.63912e-06	4.46763e-06	7.38322e-09	8.0726e-08	7.62317e-08	1.91414e-06	1.35773e-06	1.29585e-06	1.36687e-06	1.18253e-06	1.42415e-06	1.38826e-06
3,4-Dihydroxy-2-hydroxymethyl-1-pyrrolidinepropanamide	POS	4.89832e-06	1.20814e-05	8.12486e-06	3.71278e-05	7.90202e-05	1.07501e-05	6.61882e-06	6.24101e-06	1.91406e-05	5.80673e-06	6.46577e-06	1.86418e-05	4.60772e-06	2.74548e-05	1.00365e-05	3.72974e-06	6.85826e-06	1.42456e-05	2.80816e-05	3.25866e-05	3.10853e-05	3.04275e-05	3.54468e-05	3.49137e-05
Deoxycholic acid glycine conjugate	POS	0.00231528	0.000857807	0.000948148	0.00235093	0.00264203	0.00471879	3.52476e-05	8.56406e-05	4.50438e-07	1.28756e-05	1.04967e-05	2.97016e-05	8.81201e-05	7.23758e-05	4.81897e-06	3.5087e-06	1.4609e-06	5.92881e-05	0.0016562	0.00149845	0.00160292	0.00145884	0.00163797	0.00167344
(S,E)-Zearalenone	NEG	1.32586e-07	3.05494e-07	1.57239e-07	3.75307e-07	5.84267e-08	2.55627e-07	3.60974e-06	2.22651e-06	1.77547e-06	3.79491e-06	1.73908e-06	1.1611e-06	6.85431e-06	2.75723e-06	1.95823e-06	2.41704e-05	2.69895e-06	1.37541e-06	4.45956e-06	4.46768e-06	4.73193e-06	5.25667e-06	5.39555e-06	4.8754e-06
3,4-Dihydrocadalene	POS	5.69338e-09	2.00648e-05	5.88499e-09	5.43789e-09	1.59995e-05	1.76197e-05	2.12749e-06	1.60963e-05	5.2049e-09	5.06295e-09	7.25206e-09	6.19652e-06	5.22021e-09	1.19891e-05	5.6799e-09	1.14547e-06	7.35975e-09	7.55085e-06	6.41094e-06	3.98761e-06	4.89007e-06	6.53931e-06	6.29335e-06	7.23793e-06
Imidazolelactic acid	POS	9.28348e-06	1.51471e-05	3.99305e-05	2.16415e-05	4.3329e-05	1.25491e-05	3.24914e-05	3.16642e-05	2.28911e-05	1.03833e-05	3.75687e-05	2.10786e-05	3.96079e-05	1.58428e-05	1.66255e-05	1.70596e-05	1.63954e-05	2.36465e-05	2.91576e-05	3.25601e-05	3.2797e-05	2.75408e-05	2.70108e-05	2.66685e-05
4-Hydroxystyrene	NEG	0.000166729	0.00022496	0.000180996	0.000259243	0.000350915	5.26555e-05	8.21547e-05	0.000247194	0.000187457	0.000134719	0.000492795	9.98725e-05	0.000171524	6.53617e-05	0.000153397	6.28572e-05	0.000131409	0.000129859	0.000100422	8.69682e-05	0.000123434	0.000129578	9.45274e-05	0.000105283
Isopropylpyrazine	POS	4.87777e-06	1.85736e-05	3.16075e-05	1.28074e-05	3.09196e-05	2.19771e-05	4.36752e-05	7.24023e-05	2.51522e-05	8.75754e-05	1.77377e-05	3.77842e-05	1.57938e-05	9.07308e-06	3.35093e-05	0.000299073	2.40749e-05	2.50226e-05	5.12498e-05	5.36254e-05	6.03232e-05	5.65596e-05	5.09172e-05	5.85441e-05
5-Amino-6-ribitylamino uracil	POS	4.468e-07	4.09314e-07	8.06734e-07	7.74224e-07	7.68331e-07	5.06579e-09	4.89843e-07	7.36631e-06	2.32182e-06	6.88255e-06	2.24312e-06	2.69011e-06	6.18142e-07	3.81139e-09	3.50255e-06	3.32034e-06	2.80731e-06	5.17553e-07	1.78859e-06	2.34354e-06	1.147e-06	1.73177e-06	1.96071e-06	1.97046e-06
Frangulanine	POS	4.71468e-06	2.54925e-06	9.04867e-06	2.71205e-06	1.871e-06	3.96604e-06	1.46872e-06	1.45543e-06	5.2049e-09	1.57907e-07	1.05457e-07	1.62816e-06	3.33163e-06	4.36e-06	5.6799e-09	5.06348e-09	7.35975e-09	1.60287e-06	2.10434e-06	1.53405e-06	2.21032e-06	1.57596e-06	1.41866e-06	1.95338e-06
Octadecanamide	POS	2.92211e-05	0.000141863	0.000152385	0.000118931	7.12339e-05	0.000104217	4.40983e-05	7.54745e-05	6.47004e-05	1.51204e-05	1.33367e-06	2.20466e-05	4.15267e-05	9.5778e-06	3.47762e-05	2.51003e-05	1.58327e-06	2.1382e-05	2.03754e-05	1.78877e-05	2.60491e-05	2.76594e-05	2.29097e-05	2.07274e-05
Beta-Tyrosine	POS	4.24692e-05	3.98415e-05	5.54001e-05	3.73723e-05	8.48474e-05	6.57806e-05	0.000156615	1.94162e-05	2.19811e-05	4.34349e-05	2.724e-05	0.000267679	0.000218988	0.000215057	3.84606e-05	0.000192944	2.89655e-05	0.000320421	8.28385e-05	8.59953e-05	0.000102801	0.00011397	5.4661e-05	0.000108727
2',4'-Dihydroxyacetophenone	POS	4.92832e-06	8.51593e-06	9.1224e-06	6.89825e-06	1.0058e-05	4.95094e-06	1.06001e-05	1.24744e-05	6.40908e-06	1.0739e-05	1.26104e-05	7.59237e-06	4.58022e-06	2.07192e-06	1.16021e-05	1.07312e-05	9.25837e-06	7.74528e-06	3.99769e-06	4.40889e-06	3.18937e-06	4.05235e-06	4.53381e-06	3.02674e-06
5-(3,4-Methylenedioxyphenyl)pentanoic acid	POS	1.21299e-05	7.22498e-06	1.53406e-05	1.60722e-05	1.62494e-05	8.19518e-06	1.00044e-05	7.58191e-06	5.10034e-06	8.23104e-06	8.69272e-06	9.9738e-06	1.1051e-05	2.31401e-06	2.25132e-05	7.99451e-06	8.11317e-06	9.12353e-06	8.6292e-06	6.31804e-06	9.06654e-06	8.18911e-06	8.36604e-06	6.67194e-06
Millefin	POS	1.95925e-05	1.39408e-05	1.8802e-05	2.81537e-05	8.17696e-05	6.45286e-05	4.39367e-06	2.97034e-06	3.95093e-06	3.51462e-06	2.22677e-06	4.69118e-06	1.10755e-06	1.24336e-05	4.91754e-06	7.04664e-06	3.45222e-06	9.66973e-06	1.80566e-05	1.58241e-05	1.57966e-05	1.77165e-05	1.95711e-05	2.11324e-05
2-Phenylethanol	POS	0.000413183	0.000115001	0.000146017	0.000511019	0.000241554	0.00016326	2.37577e-05	5.05992e-05	1.54025e-05	4.24276e-05	4.61745e-05	3.07876e-05	4.73456e-05	3.26058e-05	3.01396e-05	3.83275e-05	3.65383e-05	2.20037e-05	6.30805e-05	6.41397e-05	6.44046e-05	6.70986e-05	6.34167e-05	5.9738e-05
2-(3,4-dihydroxy-5-methoxyphenyl)-3,5,7-trihydroxy-4H-chromen-4-one	NEG	2.28663e-06	6.06454e-06	4.46322e-06	4.33649e-06	2.75338e-06	1.73251e-06	5.47517e-06	1.53555e-05	9.41925e-06	9.09859e-06	4.36269e-06	1.76883e-05	5.64892e-06	1.93715e-05	4.15318e-06	7.51077e-06	3.20335e-06	1.32249e-05	8.37591e-06	9.67717e-06	1.06843e-05	1.01035e-05	1.00798e-05	9.22397e-06
Fumitremorgin B	POS	8.84629e-08	5.58762e-09	4.63332e-07	5.43789e-09	1.15883e-06	1.96408e-07	9.24367e-07	1.62499e-06	1.27381e-07	4.07273e-07	7.25206e-09	3.40012e-07	1.69018e-06	2.8542e-06	5.6799e-09	1.36802e-07	1.31014e-07	7.03989e-07	1.04282e-06	1.09807e-06	7.99272e-07	1.18522e-06	1.15431e-06	1.13731e-06
LysoPC(22:5(4Z,7Z,10Z,13Z,16Z))	POS	3.47974e-05	5.45815e-05	8.66839e-05	5.78995e-05	7.47203e-05	6.58749e-05	0.000383086	0.000234425	0.000271779	0.000266371	0.000189395	0.000232313	0.000242602	0.000230626	0.000228659	0.000375062	0.000311203	0.000285469	0.00020584	0.000202334	0.000195085	0.0002124	0.000208496	0.000199781
1,3-Diisopropylbenzene	POS	9.11938e-06	1.00651e-05	9.44796e-06	5.1514e-06	6.00349e-06	1.18776e-05	6.46389e-06	6.94549e-06	1.27019e-05	5.50268e-06	2.65053e-05	9.70936e-06	8.66274e-06	7.88793e-06	1.32252e-05	6.10084e-06	7.17976e-06	9.03736e-06	6.14812e-06	6.63361e-06	7.32174e-06	5.85029e-06	7.63835e-06	6.63906e-06
p-Aminobenzoic acid	NEG	1.03828e-05	1.65761e-05	6.15631e-06	1.30017e-05	6.46208e-06	9.61326e-06	5.88777e-06	7.49811e-06	9.39099e-06	6.53626e-06	9.35211e-06	1.77673e-05	8.43933e-06	5.17441e-06	7.20817e-06	1.36144e-05	9.04373e-06	1.75212e-05	7.10067e-06	8.65961e-06	6.82704e-06	8.94496e-06	7.36105e-06	8.93294e-06
LysoPC(18:0)	POS	7.94066e-06	1.01915e-05	1.29882e-05	1.31436e-05	1.13725e-05	1.58e-05	2.30738e-05	9.70712e-06	1.95878e-05	1.92586e-05	1.93843e-05	1.29333e-05	1.37211e-05	5.16593e-06	1.78364e-05	9.34908e-06	2.15135e-05	1.42937e-05	6.55344e-06	1.05972e-05	1.10859e-05	9.33407e-06	7.70512e-06	9.17185e-06
Piperolactam D	POS	1.00878e-06	6.00155e-07	3.6359e-06	1.49468e-07	4.43965e-06	1.21983e-06	5.11507e-07	2.16637e-06	1.02583e-06	1.90103e-06	2.33893e-06	1.24859e-06	1.26561e-06	4.17687e-07	3.3369e-06	2.90334e-06	1.45461e-06	1.75849e-06	2.94794e-06	3.14776e-06	1.76389e-06	1.83327e-06	1.96792e-06	2.04111e-06
Byssochlamic acid	NEG	1.5035e-06	1.85276e-06	2.27377e-06	1.23124e-06	3.73312e-07	2.30467e-06	9.33895e-07	1.12193e-06	9.18534e-07	9.38783e-07	1.29749e-06	1.71052e-06	1.74729e-07	3.11969e-06	2.38579e-06	6.15288e-07	1.87465e-06	1.80299e-06	1.25656e-06	1.16805e-06	1.33462e-06	1.24748e-06	8.69489e-07	1.33132e-06
Methoxyeugenol	POS	0.000118301	7.69466e-05	0.000116283	0.000174357	8.85875e-05	7.2593e-05	4.92405e-05	7.81652e-05	5.80561e-05	0.00014756	0.000116848	0.000139949	5.88319e-05	8.29212e-05	0.000124798	5.73906e-05	0.000118086	0.00012602	7.5359e-05	7.30467e-05	7.42128e-05	8.81606e-05	8.26237e-05	8.89293e-05
5-(3',5'-Dihydroxyphenyl)-gamma-valerolactone	POS	9.05627e-05	2.80759e-05	0.000159117	8.02514e-05	6.17621e-05	6.58759e-05	0.000136814	4.92347e-05	3.40641e-05	3.6833e-05	0.00019608	6.15605e-05	5.26464e-05	3.25048e-05	7.17303e-05	3.71302e-05	9.09084e-06	6.19628e-05	4.56076e-05	3.77585e-05	3.96002e-05	3.14744e-05	4.36588e-05	3.18244e-05
Threoninyl-Tryptophan	POS	1.06133e-05	2.39017e-06	7.91152e-06	1.73125e-05	9.70772e-06	9.7909e-06	1.72671e-06	1.89549e-06	3.94294e-07	1.12939e-06	4.45656e-07	3.73752e-06	4.74641e-06	3.73606e-06	4.46432e-07	6.13442e-06	2.06208e-06	4.78008e-06	4.9379e-06	5.13731e-06	2.87963e-06	4.90068e-06	6.03455e-06	5.25314e-06
Scoparone	POS	0.000101275	4.17275e-05	5.16691e-05	7.34269e-05	7.26532e-05	6.81798e-05	0.000120605	4.12524e-05	4.31117e-05	4.13121e-05	6.91627e-05	6.3468e-05	7.13483e-05	3.98298e-05	5.6351e-05	3.92604e-05	2.75724e-05	7.50687e-05	3.38734e-05	1.70488e-05	3.59461e-05	3.59292e-05	4.38418e-05	3.42162e-05
5beta-Coprostanol	POS	5.69338e-09	1.16817e-05	1.27175e-05	5.43789e-09	1.17527e-06	1.10008e-05	3.03435e-06	1.51737e-05	8.7502e-07	5.62919e-07	6.80292e-07	7.47897e-06	5.63315e-06	5.81737e-06	1.9238e-06	5.06348e-09	1.55484e-06	7.71579e-06	3.17667e-06	3.18729e-06	2.81458e-06	3.47962e-06	3.09351e-06	1.6994e-06
Threoninyl-Threonine	POS	9.28272e-05	2.88108e-05	7.33146e-05	6.33452e-05	0.0001119	6.17826e-05	2.1738e-06	5.6043e-06	2.02325e-06	1.86517e-06	4.73011e-06	2.68987e-06	3.06604e-06	2.19309e-06	1.93551e-06	1.57994e-06	2.1417e-06	5.01557e-06	1.60193e-05	1.31274e-05	1.36306e-05	9.21628e-06	1.29119e-05	1.01408e-05
Quinoline	POS	1.11553e-05	9.21298e-06	6.86281e-06	6.55379e-06	9.34243e-06	7.19997e-06	3.95741e-05	4.8564e-05	1.08476e-05	1.80278e-05	2.14806e-05	2.7308e-05	4.2408e-05	4.00891e-05	1.56931e-05	5.59215e-05	2.88191e-05	2.37804e-05	1.22599e-05	1.19463e-05	1.0734e-05	1.18334e-05	1.1954e-05	1.44354e-05
1H-Indole-3-acetamide	POS	1.78061e-05	6.51856e-06	3.70138e-06	8.70435e-06	2.4965e-06	5.77598e-06	2.19567e-05	1.79617e-05	3.2821e-06	6.78888e-06	3.84203e-06	3.04056e-05	2.18292e-05	2.82657e-05	2.80486e-06	1.16035e-05	3.78021e-06	1.9428e-05	8.12649e-06	9.63457e-06	1.02768e-05	9.69275e-06	1.15062e-05	9.22041e-06
3-Hydroxybenzoic acid	NEG	4.99954e-05	0.000141571	0.00011076	0.000449414	0.000454697	0.000154443	6.55575e-05	0.000418065	0.000250133	0.000151139	9.45401e-05	4.40647e-05	2.1584e-05	3.50524e-05	6.12124e-05	2.46586e-05	4.36118e-05	7.61169e-05	7.44183e-05	4.65188e-05	5.89049e-05	5.14201e-05	4.89306e-05	5.31463e-05
7-Methoxy-6-methyl-2H-1-benzopyran-2-one	POS	2.60348e-06	3.73961e-06	7.18821e-06	6.93752e-06	6.25286e-06	5.5692e-06	6.03244e-06	5.73898e-06	5.88044e-06	5.60628e-06	3.64609e-06	8.69777e-06	2.85408e-06	3.42455e-06	6.8021e-06	4.04609e-06	5.89673e-06	5.55571e-06	4.09339e-06	4.43645e-06	4.83509e-06	4.23484e-06	5.10266e-06	5.43109e-06
2,3-Dihydro-4-methylfuran	POS	7.75558e-07	4.45208e-06	3.36871e-06	2.60328e-06	4.76248e-07	3.33552e-07	1.69027e-05	1.86323e-05	9.40448e-06	1.26705e-05	7.72986e-06	7.70235e-06	1.31032e-05	5.72579e-06	9.23536e-06	1.45403e-05	7.88651e-06	1.62803e-05	5.8855e-06	6.78816e-06	7.85404e-06	6.28757e-06	6.19132e-06	6.89971e-06
Neohesperidose	POS	1.27734e-05	2.48277e-05	1.91026e-05	1.91565e-05	5.81904e-05	9.22403e-06	1.84582e-05	2.41299e-05	7.66522e-05	2.86918e-05	7.1951e-05	1.56671e-05	1.86058e-05	5.31363e-06	2.69603e-05	2.86937e-05	8.28069e-05	1.42737e-05	1.09885e-05	1.17828e-05	1.0984e-05	1.01595e-05	1.20821e-05	9.59106e-06
1,4,5-Naphthalenetriol	POS	0.00011209	0.000126261	0.000193878	4.6089e-05	8.82011e-05	0.000121694	0.00023756	0.000146662	0.000196399	0.000117226	0.000130364	0.00055614	0.000142295	0.000106361	0.000187255	0.000174263	0.000195613	0.000249478	0.000180617	0.000179378	0.000182743	0.000188936	0.000165603	0.000176113
4'-Methoxymucidin	POS	8.67245e-07	1.93579e-06	1.00089e-06	2.50622e-07	4.06147e-06	3.57259e-06	6.92038e-06	0.000142549	8.41155e-05	1.37368e-05	7.22351e-05	4.4851e-05	6.12579e-06	0.000270713	8.4144e-05	1.00643e-05	5.99142e-05	3.9651e-05	3.26965e-05	3.41842e-05	3.41734e-05	3.20051e-05	3.27981e-05	4.11925e-05
(E)-Squamosamide	POS	3.41214e-07	5.58762e-09	3.36118e-07	4.16059e-07	9.13379e-07	1.33346e-06	1.10869e-06	6.3594e-06	5.2049e-09	1.42968e-06	6.22419e-07	4.20522e-06	3.22115e-06	1.49197e-05	5.6799e-09	8.52396e-07	7.35975e-09	4.67645e-06	1.90857e-06	3.01804e-06	2.95511e-06	4.24405e-06	3.38024e-06	3.7045e-06
2,3,9-Trimethoxypterocarpan	POS	1.26442e-05	1.44577e-05	1.39049e-05	1.0371e-05	1.15094e-05	1.2194e-05	1.32735e-05	1.1706e-05	1.37225e-05	1.77662e-05	2.0643e-05	1.21142e-05	1.05642e-05	8.7503e-06	1.45355e-05	8.83041e-06	1.22805e-05	1.31828e-05	7.8153e-06	9.20688e-06	1.41772e-05	1.05766e-05	1.03051e-05	7.77285e-06
Elenaic acid	POS	2.3488e-05	9.11355e-06	1.35069e-05	3.27066e-06	2.97223e-06	4.86658e-06	3.74242e-05	6.78819e-06	4.22632e-06	8.04376e-06	6.03382e-06	3.82042e-06	5.13261e-06	1.42457e-05	4.14914e-05	6.52627e-06	1.06736e-05	3.17293e-05	7.01086e-06	8.93149e-06	7.35337e-06	8.66977e-06	8.54165e-06	9.09246e-06
Valdecoxib	POS	8.72929e-06	5.63992e-07	4.24219e-06	1.99557e-06	1.06723e-05	1.06266e-05	3.69657e-06	8.07766e-06	3.96756e-07	1.35148e-06	1.9491e-07	1.41933e-05	1.73417e-05	5.50097e-06	1.65783e-06	1.05641e-06	1.49325e-06	1.40749e-05	4.1103e-06	4.4848e-06	4.02725e-06	6.45014e-06	3.45224e-06	3.10265e-06
Girinimbine	POS	5.26259e-05	3.29474e-05	3.65307e-05	6.27523e-05	3.64844e-05	2.68855e-05	1.07868e-05	1.31798e-05	8.12156e-07	3.94639e-06	2.69387e-06	7.73419e-06	1.46383e-05	1.05075e-05	2.24512e-06	1.99977e-06	1.01808e-06	5.72168e-06	1.27419e-05	1.44903e-05	1.44701e-05	1.50453e-05	1.30578e-05	1.28255e-05
Zanthodioline	POS	1.12739e-05	6.07864e-06	2.72528e-06	1.09404e-05	3.3471e-05	1.43455e-06	9.04039e-07	3.19925e-06	3.64816e-06	1.48756e-05	4.81614e-06	1.26426e-06	1.23577e-06	3.85008e-06	6.0555e-05	1.77506e-05	9.21494e-06	3.46149e-06	7.85963e-06	8.20523e-06	8.02653e-06	7.43049e-06	6.63238e-06	4.7014e-06
S-Acetyldihydrolipoamide-E	POS	2.88937e-05	1.97329e-05	6.22441e-05	1.42605e-05	8.25859e-05	4.89568e-05	2.98095e-05	4.11158e-05	2.53503e-05	9.2183e-05	5.39475e-05	2.76041e-05	1.51671e-05	4.96138e-05	0.000206334	0.000114237	3.39736e-05	5.62921e-05	5.62648e-05	5.34233e-05	5.35207e-05	4.51403e-05	4.91158e-05	4.44372e-05
Valyl-Gamma-glutamate	POS	0.000272272	0.000817252	0.000149399	0.00042875	0.000257457	0.000166673	2.48751e-05	8.10428e-05	6.35611e-05	0.00010799	4.30192e-05	6.23937e-05	2.95959e-05	3.28735e-05	0.000158985	0.000129484	2.15546e-05	7.55654e-05	7.19013e-05	7.68811e-05	7.15107e-05	7.34309e-05	6.65465e-05	7.46209e-05
Cadalene	POS	1.91446e-05	1.02706e-05	7.93832e-06	3.65214e-05	5.12899e-05	7.1084e-05	8.15567e-06	5.99582e-05	2.5641e-06	7.91731e-06	2.09305e-06	2.72022e-05	8.44287e-06	2.36847e-05	3.11972e-06	1.51991e-05	3.38386e-06	2.75817e-05	2.58302e-05	2.11193e-05	2.4891e-05	2.56777e-05	2.56889e-05	2.42933e-05
3-Hydroxycapric acid	NEG	3.5215e-05	5.12951e-05	3.19173e-05	4.73527e-05	2.46908e-05	4.69027e-05	7.13436e-05	2.84379e-05	6.80332e-05	3.84101e-05	3.92025e-05	4.01086e-05	2.44956e-05	1.59588e-05	3.86831e-05	8.72563e-05	7.41916e-05	3.59946e-05	3.91742e-05	4.13783e-05	4.20476e-05	4.33391e-05	4.9298e-05	4.48154e-05
1-Methyl-1,3-cyclohexadiene	POS	3.00751e-05	3.96535e-05	5.6774e-05	2.52604e-05	1.82331e-05	2.78642e-05	2.80319e-05	1.25407e-05	7.54348e-06	1.10641e-05	1.14567e-05	3.24307e-05	1.06961e-05	2.03788e-05	1.22387e-05	1.57645e-05	1.44758e-05	1.86432e-05	8.50003e-06	9.98255e-06	1.05457e-05	8.86765e-06	1.06575e-05	7.35304e-06
Estrone	POS	2.54088e-06	9.15836e-07	2.32068e-07	8.97603e-07	1.55632e-05	1.52761e-05	3.28773e-06	0.000213043	5.2049e-09	1.46522e-06	7.25206e-09	5.3108e-05	3.51529e-06	0.000188253	5.6799e-09	8.71508e-07	7.35975e-09	6.30161e-05	1.19628e-05	1.77572e-05	1.88529e-05	1.93392e-05	2.05916e-05	1.95065e-05
(+)-7-epi-Syringaresinol 4'-glucoside	POS	2.88985e-05	1.58436e-05	4.62259e-05	2.20909e-05	1.96057e-05	4.01104e-05	9.71844e-06	1.24817e-05	2.91362e-05	1.55521e-05	3.15553e-05	2.29758e-05	1.32049e-05	2.4397e-05	5.19924e-05	6.37365e-05	5.20394e-05	5.85283e-05	1.84354e-05	1.98865e-05	2.6169e-05	2.01909e-05	1.97888e-05	2.25051e-05
Dodecanoic acid	NEG	0.000398288	0.000328372	0.000120447	7.22106e-07	0.000337611	0.00054104	0.000818095	0.000467231	0.000296171	0.000285454	4.25727e-05	0.000268972	0.000335988	0.000226033	0.000254488	3.1287e-05	0.00031595	0.000402813	0.00052661	0.000345956	0.000338458	0.000338454	0.00036007	0.00036008
3-(2-Furanylmethyl)-1H-pyrrole	POS	3.85622e-06	1.90221e-06	2.57217e-06	9.95219e-07	7.71092e-07	3.5239e-06	2.36701e-05	2.45643e-05	1.10287e-05	2.10957e-05	1.0958e-05	2.97247e-05	2.58182e-05	2.7204e-05	1.37258e-05	2.34216e-05	1.12709e-05	2.7644e-05	1.21811e-05	1.57762e-05	7.73201e-06	1.3675e-05	1.48977e-05	1.30467e-05
L-Threo-3-Phenylserine	POS	5.23297e-06	2.05848e-05	3.21153e-05	4.80058e-06	4.50793e-05	2.15686e-05	1.38913e-05	2.0071e-05	8.85489e-06	2.7829e-05	1.11638e-05	2.21935e-05	1.67442e-05	2.93979e-05	1.50831e-05	1.32316e-05	1.07055e-05	1.62158e-05	1.17529e-05	1.25485e-05	1.4026e-05	1.27344e-05	1.28787e-05	1.23986e-05
Lysyl-Asparagine	POS	3.35204e-05	1.35426e-05	7.53794e-06	1.6801e-05	4.24215e-05	1.6781e-05	2.0259e-05	1.03234e-05	1.59807e-06	3.34616e-06	1.85533e-06	1.50648e-05	3.14403e-05	4.70024e-05	1.21895e-06	3.17985e-06	1.01821e-06	1.78779e-05	2.10551e-05	2.23382e-05	1.58793e-05	2.12073e-05	2.21695e-05	2.11392e-05
3,4-Dihydroxyphenylacetone	POS	0.00104463	0.00142955	0.000980056	0.000682504	0.000868205	0.000869044	0.0015253	0.000947645	0.00123619	0.00105778	0.00146209	0.000495936	0.000427054	0.000622148	0.00165339	0.000558821	0.0017139	0.000638594	0.00062731	0.000661375	0.00069642	0.000688095	0.000631816	0.000654053
Macrocarpal I	POS	2.73292e-06	1.38598e-06	8.83503e-07	3.02255e-06	3.75003e-06	1.1866e-06	1.10464e-06	4.35842e-06	6.48096e-07	6.48694e-07	6.46035e-07	3.48293e-06	1.2776e-06	5.04576e-06	2.3353e-07	6.5251e-07	4.00273e-07	2.91682e-06	1.93011e-06	2.1681e-06	2.37571e-06	3.09468e-06	2.51694e-06	2.09742e-06
PS(20:1(11Z)/16:1(9Z))	POS	5.69338e-09	1.25831e-06	2.63989e-06	5.43789e-09	4.36018e-09	3.01475e-07	2.01228e-05	2.54617e-05	4.89565e-06	3.09629e-05	6.20942e-06	1.80732e-05	1.45538e-05	5.73823e-06	7.76043e-06	2.03575e-05	4.22776e-06	3.07993e-05	5.35106e-06	6.20859e-06	6.66019e-06	6.44919e-06	5.85175e-06	6.3881e-06
4'-O-Methylkanzonol W	POS	2.08228e-05	1.82522e-05	1.78581e-05	8.10947e-06	1.48931e-05	1.91811e-05	2.11352e-05	1.00309e-05	1.27906e-05	1.54109e-05	1.31825e-05	8.37193e-06	2.2016e-05	1.23672e-05	1.19684e-05	1.26966e-05	1.36395e-05	9.33612e-06	1.26567e-05	9.85649e-06	1.12085e-05	9.29002e-06	1.17983e-05	9.88063e-06
2'-Hydroxy-4',6'-dimethoxy-3'-methylacetophenone	POS	3.99906e-05	1.23464e-05	1.02343e-05	2.46871e-05	2.89713e-05	1.71516e-05	6.32733e-06	5.0578e-06	3.20406e-06	2.18973e-06	2.71814e-06	3.79862e-06	2.28582e-06	2.01589e-06	7.38012e-06	3.09737e-06	2.70296e-06	6.8299e-06	3.71035e-06	1.81325e-06	2.13178e-06	1.89804e-06	2.249e-06	2.40076e-06
10beta-12,13-Dinor-8-oxo-6-eremophilen-11-al	POS	9.37551e-05	0.000133576	0.000233578	0.000150474	0.000127891	6.44083e-05	0.000107273	6.31288e-05	3.46325e-05	7.13613e-05	6.64097e-05	0.000105753	5.21577e-05	0.000101531	9.04973e-05	7.84085e-05	6.62041e-05	8.52598e-05	4.97084e-05	4.35588e-05	5.78543e-05	5.20761e-05	5.57175e-05	5.22307e-05
Atherosperminine	POS	1.07233e-06	1.10019e-06	6.33819e-06	9.61574e-07	6.01549e-07	5.06579e-09	2.69618e-06	3.96417e-06	5.34776e-07	3.5032e-06	3.77531e-07	3.53676e-06	1.27757e-06	4.68712e-06	6.46291e-07	1.37137e-05	6.94164e-07	3.4252e-06	3.6255e-06	3.80933e-06	3.75344e-06	2.6967e-06	2.88765e-06	3.37963e-06
Eugenin	POS	0.000121143	8.78489e-05	9.54655e-05	3.48579e-05	4.61414e-05	0.000102598	6.4932e-05	4.31203e-05	5.29628e-05	5.53439e-05	8.36544e-05	5.47633e-05	8.76938e-05	3.51669e-05	9.31281e-05	4.85837e-05	5.1163e-05	7.03207e-05	4.29535e-05	4.92952e-05	4.65672e-05	4.51805e-05	5.13789e-05	4.9853e-05
(+)-Norushinsunine N-oxide	POS	1.37064e-05	0.000101431	5.45546e-05	6.71889e-06	5.22447e-05	3.26492e-05	6.16356e-06	4.49198e-05	0.000200662	0.000764957	0.000166453	9.0009e-06	6.00094e-06	7.5621e-05	0.000184184	0.000213828	6.45056e-05	2.39863e-05	3.10859e-05	4.17673e-05	6.42321e-05	5.20858e-05	4.44712e-05	4.81769e-05
Melilotocarpan C	POS	1.06467e-05	1.4018e-05	1.76218e-05	1.59212e-05	2.43787e-05	8.19278e-06	1.77475e-05	6.47272e-06	9.20922e-06	2.04361e-05	3.37414e-05	1.94596e-05	1.0575e-05	8.4158e-06	2.98042e-05	9.53881e-06	1.22615e-05	2.40473e-05	9.85614e-06	9.81765e-06	9.3146e-06	1.11536e-05	9.28868e-06	1.43415e-05
3-Hydroxyvalproic acid	NEG	7.27642e-09	8.35591e-09	8.08977e-09	8.52598e-09	5.7385e-09	6.79059e-09	0.000226426	0.000117626	0.000121192	7.86561e-05	4.39895e-05	8.1589e-05	0.000142661	7.28587e-05	7.38322e-09	0.000178651	5.45614e-05	0.000103679	5.47864e-05	5.57459e-05	6.90413e-05	5.75971e-05	5.29398e-05	5.1133e-05
2-Hydroxystearic acid	NEG	0.000134502	0.000369425	0.00060119	0.000112491	0.000135805	0.000366286	0.000168248	0.000126124	4.44888e-05	7.25753e-05	2.54958e-05	8.54705e-05	8.50676e-05	5.14027e-05	2.83484e-05	5.90564e-05	3.37824e-05	0.000109445	0.000126741	0.000117384	0.000130441	9.84764e-05	0.000105029	0.00010153
(E)-3-(2-Hydroxyphenyl)-2-propenal	POS	2.07637e-05	3.14717e-05	2.77304e-05	2.46142e-05	3.58694e-05	2.18224e-05	2.7184e-05	3.00103e-05	2.6881e-05	2.4782e-05	5.07437e-05	2.18986e-05	2.62927e-05	1.51232e-05	3.53215e-05	1.67065e-05	3.30713e-05	2.31925e-05	2.42467e-05	2.34083e-05	2.13412e-05	2.3092e-05	2.13853e-05	2.38096e-05
15-HETE	NEG	7.19834e-06	2.46108e-06	0.000158226	2.78465e-06	6.94373e-06	1.08574e-05	6.13154e-06	6.29286e-06	4.50954e-06	3.9063e-06	3.65264e-06	4.40915e-06	5.08758e-06	4.81121e-06	3.94317e-06	5.951e-06	2.07068e-06	4.34308e-06	9.1009e-06	1.19524e-05	1.03928e-05	1.09334e-05	8.6131e-06	9.31331e-06
Benzosimuline	POS	2.08911e-05	8.58956e-05	7.01131e-05	1.95858e-05	0.000112617	8.08312e-05	2.55064e-05	3.34018e-05	6.15917e-05	0.000210833	7.15955e-05	7.64221e-06	9.85129e-06	3.05714e-05	0.000173392	0.000138205	2.89209e-05	2.89081e-05	4.28772e-05	2.68807e-05	5.55311e-05	4.56844e-05	4.71555e-05	4.49896e-05
L-4-Hydroxyglutamate semialdehyde	POS	4.84552e-06	3.7795e-06	4.50037e-06	5.83199e-06	4.99447e-06	2.94958e-06	6.10389e-06	5.08421e-06	2.68861e-06	2.18534e-05	6.29909e-06	8.9785e-06	1.02801e-06	6.11533e-06	6.32232e-06	7.49881e-06	9.96781e-06	9.08903e-06	1.14742e-05	7.9473e-06	1.31534e-05	9.14317e-06	1.13757e-05	1.14668e-05
Flazine	POS	3.50202e-05	6.44236e-06	1.63043e-05	1.10911e-05	2.56469e-06	2.06124e-05	8.27459e-06	1.08212e-05	5.2049e-09	1.66634e-06	7.25206e-09	9.46573e-06	2.02292e-05	2.47837e-05	5.6799e-09	1.76846e-06	7.35975e-09	1.44277e-05	4.3531e-06	4.41119e-06	6.12656e-06	5.45496e-06	6.87828e-06	6.44428e-06
5a-Pregnane-3,20-dione	POS	3.57806e-06	4.48695e-05	1.06366e-05	2.63551e-06	4.64258e-05	2.75328e-05	3.94661e-06	4.02168e-06	1.1857e-05	6.78445e-05	4.43289e-06	4.64504e-09	5.41622e-07	1.93443e-06	2.51397e-05	1.1013e-05	5.68753e-06	9.73185e-06	9.75833e-06	7.84944e-06	1.0176e-05	8.82996e-06	1.18794e-05	8.25289e-06
Naringenin	NEG	2.64943e-05	7.62625e-05	5.14424e-05	4.42727e-05	8.37658e-05	3.97584e-05	2.90518e-05	2.68431e-05	1.39338e-05	5.03392e-05	2.55754e-05	1.82842e-05	1.19584e-05	1.55496e-05	3.0339e-05	9.57309e-06	1.83675e-05	3.32473e-05	2.66919e-05	2.24376e-05	1.77135e-05	2.45161e-05	2.02621e-05	2.07969e-05
L-Hexanoylcarnitine	POS	0.000614349	0.00115614	0.00193822	0.000635199	0.000944086	0.00171094	0.0001179	9.75983e-05	0.000187584	0.000116342	0.000149945	5.83482e-05	8.04396e-05	0.000102953	0.00019723	3.00584e-05	0.000193585	6.78922e-05	0.00040699	0.000379617	0.00039439	0.000448889	0.000423368	0.000381646
2,6,6-Trimethyl-2-cyclohexene-1,4-dione	POS	4.32123e-05	2.99552e-05	4.38242e-05	5.30816e-05	3.53553e-05	3.30335e-05	3.64016e-05	2.76097e-05	2.16997e-05	3.62789e-05	3.37751e-05	3.53886e-05	2.57709e-05	4.28178e-05	3.93861e-05	3.1138e-05	2.71556e-05	3.40205e-05	3.33527e-05	2.96429e-05	3.04885e-05	3.53589e-05	2.65761e-05	2.99965e-05
4',5-Dihydroxy-7-methoxy-6-methylflavone	POS	8.89548e-06	3.0086e-06	4.2667e-06	1.38678e-06	2.90176e-07	8.11061e-06	3.14994e-06	3.59797e-06	2.94407e-06	1.88765e-06	7.50449e-06	2.38613e-06	3.77629e-06	3.82182e-06	6.26121e-06	1.91433e-06	3.73835e-06	2.78236e-06	1.65749e-06	1.74544e-06	1.95194e-06	1.06482e-06	1.85782e-06	2.6272e-06
Marshmine	POS	3.38985e-06	1.11615e-06	1.68451e-06	1.20519e-05	2.73765e-06	5.24141e-06	9.06805e-07	1.98664e-06	2.42091e-06	5.69752e-06	5.6006e-07	2.91006e-06	4.76317e-07	1.03059e-06	5.2669e-06	1.1992e-05	1.00877e-06	3.15834e-06	1.98989e-06	2.4393e-06	2.7681e-06	2.7119e-06	3.22614e-06	3.7286e-06
Isosakuranin	NEG	3.48516e-06	7.0386e-06	5.27761e-06	1.52385e-06	8.5224e-06	3.7093e-06	6.32459e-06	5.76789e-06	2.78783e-06	3.42209e-06	4.30429e-06	2.36515e-06	1.91979e-06	1.22823e-06	8.26148e-06	5.98803e-07	2.35695e-06	1.76263e-06	3.06703e-06	2.19115e-06	1.61279e-06	2.47739e-06	1.96841e-06	2.12064e-06
Threoninyl-Arginine	POS	0.000127118	4.10172e-05	4.32749e-05	8.2092e-05	0.000256517	8.62815e-05	8.7669e-05	7.07035e-05	1.41955e-05	2.29082e-05	1.84563e-05	7.19978e-05	0.000127717	0.000239533	5.6799e-09	2.8951e-05	4.87205e-05	9.85684e-05	0.000129689	9.53702e-05	8.76228e-05	0.000127807	0.00014227	0.000116665
Alanyl-Proline	POS	0.000177471	0.000599054	0.000545674	0.000229338	0.000568275	0.000425602	0.000143089	0.000105082	6.25976e-05	0.000110436	7.39258e-05	0.000135594	0.000262836	9.49058e-05	3.81871e-05	7.20832e-05	4.63012e-05	0.000124234	0.000166319	0.00018451	0.000221336	0.000212927	0.000247406	0.000222903
alpha-Methylstyrene	POS	2.7449e-05	2.64017e-05	2.83001e-05	1.72429e-05	1.99441e-05	3.71376e-05	2.28762e-05	2.23978e-05	9.77027e-06	1.61435e-05	1.64392e-05	3.14079e-05	2.92972e-05	2.33802e-05	1.17385e-05	1.78686e-05	1.25289e-05	2.41243e-05	1.86864e-05	1.98691e-05	1.93073e-05	1.82888e-05	1.94795e-05	1.58851e-05
Americine	POS	1.54218e-07	2.92119e-08	3.2993e-08	3.86533e-07	5.423e-07	2.06829e-07	5.17581e-08	5.18103e-09	1.59404e-06	3.96467e-08	1.6143e-06	4.64504e-09	5.22021e-09	3.81139e-09	6.39129e-07	2.7565e-07	1.20638e-06	5.18509e-09	8.59457e-07	9.0661e-07	9.80704e-07	1.18451e-06	7.34759e-07	9.27175e-07
12-Hydroxydodecanoic acid	NEG	1.32087e-05	1.88807e-05	2.15362e-05	2.91429e-05	8.92475e-06	1.79385e-05	1.65141e-05	1.06112e-05	1.84381e-05	1.56859e-05	2.08203e-05	1.26578e-05	1.12272e-05	5.82056e-06	1.64325e-05	1.17449e-05	1.72173e-05	8.91228e-06	8.71465e-06	9.37984e-06	9.52542e-06	1.39089e-05	1.08491e-05	1.41839e-05
Hesperetin	NEG	4.80855e-07	1.59525e-07	1.04591e-07	2.62803e-07	5.7385e-09	7.23254e-07	1.11052e-07	2.52192e-07	7.44791e-09	4.31506e-08	8.83465e-09	3.99277e-07	1.09064e-07	3.23542e-07	6.29795e-08	1.01705e-07	9.50181e-09	4.58377e-07	8.72964e-08	1.44364e-07	1.60866e-07	1.96333e-07	1.49682e-07	2.11287e-07
Dimethyl (1R*,2S*,3S*)-2-carboxy-3-(3,4-dihydroxyphenyl)-2,3-dihydro-5,6-dihydroxy-1H-indene-1-acetate	POS	2.19979e-06	1.5295e-06	1.93915e-06	3.74973e-06	1.09657e-05	2.50708e-06	2.35012e-06	3.57179e-06	2.08372e-06	3.16741e-06	4.25868e-06	2.73916e-06	2.44406e-06	1.10593e-05	2.58848e-06	7.40572e-07	3.8231e-06	8.29568e-06	1.23419e-06	1.57195e-06	1.76358e-06	1.92504e-06	1.89893e-06	1.38673e-06
Quinaldic acid	POS	1.22375e-06	4.71026e-05	5.69149e-06	6.86209e-07	1.27942e-05	9.39504e-06	6.84169e-06	2.74045e-06	1.94657e-06	1.05677e-05	0.000157281	4.47707e-06	3.91022e-05	1.07372e-05	2.32971e-06	1.52347e-05	2.08519e-06	6.16388e-06	2.46253e-05	2.71729e-05	2.5152e-05	2.79576e-05	2.62421e-05	3.1383e-05
N-Acetylanonaine	POS	8.14167e-07	8.71023e-07	1.4891e-06	1.75048e-06	2.73832e-06	1.91349e-06	5.70944e-06	4.66203e-06	1.19882e-06	1.19056e-05	2.58182e-06	7.88995e-06	3.7666e-06	6.19024e-07	4.03694e-06	3.4557e-06	3.30743e-06	8.36969e-06	3.22846e-06	3.54734e-06	3.10614e-06	2.6472e-06	3.50434e-06	3.12104e-06
2-[(5-Methylsulfinyl)-4-penten-2-ynylidene]-1,6-dioxaspiro[4.4]non-3-ene	POS	5.52636e-06	1.24659e-05	4.98233e-06	1.13955e-05	1.95986e-05	6.62471e-06	3.19641e-05	2.93024e-05	0.000123471	2.79453e-05	8.86768e-05	2.64137e-05	4.00618e-05	5.98084e-05	8.86071e-05	0.000187335	8.78605e-05	1.75394e-05	5.20556e-05	4.44338e-05	5.31546e-05	4.99182e-05	4.94259e-05	4.97034e-05
Archangin	POS	7.16738e-06	1.85495e-05	2.29637e-05	4.39273e-06	0.000106837	1.51264e-05	8.42471e-06	7.31963e-06	1.37587e-05	3.66715e-05	2.02439e-05	9.44664e-06	6.25447e-06	5.2784e-06	1.88101e-05	2.96338e-05	1.48447e-05	9.38021e-06	2.08806e-05	2.11687e-05	1.70319e-05	1.4903e-05	1.90586e-05	1.51627e-05
Herierin IV	POS	0.000295649	0.000276653	0.000270738	0.000121623	0.00010462	0.000129862	0.000195576	0.000133403	8.31619e-05	0.00024358	0.000220031	0.000175029	0.000125366	0.00015538	0.00020588	7.07145e-05	0.000196322	0.000180616	0.00011677	0.000133366	0.000136734	0.000148113	0.00015548	0.000159615
5,6-Dihydroxyindole	POS	3.4422e-05	4.47527e-05	1.9644e-05	4.78808e-05	4.42998e-05	2.61095e-05	1.5205e-05	1.28033e-05	6.64982e-05	1.2647e-05	5.76729e-05	8.75463e-06	1.75148e-05	1.88689e-05	5.35692e-05	2.22393e-05	3.33621e-05	1.09423e-05	2.10141e-05	1.94023e-05	2.56554e-05	1.79956e-05	2.24116e-05	2.01452e-05
Cis-zeatin	POS	9.79657e-06	2.39159e-05	1.14463e-05	4.26916e-05	0.000102773	9.51877e-06	1.79734e-06	7.59466e-06	8.54372e-06	6.31171e-06	1.25847e-05	4.0992e-06	4.06586e-06	8.11117e-06	3.54827e-05	1.68524e-05	1.68127e-05	6.24355e-06	1.53567e-05	9.5398e-06	1.26841e-05	1.56852e-05	1.2318e-05	7.71549e-06
Cer(d18:0/14:0)	POS	1.34882e-06	6.66919e-06	6.90868e-06	1.89531e-06	1.75423e-06	8.4499e-06	6.71578e-06	6.92362e-06	5.2049e-09	6.4251e-06	7.25206e-09	1.56246e-05	4.46153e-06	9.24383e-07	5.6799e-09	1.56943e-06	7.35975e-09	1.81131e-05	5.25111e-06	5.08942e-06	4.8877e-06	6.64039e-06	5.51585e-06	5.72364e-06
PC(P-16:0/18:4(6Z,9Z,12Z,15Z))	POS	5.69338e-09	4.43067e-06	8.79173e-07	1.98141e-06	5.25996e-06	1.64401e-06	1.80862e-05	1.76378e-05	2.31101e-05	2.41836e-05	4.04799e-05	9.88821e-06	5.09742e-06	3.2678e-06	1.73386e-05	4.25481e-06	2.33158e-05	1.02936e-05	1.08309e-05	1.09336e-05	1.26976e-05	1.29783e-05	1.31973e-05	1.25285e-05
Aminofructose 6-phosphate	POS	2.29036e-06	8.0673e-06	5.03087e-06	2.2516e-06	4.36018e-09	1.0114e-06	3.19708e-05	3.05021e-05	0.000149657	9.82566e-05	8.9919e-05	6.17337e-05	3.70975e-05	0.000134039	9.61028e-05	9.06443e-05	0.000230113	0.000184903	8.28591e-06	8.4287e-06	1.52085e-05	1.35415e-05	1.14427e-05	1.20168e-05
