# Supplementary material for: Regionalization of intestinal microbiota and metabolites in the small intestine of the Bactrian camel
Source: Front Immunol. 2024 Nov 26;15:1464664. doi: 10.3389/fimmu.2024.1464664 (PMC11628504; doi:10.3389/fimmu.2024.1464664)
Supplement: Supplementary file 4 [file Table3.xlsx]

## Sheet: D-PPs_vs_J-PPs
MS2 name	Type	Regulated	MEAN D-PPs	MEAN J-PPs	VIP	P-VALUE	Q-VALUE	FOLD CHANGE	LOG FOLDCHANGE	HMDB	KEGG COMPOUND ID	Super.Class	Class	Sub.Class
Argininosuccinic acid	POS	Down	5.33831e-09	2.38828e-06	1.80196	3.67435e-05	0.00669554	0.00223521	-8.80538	HMDB0000052	C03406	Organic acids and derivatives	Carboxylic acids and derivatives	Amino acids, peptides, and analogues
Hydroxyprolyl-Hydroxyproline	POS	Down	5.33831e-09	7.2592e-06	1.80062	0.00218487	0.038743	0.000735385	-10.4092	HMDB0028864	NA	Organic acids and derivatives	Carboxylic acids and derivatives	Amino acids, peptides, and analogues
3-Hydroxyvalproic acid	NEG	Down	7.46286e-09	0.00011158	1.8002	0.00746234	0.0647531	6.68836e-05	-13.868	HMDB0013899	C16651	Lipids and lipid-like molecules	Fatty Acyls	Fatty acids and conjugates
Benzamide	POS	Up	0.000526502	9.18834e-06	1.7968	3.49177e-05	0.00644768	57.3011	5.84049	HMDB0004461	C09815	Benzenoids	Benzene and substituted derivatives	Benzoic acids and derivatives
Serotonin	POS	Up	0.000881453	1.17216e-05	1.78469	0.000309815	0.0182422	75.1989	6.23264	HMDB0000259	C00780	Organoheterocyclic compounds	Indoles and derivatives	Tryptamines and derivatives
Alanyl-Valine	NEG	Up	0.000661177	1.107e-05	1.78381	0.000313033	0.0182568	59.7268	5.90031	HMDB0028700	NA	Organic acids and derivatives	Carboxylic acids and derivatives	Amino acids, peptides, and analogues
7-Methylguanine	POS	Down	3.60545e-05	0.000428105	1.77063	0.000447242	0.0206939	0.0842188	-3.56971	HMDB0000897	C02242	Organoheterocyclic compounds	Imidazopyrimidines	Purines and purine derivatives
Threoninyl-Leucine	POS	Up	0.00075149	2.37635e-05	1.76889	2.60325e-05	0.00568576	31.6237	4.98293	HMDB0029065	NA	Organic acids and derivatives	Carboxylic acids and derivatives	Amino acids, peptides, and analogues
Pantothenol	POS	Up	0.000314112	1.23255e-06	1.76112	0.0213377	0.103941	254.847	7.99349	HMDB0004231	C05944	Organic oxygen compounds	Organooxygen compounds	Alcohols and polyols
L-Serine	POS	Down	2.7071e-06	1.64936e-05	1.76083	7.21109e-05	0.00909742	0.164131	-2.60708	HMDB0000187	C00065	Organic acids and derivatives	Carboxylic acids and derivatives	Amino acids, peptides, and analogues
H-THR-PHE-OH	NEG	Up	0.00022432	1.31135e-06	1.7604	0.000201624	0.0152816	171.06	7.41836	NA	NA	NA	NA	NA
Propionylcarnitine	POS	Up	0.00226433	2.59799e-05	1.75932	0.00128086	0.0308498	87.1569	6.44554	HMDB0000824	C03017	Lipids and lipid-like molecules	Fatty Acyls	Fatty acid esters
Aspartyl-Glutamate	NEG	Up	7.73276e-05	1.78327e-06	1.75617	0.00136743	0.0311985	43.3629	5.43839	HMDB0028752	NA	Organic acids and derivatives	Carboxylic acids and derivatives	Amino acids, peptides, and analogues
Valyl-Proline	POS	Up	0.000102152	1.18532e-05	1.75534	0.000200671	0.0152816	8.61806	3.10736	HMDB0029135	NA	Organic acids and derivatives	Carboxylic acids and derivatives	Amino acids, peptides, and analogues
Tyramine	POS	Up	0.00261465	1.92437e-05	1.75356	0.00197134	0.03703	135.87	7.08609	HMDB0000306	C00483	Benzenoids	Benzene and substituted derivatives	Phenethylamines
Formiminoglutamic acid	POS	Down	5.36203e-05	0.000390362	1.7492	0.000883806	0.0266663	0.13736	-2.86396	HMDB0000854	C00439	Organic acids and derivatives	Carboxylic acids and derivatives	Amino acids, peptides, and analogues
Threoninyl-Threonine	POS	Up	7.19967e-05	3.18108e-06	1.74887	0.00195253	0.0369912	22.6328	4.50034	HMDB0029071	NA	Organic acids and derivatives	Carboxylic acids and derivatives	Amino acids, peptides, and analogues
N-Lactoyl ethanolamine	POS	Down	0.000188503	0.000582981	1.74709	4.26415e-05	0.00722759	0.323342	-1.62887	HMDB0032356	NA	Organic nitrogen compounds	Organonitrogen compounds	Amines
Isoleucyl-Phenylalanine	POS	Up	0.00120276	3.05164e-05	1.74706	8.8139e-05	0.00992387	39.4136	5.30062	HMDB0028914	NA	Organic acids and derivatives	Carboxylic acids and derivatives	Amino acids, peptides, and analogues
N2-gamma-Glutamylglutamine	NEG	Up	6.426e-05	1.19422e-06	1.74411	0.00265082	0.0420061	53.8092	5.74978	HMDB0011738	C05283	Organic acids and derivatives	Carboxylic acids and derivatives	Amino acids, peptides, and analogues
D-Alanyl-D-alanine (D-Ala-D-Ala)	NEG	Up	0.000209198	2.08034e-06	1.74371	0.000922539	0.027137	100.56	6.65191	NA	NA	NA	NA	NA
Isobutyryl-L-carnitine	POS	Up	0.00779292	0.000500142	1.73923	0.000144543	0.0140775	15.5814	3.96175	HMDB0000736	NA	Lipids and lipid-like molecules	Fatty Acyls	Fatty acid esters
N-Acetyl-L-alanine	NEG	Down	8.05737e-05	0.000656833	1.73595	0.00190693	0.0366283	0.12267	-3.02715	HMDB0000766	NA	Organic acids and derivatives	Carboxylic acids and derivatives	Amino acids, peptides, and analogues
2-Methylbutylamine	POS	Up	0.000230971	1.62118e-05	1.73567	0.00301005	0.044331	14.2471	3.83259	HMDB0032392	NA	Organic nitrogen compounds	Organonitrogen compounds	Amines
Valyl-Threonine	POS	Up	0.00152095	6.67781e-05	1.73505	0.00198447	0.0370654	22.7762	4.50945	HMDB0029137	NA	Organic acids and derivatives	Carboxylic acids and derivatives	Amino acids, peptides, and analogues
H-LEU-VAL-OH	NEG	Up	0.0027606	6.82645e-05	1.73283	0.000348665	0.0190434	40.4397	5.3377	NA	NA	NA	NA	NA
2-Azetidinecarboxylic acid	POS	Down	0.000112042	0.000505003	1.73272	0.000744224	0.0253237	0.221864	-2.17225	NA	NA	NA	NA	NA
(2R)-2-Hydroxy-2-methylbutanenitrile	POS	Down	1.31981e-05	4.34808e-05	1.73264	5.09167e-05	0.00764899	0.303538	-1.72005	HMDB0060309	NA	Organic oxygen compounds	Organooxygen compounds	Alcohols and polyols
2,6-Dimethylaniline	POS	Up	0.0288089	7.76838e-05	1.73197	9.01313e-06	0.00344912	370.848	8.53468	HMDB0060677	NA	Benzenoids	Benzene and substituted derivatives	Xylenes
Lysyl-Tyrosine	POS	Down	1.18702e-05	0.000210622	1.72056	0.00611168	0.0588876	0.0563581	-4.14923	HMDB0028963	NA	Organic acids and derivatives	Carboxylic acids and derivatives	Amino acids, peptides, and analogues
Flusilazole	POS	Down	3.99625e-08	6.01428e-05	1.71947	0.0239313	0.109381	0.000664461	-10.5555	HMDB0039815	NA	Benzenoids	Benzene and substituted derivatives	Halobenzenes
Melamine	POS	Down	6.59273e-06	9.43978e-05	1.71743	0.00293572	0.0439179	0.0698399	-3.83981	HMDB0041922	NA	Organoheterocyclic compounds	Triazines	1,3,5-triazines
Chrysin dimethylether	POS	Down	6.84745e-06	0.000104165	1.71655	0.00551297	0.0563901	0.0657367	-3.92716	NA	NA	NA	NA	NA
O-Phosphoethanolamine	NEG	Up	0.000279591	5.15076e-06	1.71498	5.13652e-05	0.00764899	54.2815	5.76239	HMDB0000224	C00346	Organic acids and derivatives	Organic phosphoric acids and derivatives	Phosphate esters
Macelignan	POS	Up	4.95383e-05	2.09491e-06	1.71479	0.0247208	0.110223	23.647	4.56358	HMDB0036459	NA	Lignans, neolignans and related compounds	Dibenzylbutane lignans	NA
Valyl-Serine	POS	Up	0.000280369	1.20527e-05	1.7138	0.00078907	0.0258049	23.2618	4.53989	HMDB0029136	NA	Organic acids and derivatives	Carboxylic acids and derivatives	Amino acids, peptides, and analogues
D-Pantothenic acid	NEG	Down	0.000172506	0.000749415	1.71019	0.00193958	0.0368916	0.230187	-2.11912	NA	NA	NA	NA	NA
Ethyl 2-aminobenzoate	POS	Up	0.000164703	2.9919e-05	1.70911	0.00108009	0.0288156	5.50495	2.46073	HMDB0033589	NA	Benzenoids	Benzene and substituted derivatives	Benzoic acids and derivatives
O-Acetyl-L-serine	NEG	Down	9.78048e-05	0.000745504	1.70762	0.00259303	0.0415155	0.131193	-2.93024	NA	NA	NA	NA	NA
Alanyl-Leucine	POS	Up	0.00423403	0.000308699	1.70676	0.000177739	0.0146519	13.7157	3.77776	HMDB0028691	NA	Organic acids and derivatives	Carboxylic acids and derivatives	Amino acids, peptides, and analogues
Phenethylamine glucuronide	POS	Down	2.34973e-06	4.68419e-05	1.70568	0.0194586	0.0996197	0.0501631	-4.31723	HMDB0010323	C03033	Organic oxygen compounds	Organooxygen compounds	Carbohydrates and carbohydrate conjugates
LysoPC(22:5(4Z,7Z,10Z,13Z,16Z))	POS	Down	6.24262e-05	0.000262895	1.70496	0.000446979	0.0206939	0.237457	-2.07426	HMDB0010402	C04230	Lipids and lipid-like molecules	Glycerophospholipids	Glycerophosphocholines
Butyramide	POS	Up	5.92722e-05	9.91104e-06	1.70115	0.00220865	0.0389156	5.98042	2.58025	HMDB0033870	NA	Lipids and lipid-like molecules	Fatty Acyls	Fatty amides
Alanylglycine	POS	Up	9.89523e-05	7.98353e-06	1.70052	0.00426243	0.050787	12.3946	3.63163	HMDB0006899	NA	Organic acids and derivatives	Carboxylic acids and derivatives	Amino acids, peptides, and analogues
1-(beta-D-Ribofuranosyl)-1,4-dihydronicotinamide	POS	Down	1.25177e-06	5.5619e-05	1.70033	0.0176065	0.0956208	0.0225062	-5.47353	HMDB0011648	C15497	Organic oxygen compounds	Organooxygen compounds	Carbohydrates and carbohydrate conjugates
L-Hexanoylcarnitine	POS	Up	0.00116649	0.000121286	1.69903	0.00557938	0.0567319	9.61766	3.26569	HMDB0000756	NA	Lipids and lipid-like molecules	Fatty Acyls	Fatty acid esters
Norvaline	POS	Down	0.000648029	0.00634649	1.69781	0.00355782	0.0472677	0.102108	-3.29183	HMDB0013716	C01799	Organic acids and derivatives	Carboxylic acids and derivatives	Amino acids, peptides, and analogues
2-Methoxy-4-vinylphenol	NEG	Up	0.0024178	0.00011099	1.69562	0.00691314	0.0624537	21.784	4.4452	HMDB0013744	C17883	Benzenoids	Phenols	Methoxyphenols
Glycyl-L-Leucine	NEG	Up	0.000373222	2.50837e-05	1.6937	0.0011102	0.0290098	14.8791	3.89521	NA	NA	NA	NA	NA
Glycocholic acid	POS	Up	0.00419426	7.01967e-05	1.69257	0.0015713	0.033386	59.75	5.90087	HMDB0000138	C01921	Lipids and lipid-like molecules	Steroids and steroid derivatives	Bile acids, alcohols and derivatives
Methoxypyrazine	POS	Down	1.00899e-05	6.48252e-05	1.69068	0.000572585	0.0233227	0.155647	-2.68365	HMDB0033156	NA	Organoheterocyclic compounds	Diazines	Pyrazines
4-Amino-2-methylenebutanoic acid	POS	Down	0.00804673	0.0257848	1.69048	0.00257097	0.0414452	0.312072	-1.68005	HMDB0030409	NA	Organic acids and derivatives	Carboxylic acids and derivatives	Amino acids, peptides, and analogues
Saxitoxin	POS	Up	6.05554e-05	1.57065e-06	1.68953	0.0239555	0.109449	38.5544	5.26883	HMDB0029368	C13757	Phenylpropanoids and polyketides	Saxitoxins, gonyautoxins, and derivatives	NA
Phenylalanyl-Arginine	POS	Up	0.000242202	1.06853e-05	1.68862	0.00254088	0.0411714	22.6668	4.50251	HMDB0028989	NA	Organic acids and derivatives	Carboxylic acids and derivatives	Amino acids, peptides, and analogues
Benzaldehyde	POS	Down	2.80412e-05	0.000231365	1.68738	0.00205943	0.0377603	0.121199	-3.04455	HMDB0006115	C00193	Benzenoids	Benzene and substituted derivatives	Benzoyl derivatives
Coriandrone D	POS	Down	5.92587e-07	7.06156e-06	1.68597	0.0110322	0.0756526	0.0839173	-3.57489	HMDB0029972	NA	Organoheterocyclic compounds	Benzopyrans	2-benzopyrans
2-Piperidinone	POS	Down	8.19866e-05	0.000932432	1.68556	0.00393914	0.0490974	0.0879277	-3.50754	HMDB0011749	NA	Organoheterocyclic compounds	Piperidines	Piperidinones
Glycohyocholic acid	NEG	Up	0.0269798	0.000340773	1.68469	0.00372084	0.0481139	79.1722	6.30692	NA	NA	NA	NA	NA
2-Isopropyl-3-methoxypyrazine	POS	Down	4.3934e-06	2.4976e-05	1.6841	0.00191761	0.0367586	0.175905	-2.50713	HMDB0040340	NA	Organoheterocyclic compounds	Diazines	Pyrazines
Uridine 5'-monophosphate	NEG	Up	2.2676e-05	1.93086e-06	1.68278	0.00117957	0.0298645	11.7439	3.55384	HMDB0000288	C00105	Nucleosides, nucleotides, and analogues	Pyrimidine nucleotides	Pyrimidine ribonucleotides
3-Formyl-6-hydroxyindole	POS	Up	0.000140045	1.10818e-05	1.67907	0.0168107	0.0932389	12.6374	3.65963	HMDB0031172	NA	Organoheterocyclic compounds	Indoles and derivatives	Hydroxyindoles
Prolyl-Arginine	POS	Up	0.000101062	1.18701e-05	1.67744	0.00177497	0.0354713	8.514	3.08984	HMDB0029011	NA	Organic acids and derivatives	Carboxylic acids and derivatives	Amino acids, peptides, and analogues
2-Ethylacrylic acid	POS	Down	5.43287e-05	0.00121792	1.67716	0.00530859	0.0556117	0.0446079	-4.48656	HMDB0001862	NA	Lipids and lipid-like molecules	Fatty Acyls	Fatty acids and conjugates
3,4-Dihydro-2H-1-benzopyran-2-one	POS	Down	1.80348e-05	0.000190225	1.67661	0.00288764	0.0435157	0.094808	-3.39885	HMDB0036626	NA	Phenylpropanoids and polyketides	3,4-dihydrocoumarins	NA
Pyrrolidonecarboxylic acid	POS	Down	0.000420313	0.00187541	1.67552	0.00334177	0.046466	0.224118	-2.15767	HMDB0000805	C02237	Organic acids and derivatives	Carboxylic acids and derivatives	Amino acids, peptides, and analogues
Isoamylamine	POS	Up	0.00814141	7.28962e-05	1.67326	0.0286546	0.117123	111.685	6.80329	NA	NA	NA	NA	NA
Methyl beta-naphthyl ketone	POS	Down	2.28072e-05	8.94094e-05	1.67066	0.00364796	0.0477511	0.255087	-1.97094	HMDB0032412	NA	Benzenoids	Naphthalenes	NA
L-Glutamic acid	NEG	Down	0.00135954	0.00756035	1.66995	0.00275701	0.042892	0.179825	-2.47533	HMDB0000148	C00025	Organic acids and derivatives	Carboxylic acids and derivatives	Amino acids, peptides, and analogues
PC(P-16:0/15:0)	POS	Down	5.99436e-08	1.18723e-05	1.6694	0.0241549	0.109674	0.00504902	-7.62978	HMDB0011205	NA	Lipids and lipid-like molecules	Glycerophospholipids	Glycerophosphocholines
Cortisol	NEG	Up	1.27314e-05	2.25916e-07	1.66917	0.0277226	0.115706	56.3547	5.81646	HMDB0000063	C00735	Lipids and lipid-like molecules	Steroids and steroid derivatives	Hydroxysteroids
Phenylalanyl-Valine	POS	Up	0.000556178	2.91641e-05	1.66859	0.000739073	0.0253237	19.0707	4.25328	HMDB0029008	NA	Organic acids and derivatives	Carboxylic acids and derivatives	Amino acids, peptides, and analogues
Glucose 6-phosphate	NEG	Up	1.49845e-05	1.55898e-06	1.66271	7.64651e-05	0.00935129	9.61175	3.2648	HMDB0001401	C00668	Organic oxygen compounds	Organooxygen compounds	Carbohydrates and carbohydrate conjugates
(Â±)-2-(2-Furanyl)pyrrolidine	POS	Up	3.86759e-05	1.77554e-06	1.66236	0.0276237	0.115676	21.7826	4.4451	NA	NA	NA	NA	NA
(S,E)-Zearalenone	NEG	Down	2.14113e-07	2.38447e-06	1.66095	0.00416971	0.0501458	0.0897949	-3.47722	HMDB0031752	C09981	Phenylpropanoids and polyketides	Macrolides and analogues	Zearalenones
Adenine	NEG	Up	0.00363595	0.000436692	1.6607	0.00963432	0.0715036	8.32612	3.05765	HMDB0000034	C00147	Organoheterocyclic compounds	Imidazopyrimidines	Purines and purine derivatives
3-(2-Furanylmethyl)-1H-pyrrole	POS	Down	2.27014e-06	2.01736e-05	1.66049	0.00200603	0.0372642	0.11253	-3.15162	HMDB0040011	NA	Organoheterocyclic compounds	Pyrroles	Substituted pyrroles
z-Clausenamide	POS	Down	0.000178987	0.0023705	1.65934	0.00781148	0.0656838	0.075506	-3.72727	HMDB0038621	NA	Benzenoids	Benzene and substituted derivatives	Benzazocines
Choline+Q35A2:R182	POS	Down	0.0156725	0.0416219	1.65823	2.14886e-05	0.00522098	0.376545	-1.40911	HMDB0000097	C00114	Organic nitrogen compounds	Organonitrogen compounds	Quaternary ammonium salts
D-Ribulose 5-phosphate	NEG	Up	1.14604e-05	1.71386e-06	1.65719	2.54659e-05	0.00568576	6.6869	2.74134	HMDB0000618	C00199	Organic oxygen compounds	Organooxygen compounds	Carbohydrates and carbohydrate conjugates
Valyl-Tyrosine	POS	Up	0.000128513	9.27345e-06	1.65719	0.00877349	0.0684589	13.8581	3.79266	HMDB0029139	NA	Organic acids and derivatives	Carboxylic acids and derivatives	Amino acids, peptides, and analogues
Tyrosyl-Aspartate	POS	Up	1.44807e-05	6.22258e-07	1.65495	0.00787731	0.0657978	23.2711	4.54047	HMDB0029101	NA	Organic acids and derivatives	Carboxylic acids and derivatives	Amino acids, peptides, and analogues
N-Acetylcadaverine	POS	Down	1.49624e-05	0.000200149	1.6539	0.0396756	0.137206	0.0747562	-3.74166	HMDB0002284	NA	Organic acids and derivatives	Carboxylic acids and derivatives	Carboxylic acid derivatives
PC(18:0/15:0)	POS	Down	4.42124e-06	8.80739e-05	1.65027	0.00108306	0.0288156	0.0501992	-4.31619	HMDB0008033	C00157	Lipids and lipid-like molecules	Glycerophospholipids	Glycerophosphocholines
NG,NG-dimethyl-L-arginine (ADMA)	POS	Down	0.000348702	0.00167548	1.64854	0.00706686	0.0631706	0.20812	-2.26451	NA	NA	NA	NA	NA
Sebacic acid	NEG	Up	0.000385418	3.67219e-05	1.64828	0.0020133	0.0373256	10.4956	3.39171	HMDB0000792	C08277	Lipids and lipid-like molecules	Fatty Acyls	Fatty acids and conjugates
Butylamine	POS	Up	0.00169005	2.47518e-05	1.64547	0.0341847	0.127033	68.2799	6.09339	NA	NA	NA	NA	NA
Adipic acid	NEG	Up	4.79016e-05	2.31698e-06	1.64021	0.0199028	0.10078	20.6742	4.36976	HMDB0000448	C06104	Lipids and lipid-like molecules	Fatty Acyls	Fatty acids and conjugates
10-Oxooctadecanoic acid	POS	Up	0.000219582	4.63617e-07	1.64011	0.0122196	0.0791161	473.628	8.88761	HMDB0030980	NA	Lipids and lipid-like molecules	Fatty Acyls	Fatty acids and conjugates
Cytidine	NEG	Up	0.00014777	4.13611e-06	1.63791	0.000190708	0.0150063	35.7267	5.15893	HMDB0000089	C00475	Nucleosides, nucleotides, and analogues	Pyrimidine nucleosides	NA
Methionyl-Valine	POS	Up	0.000189071	9.38943e-06	1.63775	0.0265923	0.113701	20.1366	4.33175	HMDB0028986	NA	Organic acids and derivatives	Carboxylic acids and derivatives	Amino acids, peptides, and analogues
Ethiin	POS	Down	2.63762e-05	0.000123219	1.6363	0.00485642	0.0535482	0.21406	-2.22391	HMDB0037057	NA	Organic acids and derivatives	Carboxylic acids and derivatives	Amino acids, peptides, and analogues
Nicotinamide	POS	Down	9.6082e-05	0.00244969	1.63592	0.0363534	0.130871	0.0392221	-4.67219	NA	NA	NA	NA	NA
Pseudouridine	NEG	Down	1.37377e-05	7.26352e-05	1.63352	0.00510069	0.0545478	0.189133	-2.40253	HMDB0000767	C02067	Nucleosides, nucleotides, and analogues	Nucleoside and nucleotide analogues	NA
Millefin	POS	Up	3.77979e-05	3.62458e-06	1.63242	0.0315464	0.122274	10.4282	3.38242	HMDB0036689	NA	Lipids and lipid-like molecules	Prenol lipids	Terpene lactones
L-Histidine	POS	Down	0.000103862	0.000491025	1.63161	0.00319855	0.0455728	0.211522	-2.24112	HMDB0000177	C00135	Organic acids and derivatives	Carboxylic acids and derivatives	Amino acids, peptides, and analogues
N,N-Dimethylaniline	POS	Up	1.73416e-05	7.83658e-06	1.63154	0.000287494	0.0174628	2.2129	1.14594	HMDB0001020	C02846	Organic nitrogen compounds	Organonitrogen compounds	Amines
2-Phenylethanol	POS	Up	0.000265006	3.48582e-05	1.63093	0.0171925	0.0944835	7.60239	2.92645	HMDB0033944	C05853	Benzenoids	Benzene and substituted derivatives	NA
Glycodeoxycholic acid	NEG	Up	0.0156327	0.000160817	1.63074	0.013233	0.0822552	97.208	6.603	NA	NA	NA	NA	NA
Valyl-Valine	POS	Up	0.000637791	4.84617e-05	1.63021	0.000762958	0.0256461	13.1607	3.71817	HMDB0029140	NA	Organic acids and derivatives	Carboxylic acids and derivatives	Amino acids, peptides, and analogues
Histidinyl-Leucine	POS	Up	0.00076871	7.21233e-05	1.62899	0.000144653	0.0140775	10.6583	3.4139	HMDB0028889	NA	Organic acids and derivatives	Carboxylic acids and derivatives	Amino acids, peptides, and analogues
PC(20:1(11Z)/15:0)	POS	Down	2.84113e-05	0.000472296	1.62379	0.00813847	0.0667817	0.0601557	-4.05516	HMDB0008297	C00157	Lipids and lipid-like molecules	Glycerophospholipids	Glycerophosphocholines
N-Acetyl-2,3-dihydro-1H-pyrrole	POS	Down	6.98601e-06	2.78065e-05	1.62375	0.00540011	0.056099	0.251236	-1.99288	HMDB0031163	NA	Organoheterocyclic compounds	Pyrrolines	NA
Phosphorylcholine	POS	Up	0.0117765	0.000611801	1.62267	1.54983e-07	0.000531636	19.2489	4.2667	HMDB0001565	C00588	Organic nitrogen compounds	Organonitrogen compounds	Quaternary ammonium salts
Xanthosine	NEG	Down	3.54272e-06	2.73137e-05	1.61987	0.0142868	0.0850633	0.129705	-2.94669	HMDB0000299	C01762	Nucleosides, nucleotides, and analogues	Purine nucleosides	NA
Merodesmosine	POS	Up	2.34337e-06	8.57282e-08	1.61955	0.000308428	0.0182422	27.3349	4.77267	HMDB0030407	NA	Organic acids and derivatives	Carboxylic acids and derivatives	Amino acids, peptides, and analogues
Pseudooxynicotine	POS	Up	1.58113e-05	4.0546e-06	1.61906	0.00707926	0.0631706	3.89959	1.96332	HMDB0001240	NA	Organic oxygen compounds	Organooxygen compounds	Carbonyl compounds
1,2,3,4,5,6-Hexahydro-7H-cyclopenta[b]pyridin-7-one	POS	Up	0.000304024	1.00437e-05	1.61888	0.0456772	0.146839	30.2701	4.91982	HMDB0039657	NA	Organoheterocyclic compounds	Pyridines and derivatives	Hydropyridines
L-Octanoylcarnitine	POS	Up	0.000119702	2.58334e-05	1.61669	0.00277702	0.0429673	4.63363	2.21214	HMDB0000791	C02838	Lipids and lipid-like molecules	Fatty Acyls	Fatty acid esters
2,6-Dimethylpyrazine	POS	Down	6.97967e-06	4.09086e-05	1.61507	0.00690201	0.0624537	0.170616	-2.55117	HMDB0035248	NA	Organoheterocyclic compounds	Diazines	Pyrazines
Acetylcholine	POS	Up	0.000174589	1.60337e-05	1.61503	0.00234399	0.0398183	10.8889	3.44478	HMDB0000895	C01996	Organic nitrogen compounds	Organonitrogen compounds	Quaternary ammonium salts
Histamine	POS	Up	0.00212601	0.000343716	1.61184	0.00485348	0.0535482	6.18537	2.62886	HMDB0000870	C00388	Organic nitrogen compounds	Organonitrogen compounds	Amines
(2E)-Piperamide-C5:1	POS	Up	4.44775e-06	1.76986e-06	1.61158	6.97757e-06	0.00301976	2.51306	1.32944	HMDB0038834	NA	Organoheterocyclic compounds	Benzodioxoles	NA
Deoxycholic acid glycine conjugate	POS	Up	0.0023055	2.90687e-05	1.60997	0.0106553	0.0745276	79.3119	6.30947	HMDB0000631	C05464	Lipids and lipid-like molecules	Steroids and steroid derivatives	Bile acids, alcohols and derivatives
2'-Hydroxy-4',6'-dimethoxy-3'-methylacetophenone	POS	Up	2.22302e-05	3.88261e-06	1.60926	0.0100458	0.0726841	5.72558	2.51742	HMDB0034047	NA	Organic oxygen compounds	Organooxygen compounds	Carbonyl compounds
Tyrosyl-Tyrosine	POS	Up	1.27812e-05	6.81583e-07	1.60894	0.00840021	0.0670033	18.7523	4.22899	HMDB0029117	NA	Organic acids and derivatives	Carboxylic acids and derivatives	Amino acids, peptides, and analogues
Gluconolactone	NEG	Up	0.0013006	0.000101207	1.60807	0.00141322	0.0318441	12.851	3.6838	HMDB0000150	C00198	Organic oxygen compounds	Organooxygen compounds	Carbohydrates and carbohydrate conjugates
1-Aminopropan-2-ol	POS	Up	0.000340023	1.60873e-05	1.60589	0.0273947	0.115314	21.1361	4.40164	NA	NA	NA	NA	NA
Methylpyrazine	POS	Up	0.000626615	0.000140074	1.6046	0.00802128	0.0664792	4.47345	2.16139	HMDB0033112	NA	Organoheterocyclic compounds	Diazines	Pyrazines
PC(16:0/14:0)	POS	Down	1.8202e-05	0.000147454	1.60385	0.00109373	0.0288515	0.123442	-3.0181	HMDB0007965	C00157	Lipids and lipid-like molecules	Glycerophospholipids	Glycerophosphocholines
Isoleucyl-Leucine	POS	Up	0.00221197	0.000229138	1.59937	1.12726e-06	0.0011151	9.65342	3.27104	HMDB0028911	NA	Organic acids and derivatives	Carboxylic acids and derivatives	Amino acids, peptides, and analogues
1-Methylpyrrole	POS	Down	2.11774e-06	1.30253e-05	1.59885	0.00730057	0.0642348	0.162587	-2.62072	HMDB0033113	NA	Organoheterocyclic compounds	Pyrroles	Substituted pyrroles
Tyrosyl-Leucine	POS	Up	0.000585547	3.82475e-05	1.5949	0.00373587	0.0482182	15.3094	3.93635	HMDB0029109	NA	Organic acids and derivatives	Carboxylic acids and derivatives	Amino acids, peptides, and analogues
5,7,3'-Trihydroxy-4'-methoxyflavanone	NEG	Down	4.167e-08	1.61039e-06	1.59182	0.0241288	0.109668	0.0258757	-5.27226	HMDB0030746	NA	Phenylpropanoids and polyketides	Flavonoids	O-methylated flavonoids
3-Nitrotyrosine	NEG	Up	4.12184e-05	2.31145e-06	1.59002	0.0111438	0.076025	17.8322	4.15642	HMDB0001904	NA	Organic acids and derivatives	Carboxylic acids and derivatives	Amino acids, peptides, and analogues
Vanillin	NEG	Up	7.65304e-05	3.40743e-05	1.58752	0.00208732	0.0379858	2.24598	1.16735	HMDB0012308	C00755	Benzenoids	Phenols	Methoxyphenols
D-Glucose 6-Phosphate	NEG	Up	2.83382e-05	2.02216e-06	1.58468	1.50948e-06	0.00122254	14.0138	3.80878	NA	NA	NA	NA	NA
Palmitoleoyl Ethanolamide	POS	Up	0.000129907	2.88361e-05	1.58447	0.0192243	0.0993424	4.50501	2.17153	HMDB0013648	NA	Organic nitrogen compounds	Organonitrogen compounds	Amines
gamma-Glutamylleucine	POS	Up	0.000260859	2.58264e-05	1.57731	1.14483e-05	0.00393265	10.1005	3.33635	HMDB0011171	NA	Organic acids and derivatives	Carboxylic acids and derivatives	Amino acids, peptides, and analogues
Capsiamide	POS	Up	4.05579e-05	7.27702e-06	1.57622	0.019594	0.0997954	5.57342	2.47856	HMDB0040940	NA	Organic acids and derivatives	Carboxylic acids and derivatives	Carboxylic acid derivatives
N-Methylcalystegine B2	POS	Down	6.5133e-06	3.00577e-05	1.57455	0.0110208	0.0756325	0.216693	-2.20627	HMDB0036604	NA	Alkaloids and derivatives	Tropane alkaloids	NA
Dihydrolipoate	NEG	Up	0.0103932	0.00299539	1.5744	0.000822807	0.0261172	3.46972	1.79482	HMDB0012210	C02147	Lipids and lipid-like molecules	Fatty Acyls	Fatty acids and conjugates
1-Cyano-2-hydroxy-3-butene	POS	Down	1.12076e-05	2.99363e-05	1.5717	0.00618849	0.0592353	0.374382	-1.41742	HMDB0031339	NA	Organic oxygen compounds	Organooxygen compounds	Alcohols and polyols
Adenosine monophosphate (AMP)	POS	Up	0.000139621	8.85248e-06	1.57127	0.0155862	0.0894373	15.7719	3.97929	NA	NA	NA	NA	NA
Oxypurinol	NEG	Down	0.000457074	0.00201931	1.5707	0.0188659	0.0985569	0.226352	-2.14336	HMDB0000786	C07599	Organoheterocyclic compounds	Imidazopyrimidines	Purines and purine derivatives
SM(d18:1/18:0)	POS	Down	1.48298e-07	5.21192e-06	1.5707	0.0175756	0.0955692	0.0284537	-5.13524	HMDB0001348	C00550	Lipids and lipid-like molecules	Sphingolipids	Phosphosphingolipids
Cytidine-5'-monophosphate	NEG	Up	3.20833e-06	5.97514e-07	1.57045	9.97278e-05	0.0107901	5.36947	2.42478	NA	NA	NA	NA	NA
Styrene	POS	Up	0.000108764	2.09754e-05	1.5703	0.0218692	0.105016	5.18531	2.37443	HMDB0034240	C07083	Benzenoids	Benzene and substituted derivatives	Styrenes
4-Hydroxybenzaldehyde	POS	Down	0.000238695	0.000910686	1.5696	0.00125014	0.0306292	0.262105	-1.93178	HMDB0011718	C00633	Organic oxygen compounds	Organooxygen compounds	Carbonyl compounds
Queuine	POS	Down	4.4244e-06	2.82224e-05	1.5679	0.0055444	0.0566256	0.156769	-2.67329	HMDB0001495	C01449	Organoheterocyclic compounds	Pyrrolopyrimidines	Pyrrolo[2,3-d]pyrimidines
Methylimidazole acetaldehyde	POS	Down	1.55947e-05	7.65649e-05	1.56539	0.00815316	0.0667817	0.20368	-2.29563	HMDB0004181	C05827	Organoheterocyclic compounds	Azoles	Imidazoles
19(20)-EpDPE	POS	Up	4.53458e-05	4.45291e-07	1.56484	0.0189284	0.0986973	101.834	6.67008	HMDB0013620	NA	Lipids and lipid-like molecules	Fatty Acyls	Lineolic acids and derivatives
Biotin sulfone	POS	Down	2.65571e-06	2.37656e-05	1.56327	0.0131271	0.0820057	0.111746	-3.1617	HMDB0004818	NA	Organoheterocyclic compounds	Thienoimidazolidines	NA
3-Oxooctadecanoic acid	POS	Up	0.000173008	1.60523e-06	1.56316	0.0163794	0.0919684	107.778	6.75192	HMDB0010736	NA	Lipids and lipid-like molecules	Fatty Acyls	Fatty acids and conjugates
5-Acetamidovalerate	POS	Up	0.00441495	0.000272565	1.56063	0.00592233	0.0582931	16.1978	4.01772	HMDB0012175	C03087	Lipids and lipid-like molecules	Fatty Acyls	Fatty acids and conjugates
Dehydrophytosphingosine	POS	Up	0.000179552	4.54586e-05	1.55768	0.00654405	0.0609883	3.94978	1.98177	HMDB0038057	NA	Organic nitrogen compounds	Organonitrogen compounds	Amines
2-Methylpyrrole	POS	Down	2.15705e-06	2.83394e-05	1.55539	0.0393542	0.136702	0.0761148	-3.71568	HMDB0033114	NA	Organoheterocyclic compounds	Pyrroles	Substituted pyrroles
2-Methoxy-3-methylpyrazine	POS	Down	6.8904e-06	2.0109e-05	1.55221	0.00240377	0.0402537	0.342653	-1.54518	HMDB0031852	NA	Organoheterocyclic compounds	Diazines	Pyrazines
2-Phenylacetamide	POS	Down	0.000570402	0.00203025	1.55014	0.00529	0.055543	0.280952	-1.8316	HMDB0010715	C02505	Benzenoids	Benzene and substituted derivatives	Phenylacetamides
(E)-3-(4-Hydroxyphenyl)-2-propenal	NEG	Down	5.68854e-05	0.00039605	1.54972	0.00535371	0.0559152	0.143632	-2.79955	HMDB0040986	NA	Phenylpropanoids and polyketides	Cinnamaldehydes	NA
4'-Methoxymucidin	POS	Down	1.9481e-06	6.07347e-05	1.54863	0.0356416	0.129916	0.0320756	-4.96238	HMDB0030019	NA	Benzenoids	Phenol ethers	Anisoles
H-PHE-PRO-OH	POS	Up	0.000339428	6.15676e-05	1.54788	2.92085e-05	0.00573369	5.5131	2.46286	NA	NA	NA	NA	NA
L-Proline	POS	Down	0.000160537	0.000478281	1.54773	0.000881584	0.0266576	0.335655	-1.57495	HMDB0000162	C00148	Organic acids and derivatives	Carboxylic acids and derivatives	Amino acids, peptides, and analogues
L-Phenylalanine	POS	Down	0.00269599	0.0232961	1.54369	0.0026425	0.0420061	0.115727	-3.1112	HMDB0000159	C00079	Organic acids and derivatives	Carboxylic acids and derivatives	Amino acids, peptides, and analogues
1-(1-Pyrrolidinyl)-2-propanone	POS	Down	2.26072e-05	0.000114894	1.54351	0.0120043	0.0783114	0.196766	-2.34545	HMDB0040030	NA	Organoheterocyclic compounds	Pyrrolidines	N-alkylpyrrolidines
Valyl-Arginine	POS	Up	0.00042119	2.4003e-05	1.54026	0.00545113	0.0562594	17.5474	4.13319	HMDB0029121	NA	Organic acids and derivatives	Carboxylic acids and derivatives	Amino acids, peptides, and analogues
Blepharin	POS	Down	1.92362e-06	6.47175e-06	1.54022	0.000549698	0.0228612	0.297234	-1.75033	HMDB0029344	NA	Organic oxygen compounds	Organooxygen compounds	Carbohydrates and carbohydrate conjugates
2-Ketoglutaric acid	NEG	Down	3.87708e-05	0.000146999	1.53966	0.00937471	0.0708789	0.263749	-1.92276	NA	NA	NA	NA	NA
PC(18:1(11Z)/15:0)	POS	Down	3.54028e-05	0.000394113	1.5372	0.0195495	0.0996838	0.089829	-3.47667	HMDB0008066	C00157	Lipids and lipid-like molecules	Glycerophospholipids	Glycerophosphocholines
Alanyl-Proline	POS	Up	0.000424236	0.000105121	1.53638	0.00715483	0.063567	4.0357	2.01282	HMDB0028695	NA	Organic acids and derivatives	Carboxylic acids and derivatives	Amino acids, peptides, and analogues
Pyrrolidine	POS	Down	2.64055e-05	6.31601e-05	1.53508	0.000757939	0.0256142	0.418073	-1.25817	HMDB0031641	NA	Organoheterocyclic compounds	Pyrrolidines	NA
L-Arginine	POS	Down	0.000434962	0.00210531	1.53248	0.0379071	0.133753	0.206602	-2.27507	HMDB0000517	C00062	Organic acids and derivatives	Carboxylic acids and derivatives	Amino acids, peptides, and analogues
Tryptophyl-Alanine	POS	Up	0.000104263	4.21788e-06	1.53196	0.0110417	0.0756569	24.7192	4.62756	HMDB0029076	NA	Organic acids and derivatives	Carboxylic acids and derivatives	Amino acids, peptides, and analogues
3'-O-Methylguanosine	NEG	Down	2.58323e-06	1.93431e-05	1.53156	0.0142201	0.0849938	0.133548	-2.90457	HMDB0006038	NA	Nucleosides, nucleotides, and analogues	Purine nucleosides	NA
L-Cystathionine	NEG	Up	2.15713e-06	1.00865e-06	1.53104	0.00566072	0.0570978	2.13862	1.09668	HMDB0000099	C02291	Organic acids and derivatives	Carboxylic acids and derivatives	Amino acids, peptides, and analogues
3-(Methylthio)-1-propene	POS	Up	0.00137462	9.54191e-06	1.52903	0.0412273	0.139258	144.061	7.17054	HMDB0031653	NA	Organosulfur compounds	Allyl sulfur compounds	NA
Tryptophyl-Leucine	POS	Up	0.000383144	1.64053e-05	1.52827	0.0286572	0.117123	23.3548	4.54565	HMDB0029087	NA	Organic acids and derivatives	Carboxylic acids and derivatives	Amino acids, peptides, and analogues
Vitamin A	POS	Up	7.67574e-06	2.30589e-06	1.52772	0.00378334	0.0484755	3.32875	1.73498	HMDB0000305	C00473	Lipids and lipid-like molecules	Prenol lipids	Retinoids
2-Benzofurancarboxaldehyde	POS	Down	6.00254e-05	0.000361658	1.52748	0.00649615	0.0607873	0.165973	-2.59098	HMDB0033183	NA	Organoheterocyclic compounds	Benzofurans	NA
Denudatine	POS	Up	0.000325721	3.54571e-06	1.52674	0.00395905	0.0490974	91.8636	6.52142	NA	NA	NA	NA	NA
sn-Glycerol3-phosphate	NEG	Up	0.000201272	4.78613e-06	1.52266	0.000157546	0.014482	42.0532	5.39414	NA	NA	NA	NA	NA
L-Valine	NEG	Up	0.000229446	5.07728e-05	1.52195	0.00638483	0.0599888	4.51908	2.17603	HMDB0000883	C00183	Organic acids and derivatives	Carboxylic acids and derivatives	Amino acids, peptides, and analogues
8-iso-13,14-dihydro-15-keto-PGF2a	NEG	Down	1.14037e-06	1.69863e-05	1.52159	0.0219121	0.105016	0.0671346	-3.8968	HMDB0006562	NA	Lipids and lipid-like molecules	Fatty Acyls	Eicosanoids
13-L-Hydroperoxylinoleic acid	POS	Up	2.35682e-05	8.52977e-06	1.52081	0.0086273	0.0681183	2.76306	1.46626	HMDB0003871	C04717	Lipids and lipid-like molecules	Fatty Acyls	Lineolic acids and derivatives
Equol	POS	Down	2.73594e-07	1.26476e-05	1.51909	0.0162836	0.091597	0.021632	-5.53069	HMDB0002209	C14131	Phenylpropanoids and polyketides	Isoflavonoids	Isoflavans
4-(Methylnitrosamino)-1-(3-pyridyl)-1-butanol glucuronide	POS	Down	3.71046e-07	1.38936e-06	1.51898	0.00412559	0.0499608	0.267062	-1.90475	HMDB0060383	NA	Lipids and lipid-like molecules	Fatty Acyls	Fatty acyl glycosides
Phytosphingosine	POS	Up	8.89552e-05	1.76431e-05	1.51891	0.0432786	0.142808	5.04192	2.33397	HMDB0004610	C12144	Organic nitrogen compounds	Organonitrogen compounds	Amines
Propionic acid	NEG	Up	8.54474e-05	4.03667e-05	1.51506	0.00155425	0.033386	2.11678	1.08187	HMDB0000237	C00163	Organic acids and derivatives	Carboxylic acids and derivatives	Carboxylic acids
L-Tyrosine	NEG	Down	0.000685851	0.00359505	1.51397	0.0193164	0.0994843	0.190776	-2.39005	HMDB0000158	C00082	Organic acids and derivatives	Carboxylic acids and derivatives	Amino acids, peptides, and analogues
Parabanic Acid	NEG	Up	0.00150359	0.00020057	1.51281	0.0240438	0.109474	7.49656	2.90623	HMDB0062802	NA	Organoheterocyclic compounds	Azolines	Imidazolines
Melezitose	POS	Down	5.78333e-06	2.45558e-05	1.51246	0.0166332	0.092766	0.235518	-2.08609	HMDB0011730	C08243	Organic oxygen compounds	Organooxygen compounds	Carbohydrates and carbohydrate conjugates
Itaconic acid	NEG	Up	0.00139851	0.000372988	1.5106	0.00198588	0.0370654	3.74948	1.90669	HMDB0002092	C00490	Lipids and lipid-like molecules	Fatty Acyls	Fatty acids and conjugates
Alpha-Hydroxyisobutyric acid	NEG	Down	9.73048e-05	0.0018479	1.50967	0.000125487	0.0130666	0.0526571	-4.24723	HMDB0000729	NA	Organic acids and derivatives	Hydroxy acids and derivatives	Alpha hydroxy acids and derivatives
S-(2-Methylpropionyl)-dihydrolipoamide-E	POS	Down	4.98301e-07	1.80106e-05	1.50847	0.0236893	0.108922	0.0276672	-5.17568	HMDB0006868	C04424	Lipids and lipid-like molecules	Fatty Acyls	Fatty amides
Creatine	POS	Down	0.00941555	0.0212364	1.50613	0.000683647	0.0246844	0.443367	-1.17343	HMDB0000064	C00300	Organic acids and derivatives	Carboxylic acids and derivatives	Amino acids, peptides, and analogues
L-prolyl-L-proline	POS	Down	7.53829e-06	2.08637e-05	1.50605	0.00115225	0.029496	0.36131	-1.46869	HMDB0011180	NA	Organic acids and derivatives	Carboxylic acids and derivatives	Amino acids, peptides, and analogues
Cosmosiin	NEG	Up	4.42843e-06	1.68019e-06	1.50418	0.00551163	0.0563901	2.63567	1.39817	HMDB0037340	NA	Phenylpropanoids and polyketides	Flavonoids	Flavonoid glycosides
Ribothymidine	NEG	Down	6.09625e-05	0.000233837	1.50359	0.000909133	0.026989	0.260705	-1.93951	HMDB0000884	NA	Nucleosides, nucleotides, and analogues	Pyrimidine nucleosides	NA
Valyl-Gamma-glutamate	POS	Up	0.000348634	6.38137e-05	1.50271	0.0382531	0.134595	5.46331	2.44977	HMDB0029141	NA	Organic acids and derivatives	Carboxylic acids and derivatives	Amino acids, peptides, and analogues
Girinimbine	POS	Up	4.1371e-05	6.52554e-06	1.50118	0.000859804	0.0264788	6.33986	2.66445	HMDB0030241	NA	Organoheterocyclic compounds	Indoles and derivatives	Carbazoles
2-Dodecanone	POS	Up	1.7778e-05	4.18736e-07	1.50105	0.0335632	0.126343	42.4563	5.40791	HMDB0031019	C14996	Organic oxygen compounds	Organooxygen compounds	Carbonyl compounds
2-Methylguanosine	POS	Down	6.70269e-06	4.31487e-05	1.50019	0.00955413	0.0714444	0.155339	-2.68651	HMDB0005862	NA	Nucleosides, nucleotides, and analogues	Purine nucleosides	NA

## Sheet: D-PPs_vs_I-PPs
MS2 name	Type	Regulated	MEAN D-PPs	MEAN I-PPs	VIP	P-VALUE	Q-VALUE	FOLD CHANGE	LOG FOLDCHANGE	HMDB	KEGG COMPOUND ID	Super Class	Class	Sub Class
Hydroxyprolyl-Hydroxyproline	POS	Down	5.33831e-09	1.43209e-05	1.89489	0.000297432	0.0165427	0.000372763	-11.3895	HMDB0028864	NA	Organic acids and derivatives	Carboxylic acids and derivatives	Amino acids, peptides, and analogues
Formiminoglutamic acid	POS	Down	5.36203e-05	0.000415983	1.88347	1.69417e-07	0.000366757	0.1289	-2.95567	HMDB0000854	C00439	Organic acids and derivatives	Carboxylic acids and derivatives	Amino acids, peptides, and analogues
Serotonin	POS	Up	0.000881453	9.81509e-06	1.88087	0.000306949	0.0168688	89.8059	6.48874	HMDB0000259	C00780	Organoheterocyclic compounds	Indoles and derivatives	Tryptamines and derivatives
2,6-Dimethylaniline	POS	Up	0.0288089	1.96014e-05	1.87699	9.1711e-06	0.00392928	1469.74	10.5213	HMDB0060677	NA	Benzenoids	Benzene and substituted derivatives	Xylenes
Benzamide	POS	Up	0.000526502	1.03157e-05	1.86824	3.43399e-05	0.0063041	51.0391	5.67353	HMDB0004461	C09815	Benzenoids	Benzene and substituted derivatives	Benzoic acids and derivatives
Tyramine	POS	Up	0.00261465	8.57647e-06	1.8676	0.00194047	0.043786	304.863	8.25202	HMDB0000306	C00483	Benzenoids	Benzene and substituted derivatives	Phenethylamines
Valyl-Proline	POS	Up	0.000102152	1.0778e-05	1.86689	0.000218182	0.0151005	9.47779	3.24455	HMDB0029135	NA	Organic acids and derivatives	Carboxylic acids and derivatives	Amino acids, peptides, and analogues
Ciliatine	POS	Down	5.33831e-09	2.98891e-05	1.85706	0.0360354	0.163732	0.000178604	-12.4509	HMDB0011747	C03557	Organic acids and derivatives	Organic phosphonic acids and derivatives	Organic phosphonic acids
Propionylcarnitine	POS	Up	0.00226433	2.29072e-05	1.85576	0.00127406	0.0361081	98.8481	6.62714	HMDB0000824	C03017	Lipids and lipid-like molecules	Fatty Acyls	Fatty acid esters
Threoninyl-Threonine	POS	Up	7.19967e-05	2.65531e-06	1.85065	0.001897	0.043281	27.1143	4.76098	HMDB0029071	NA	Organic acids and derivatives	Carboxylic acids and derivatives	Amino acids, peptides, and analogues
7-Methylguanine	POS	Down	3.60545e-05	0.000487594	1.84533	0.00149902	0.0389632	0.0739436	-3.75743	HMDB0000897	C02242	Organoheterocyclic compounds	Imidazopyrimidines	Purines and purine derivatives
Chrysin dimethylether	POS	Down	6.84745e-06	0.000131232	1.8443	0.00272643	0.051192	0.052178	-4.26041	NA	NA	NA	NA	NA
L-Serine	POS	Down	2.7071e-06	2.50983e-05	1.83882	0.00312507	0.0543707	0.10786	-3.21277	HMDB0000187	C00065	Organic acids and derivatives	Carboxylic acids and derivatives	Amino acids, peptides, and analogues
D-Alanyl-D-alanine (D-Ala-D-Ala)	NEG	Up	0.000209198	3.25161e-06	1.83481	0.00093558	0.031835	64.3369	6.00757	NA	NA	NA	NA	NA
D-Pantothenic acid	NEG	Down	0.000172506	0.000805739	1.82934	0.000170256	0.0137657	0.214096	-2.22367	NA	NA	NA	NA	NA
Pantothenol	POS	Up	0.000314112	2.42341e-06	1.82906	0.0216334	0.130831	129.616	7.0181	HMDB0004231	C05944	Organic oxygen compounds	Organooxygen compounds	Alcohols and polyols
Isobutyryl-L-carnitine	POS	Up	0.00779292	0.000443007	1.82218	0.000136535	0.0127521	17.591	4.13676	HMDB0000736	NA	Lipids and lipid-like molecules	Fatty Acyls	Fatty acid esters
Cytidine	NEG	Up	0.00014777	2.96007e-06	1.82089	0.000210626	0.0150395	49.9211	5.64158	HMDB0000089	C00475	Nucleosides, nucleotides, and analogues	Pyrimidine nucleosides
N2-gamma-Glutamylglutamine	NEG	Up	6.426e-05	1.12896e-06	1.81492	0.00264183	0.0504031	56.9195	5.83085	HMDB0011738	C05283	Organic acids and derivatives	Carboxylic acids and derivatives	Amino acids, peptides, and analogues
1-(beta-D-Ribofuranosyl)-1,4-dihydronicotinamide	POS	Down	1.25177e-06	7.11896e-05	1.81308	0.0161099	0.115181	0.0175837	-5.82962	HMDB0011648	C15497	Organic oxygen compounds	Organooxygen compounds	Carbohydrates and carbohydrate conjugates
Ethiin	POS	Down	2.63762e-05	0.000149252	1.81218	0.000992566	0.0325007	0.176722	-2.50044	HMDB0037057	NA	Organic acids and derivatives	Carboxylic acids and derivatives	Amino acids, peptides, and analogues
Isoamylamine	POS	Up	0.00814141	2.88295e-05	1.81143	0.0281206	0.147424	282.399	8.14159	NA	NA	NA	NA	NA
O-Phosphoethanolamine	NEG	Up	0.000279591	4.51454e-06	1.81014	4.67198e-05	0.00735253	61.9313	5.9526	HMDB0000224	C00346	Organic acids and derivatives	Organic phosphoric acids and derivatives	Phosphate esters
Decanoylcarnitine	POS	Up	0.000123215	5.11264e-06	1.80927	0.0030513	0.0536944	24.1	4.59096	HMDB0000651	NA	Lipids and lipid-like molecules	Fatty Acyls	Fatty acid esters
Flusilazole	POS	Down	3.99625e-08	6.90185e-05	1.80721	0.0313722	0.153633	0.000579012	-10.7541	HMDB0039815	NA	Benzenoids	Benzene and substituted derivatives	Halobenzenes
Ethyl 2-aminobenzoate	POS	Up	0.000164703	3.77555e-05	1.80649	0.00143552	0.0379733	4.36234	2.1251	HMDB0033589	NA	Benzenoids	Benzene and substituted derivatives	Benzoic acids and derivatives
Phosphorylcholine	POS	Up	0.0117765	0.00050654	1.80596	1.53979e-05	0.00424183	23.2489	4.53909	HMDB0001565	C00588	Organic nitrogen compounds	Organonitrogen compounds	Quaternary ammonium salts
LysoPC(22:5(4Z,7Z,10Z,13Z,16Z))	POS	Down	6.24262e-05	0.000278937	1.80573	0.000123055	0.0125308	0.2238	-2.15972	HMDB0010402	C04230	Lipids and lipid-like molecules	Glycerophospholipids	Glycerophosphocholines
Glycocholic acid	POS	Up	0.00419426	6.5238e-05	1.80168	0.00157672	0.039558	64.2916	6.00656	HMDB0000138	C01921	Lipids and lipid-like molecules	Steroids and steroid derivatives	Bile acids, alcohols and derivatives
Threoninyl-Leucine	POS	Up	0.00075149	3.94092e-05	1.80141	2.38682e-05	0.004968	19.0689	4.25315	HMDB0029065	NA	Organic acids and derivatives	Carboxylic acids and derivatives	Amino acids, peptides, and analogues
Valyl-Threonine	POS	Up	0.00152095	7.87777e-05	1.79625	0.00207111	0.0451704	19.3069	4.27104	HMDB0029137	NA	Organic acids and derivatives	Carboxylic acids and derivatives	Amino acids, peptides, and analogues
Uridine 5'-monophosphate	NEG	Up	2.2676e-05	2.00158e-06	1.79496	0.00127834	0.0361301	11.329	3.50195	HMDB0000288	C00105	Nucleosides, nucleotides, and analogues	Pyrimidine nucleotides	Pyrimidine ribonucleotides
L-Glutamic acid	NEG	Down	0.00135954	0.00827347	1.79255	0.00208369	0.0452304	0.164325	-2.60537	HMDB0000148	C00025	Organic acids and derivatives	Carboxylic acids and derivatives	Amino acids, peptides, and analogues
Melamine	POS	Down	6.59273e-06	0.000123919	1.79208	0.0280977	0.147424	0.053202	-4.23238	HMDB0041922	NA	Organoheterocyclic compounds	Triazines	1,3,5-triazines
H-THR-PHE-OH	NEG	Up	0.00022432	1.84302e-06	1.7901	0.000202621	0.0148079	121.713	6.92734	NA	NA	NA	NA	NA
Vanillin	NEG	Up	7.65304e-05	2.28011e-05	1.78666	0.000653961	0.0260975	3.35643	1.74693	HMDB0012308	C00755	Benzenoids	Phenols	Methoxyphenols
Alanylglycine	POS	Up	9.89523e-05	8.53121e-06	1.78616	0.00435304	0.0631922	11.5989	3.53591	HMDB0006899	NA	Organic acids and derivatives	Carboxylic acids and derivatives	Amino acids, peptides, and analogues
O-Acetyl-L-serine	NEG	Down	9.78048e-05	0.000797106	1.78475	0.00578793	0.0715856	0.1227	-3.02679	NA	NA	NA	NA	NA
Alanyl-Valine	NEG	Up	0.000661177	2.49333e-05	1.78285	0.000288036	0.0161498	26.5178	4.72889	HMDB0028700	NA	Organic acids and derivatives	Carboxylic acids and derivatives	Amino acids, peptides, and analogues
Lysyl-Tyrosine	POS	Down	1.18702e-05	0.00017519	1.78147	0.0075268	0.0800539	0.0677564	-3.8835	HMDB0028963	NA	Organic acids and derivatives	Carboxylic acids and derivatives	Amino acids, peptides, and analogues
2-Methoxy-4-vinylphenol	NEG	Up	0.0024178	0.000144626	1.77885	0.0073316	0.079139	16.7176	4.0633	HMDB0013744	C17883	Benzenoids	Phenols	Methoxyphenols
Glycohyocholic acid	NEG	Up	0.0269798	0.000414897	1.77874	0.00376941	0.0587867	65.0276	6.02298	NA	NA	NA	NA	NA
Benzaldehyde	POS	Down	2.80412e-05	0.000250939	1.77562	0.00155121	0.0394179	0.111745	-3.16172	HMDB0006115	C00193	Benzenoids	Benzene and substituted derivatives	Benzoyl derivatives
Valyl-Serine	POS	Up	0.000280369	1.05731e-05	1.77545	0.000790612	0.0288897	26.5171	4.72885	HMDB0029136	NA	Organic acids and derivatives	Carboxylic acids and derivatives	Amino acids, peptides, and analogues
Oxypurinol	NEG	Down	0.000457074	0.00244252	1.77453	0.00109571	0.0335719	0.187132	-2.41787	HMDB0000786	C07599	Organoheterocyclic compounds	Imidazopyrimidines	Purines and purine derivatives
N-Acetyl-L-alanine	NEG	Down	8.05737e-05	0.000743934	1.77314	0.00502642	0.0678469	0.108308	-3.20679	HMDB0000766	NA	Organic acids and derivatives	Carboxylic acids and derivatives	Amino acids, peptides, and analogues
3'-O-Methylguanosine	NEG	Down	2.58323e-06	1.73543e-05	1.76701	0.00537149	0.0698496	0.148852	-2.74805	HMDB0006038	NA	Nucleosides, nucleotides, and analogues	Purine nucleosides
3-(2-Furanylmethyl)-1H-pyrrole	POS	Down	2.27014e-06	2.15141e-05	1.76041	0.00104418	0.0330157	0.105518	-3.24443	HMDB0040011	NA	Organoheterocyclic compounds	Pyrroles	Substituted pyrroles
2-Ethylacrylic acid	POS	Down	5.43287e-05	0.00139857	1.76016	0.00684571	0.0767662	0.0388458	-4.6861	HMDB0001862	NA	Lipids and lipid-like molecules	Fatty Acyls	Fatty acids and conjugates
Butylamine	POS	Up	0.00169005	1.77721e-05	1.75948	0.0337093	0.158197	95.0953	6.5713	NA	NA	NA	NA	NA
Aspartyl-Glutamate	NEG	Up	7.73276e-05	2.8035e-06	1.75705	0.00139283	0.0373939	27.5826	4.78569	HMDB0028752	NA	Organic acids and derivatives	Carboxylic acids and derivatives	Amino acids, peptides, and analogues
Choline	POS	Down	0.0156725	0.0460361	1.75615	2.70681e-05	0.00535524	0.34044	-1.55453	HMDB0000097	C00114	Organic nitrogen compounds	Organonitrogen compounds	Quaternary ammonium salts
10-Oxooctadecanoic acid	POS	Up	0.000219582	4.47427e-07	1.75579	0.0122162	0.100884	490.767	8.93889	HMDB0030980	NA	Lipids and lipid-like molecules	Fatty Acyls	Fatty acids and conjugates
(2R)-2-Hydroxy-2-methylbutanenitrile	POS	Down	1.31981e-05	4.00863e-05	1.75514	0.000677081	0.0264884	0.329241	-1.60279	HMDB0060309	NA	Organic oxygen compounds	Organooxygen compounds	Alcohols and polyols
2-Ketoglutaric acid	NEG	Down	3.87708e-05	0.00016455	1.75478	8.09542e-06	0.00392928	0.235617	-2.08548	NA	NA	NA	NA	NA
1-Cyano-2-hydroxy-3-butene	POS	Down	1.12076e-05	2.6096e-05	1.75466	1.64319e-05	0.00424183	0.429476	-1.21935	HMDB0031339	NA	Organic oxygen compounds	Organooxygen compounds	Alcohols and polyols
L-Arginine	POS	Down	0.00172837	0.00743795	1.51204	0.0381823	0.167583	4.30344	2.10549	HMDB0000517	C00062	Organic acids and derivatives	Carboxylic acids and derivatives	Amino acids, peptides, and analogues
Adenine	NEG	Up	0.00363595	0.000390454	1.75321	0.00910749	0.087408	9.31211	3.21911	HMDB0000034	C00147	Organoheterocyclic compounds	Imidazopyrimidines	Purines and purine derivatives
Cortisol	NEG	Up	1.27314e-05	7.25087e-08	1.75243	0.0265727	0.14412	175.585	7.45602	HMDB0000063	C00735	Lipids and lipid-like molecules	Steroids and steroid derivatives	Hydroxysteroids
Norvaline	POS	Down	0.000648029	0.00708279	1.74913	0.00683926	0.0767662	0.0914935	-3.45019	HMDB0013716	C01799	Organic acids and derivatives	Carboxylic acids and derivatives	Amino acids, peptides, and analogues
Methoxypyrazine	POS	Down	1.00899e-05	5.79792e-05	1.74824	0.00089413	0.0313931	0.174026	-2.52263	HMDB0033156	NA	Organoheterocyclic compounds	Diazines	Pyrazines
4-Hydroxybenzaldehyde	POS	Down	0.000238695	0.0010425	1.7417	7.25482e-05	0.0100472	0.228964	-2.12681	HMDB0011718	C00633	Organic oxygen compounds	Organooxygen compounds	Carbonyl compounds
2-Phenylacetamide	POS	Down	0.000570402	0.00237335	1.74079	0.000146848	0.0130914	0.240336	-2.05687	HMDB0010715	C02505	Benzenoids	Benzene and substituted derivatives	Phenylacetamides
L-Hexanoylcarnitine	POS	Up	0.00116649	0.000112026	1.73666	0.00523886	0.0690324	10.4126	3.38026	HMDB0000756	NA	Lipids and lipid-like molecules	Fatty Acyls	Fatty acid esters
2-Benzofurancarboxaldehyde	POS	Down	6.00254e-05	0.000430135	1.73588	0.000399091	0.019393	0.13955	-2.84115	HMDB0033183	NA	Organoheterocyclic compounds	Benzofurans
D-Ribulose 5-phosphate	NEG	Up	1.14604e-05	1.37726e-06	1.73549	0.000277699	0.0159579	8.32119	3.05679	HMDB0000618	C00199	Organic oxygen compounds	Organooxygen compounds	Carbohydrates and carbohydrate conjugates
(Â±)-2-(2-Furanyl)pyrrolidine	POS	Up	3.86759e-05	2.07917e-06	1.73443	0.0284328	0.147979	18.6016	4.21735	NA	NA	NA	NA	NA
Pyrrolidonecarboxylic acid	POS	Down	0.000420313	0.00196321	1.73392	0.00606136	0.0733134	0.214094	-2.22368	HMDB0000805	C02237	Organic acids and derivatives	Carboxylic acids and derivatives	Amino acids, peptides, and analogues
2-Piperidinone	POS	Down	8.19866e-05	0.00104612	1.73378	0.00777075	0.0810419	0.078372	-3.67352	HMDB0011749	NA	Organoheterocyclic compounds	Piperidines	Piperidinones
2-Phenylethanol	POS	Up	0.000265006	3.44934e-05	1.73352	0.0171956	0.11894	7.68278	2.94163	HMDB0033944	C05853	Benzenoids	Benzene and substituted derivatives
2-Methylguanosine	POS	Down	6.70269e-06	4.53839e-05	1.73326	0.00269925	0.0509291	0.147689	-2.75937	HMDB0005862	NA	Nucleosides, nucleotides, and analogues	Purine nucleosides
Methyl beta-naphthyl ketone	POS	Down	2.28072e-05	9.6778e-05	1.73312	0.00738473	0.0794031	0.235665	-2.08519	HMDB0032412	NA	Benzenoids	Naphthalenes
Merodesmosine	POS	Up	2.34337e-06	5.35397e-08	1.72899	0.000339668	0.0178302	43.7688	5.45183	HMDB0030407	NA	Organic acids and derivatives	Carboxylic acids and derivatives	Amino acids, peptides, and analogues
Quinoline	POS	Down	8.38789e-06	3.44519e-05	1.72844	0.00676511	0.0763549	0.243467	-2.0382	HMDB0033731	C06413	Organoheterocyclic compounds	Quinolines and derivatives
2-Azetidinecarboxylic acid	POS	Down	0.000112042	0.000504748	1.72709	0.00578929	0.0715856	0.221976	-2.17152	NA	NA	NA	NA	NA
1-(1-Pyrrolidinyl)-2-propanone	POS	Down	2.26072e-05	0.000159826	1.72645	0.00107055	0.0333232	0.141449	-2.82164	HMDB0040030	NA	Organoheterocyclic compounds	Pyrrolidines	N-alkylpyrrolidines
2-Methylbutylamine	POS	Up	0.000230971	1.71035e-05	1.72493	0.00302079	0.0533608	13.5043	3.75535	HMDB0032392	NA	Organic nitrogen compounds	Organonitrogen compounds	Amines
Sebacic acid	NEG	Up	0.000385418	4.2432e-05	1.72462	0.00214314	0.0458524	9.08318	3.1832	HMDB0000792	C08277	Lipids and lipid-like molecules	Fatty Acyls	Fatty acids and conjugates
Phenethylamine glucuronide	POS	Down	2.34973e-06	3.67182e-05	1.72443	0.0230644	0.135347	0.0639937	-3.96593	HMDB0010323	C03033	Organic oxygen compounds	Organooxygen compounds	Carbohydrates and carbohydrate conjugates
Saxitoxin	POS	Up	6.05554e-05	2.73252e-06	1.71821	0.0256292	0.14289	22.161	4.46995	HMDB0029368	C13757	Phenylpropanoids and polyketides	Saxitoxins, gonyautoxins, and derivatives
4-Amino-2-methylenebutanoic acid	POS	Down	0.00804673	0.0259423	1.71133	0.00442047	0.0635231	0.310178	-1.68883	HMDB0030409	NA	Organic acids and derivatives	Carboxylic acids and derivatives	Amino acids, peptides, and analogues
Macelignan	POS	Up	4.95383e-05	3.25777e-06	1.71077	0.0268139	0.144394	15.2062	3.92659	HMDB0036459	NA	Lignans, neolignans and related compounds	Dibenzylbutane lignans
Butyramide	POS	Up	5.92722e-05	1.07218e-05	1.70809	0.00199641	0.0447436	5.52821	2.46681	HMDB0033870	NA	Lipids and lipid-like molecules	Fatty Acyls	Fatty amides
N-Acetyl-2,3-dihydro-1H-pyrrole	POS	Down	6.98601e-06	2.11812e-05	1.70704	0.000301995	0.0166627	0.329821	-1.60025	HMDB0031163	NA	Organoheterocyclic compounds	Pyrrolines
Prolyl-Arginine	POS	Up	0.000101062	1.11473e-05	1.70585	0.00156504	0.0395407	9.06603	3.18047	HMDB0029011	NA	Organic acids and derivatives	Carboxylic acids and derivatives	Amino acids, peptides, and analogues
Glycodeoxycholic acid	NEG	Up	0.0156327	0.000246552	1.70531	0.0135159	0.105693	63.4056	5.98654	NA	NA	NA	NA	NA
5-Acetamidovalerate	POS	Up	0.00441495	0.000160246	1.70402	0.00547118	0.0702503	27.5511	4.78404	HMDB0012175	C03087	Lipids and lipid-like molecules	Fatty Acyls	Fatty acids and conjugates
1,2,3,4,5,6-Hexahydro-7H-cyclopenta[b]pyridin-7-one	POS	Up	0.000304024	1.11349e-05	1.70376	0.046217	0.17908	27.3037	4.77103	HMDB0039657	NA	Organoheterocyclic compounds	Pyridines and derivatives	Hydropyridines
Alanyl-Leucine	POS	Up	0.00423403	0.000554912	1.69989	1.31489e-05	0.00402165	7.6301	2.9317	HMDB0028691	NA	Organic acids and derivatives	Carboxylic acids and derivatives	Amino acids, peptides, and analogues
N-Acetylcadaverine	POS	Down	1.49624e-05	0.000273273	1.69275	0.0310503	0.15328	0.0547524	-4.19093	HMDB0002284	NA	Organic acids and derivatives	Carboxylic acids and derivatives	Carboxylic acid derivatives
Deoxycholic acid glycine conjugate	POS	Up	0.0023055	3.82621e-05	1.68994	0.0108205	0.0954557	60.2554	5.91302	HMDB0000631	C05464	Lipids and lipid-like molecules	Steroids and steroid derivatives	Bile acids, alcohols and derivatives
Xanthosine	NEG	Down	3.54272e-06	3.30986e-05	1.68415	0.00885851	0.0863315	0.107035	-3.22384	HMDB0000299	C01762	Nucleosides, nucleotides, and analogues	Purine nucleosides
gamma-Glutamylleucine	POS	Up	0.000260859	2.34777e-05	1.68299	0.000221345	0.0151005	11.1109	3.4739	HMDB0011171	NA	Organic acids and derivatives	Carboxylic acids and derivatives	Amino acids, peptides, and analogues
gamma-Glutamyltyrosine	POS	Up	2.14055e-05	2.3076e-06	1.68279	0.0440594	0.176665	9.27607	3.21351	HMDB0011741	NA	Organic acids and derivatives	Carboxylic acids and derivatives	Amino acids, peptides, and analogues
H-LEU-VAL-OH	NEG	Up	0.0027606	0.00012177	1.68262	0.000312414	0.0170339	22.6706	4.50275	NA	NA	NA	NA	NA
3-(Methylthio)-1-propene	POS	Up	0.00137462	1.26948e-06	1.68131	0.0404296	0.170965	1082.82	10.0806	HMDB0031653	NA	Organosulfur compounds	Allyl sulfur compounds
Pseudooxynicotine	POS	Up	1.58113e-05	3.91276e-06	1.68118	0.00635236	0.0745541	4.04095	2.01469	HMDB0001240	NA	Organic oxygen compounds	Organooxygen compounds	Carbonyl compounds
(E)-3-(4-Hydroxyphenyl)-2-propenal	NEG	Down	5.68854e-05	0.000440554	1.6789	0.00419203	0.0618928	0.129123	-2.95319	HMDB0040986	NA	Phenylpropanoids and polyketides	Cinnamaldehydes
3-Formyl-6-hydroxyindole	POS	Up	0.000140045	1.76807e-05	1.67757	0.0203079	0.127928	7.92079	2.98565	HMDB0031172	NA	Organoheterocyclic compounds	Indoles and derivatives	Hydroxyindoles
D-Proline	NEG	Down	6.86926e-05	0.000167587	1.67365	0.000261007	0.0157491	0.409891	-1.28669	HMDB0003411	C00763	Organic acids and derivatives	Carboxylic acids and derivatives	Amino acids, peptides, and analogues
1,2,3,4,5,6-Hexahydro-5-(1-hydroxyethylidene)-7H-cyclopenta[b]pyridin-7-one	POS	Down	1.16312e-05	0.000191843	1.67292	0.0243295	0.139231	0.0606285	-4.04386	HMDB0039655	NA	Organoheterocyclic compounds	Pyridines and derivatives	Hydropyridines
1-Aminopropan-2-ol	POS	Up	0.000340023	1.65666e-05	1.66748	0.0275261	0.146162	20.5245	4.35928	NA	NA	NA	NA	NA
2'-Hydroxy-4',6'-dimethoxy-3'-methylacetophenone	POS	Up	2.22302e-05	4.05201e-06	1.66691	0.00998444	0.0915119	5.48622	2.45581	HMDB0034047	NA	Organic oxygen compounds	Organooxygen compounds	Carbonyl compounds
Glucose 6-phosphate	NEG	Up	1.49845e-05	2.00055e-06	1.6664	1.56115e-05	0.00424183	7.49019	2.905	HMDB0001401	C00668	Organic oxygen compounds	Organooxygen compounds	Carbohydrates and carbohydrate conjugates
4-(Methylnitrosamino)-1-(3-pyridyl)-1-butanol glucuronide	POS	Down	3.71046e-07	1.67167e-06	1.66592	0.00164652	0.040574	0.221961	-2.17162	HMDB0060383	NA	Lipids and lipid-like molecules	Fatty Acyls	Fatty acyl glycosides
N-Acetyl-D-glucosamine	NEG	Down	1.98204e-06	6.37186e-06	1.65779	0.00927208	0.0882746	0.311062	-1.68473	HMDB0000215	C00140	Organic oxygen compounds	Organooxygen compounds	Carbohydrates and carbohydrate conjugates
PS(15:0/14:0)	POS	Up	4.86862e-05	4.88662e-07	1.6571	0.00356339	0.0571508	99.6317	6.63853	HMDB0112320	NA	Lipids and lipid-like molecules	Glycerophospholipids	Glycerophosphoserines
N-Glycolylneuraminic acid	NEG	Up	1.174e-06	4.02915e-07	1.65667	0.00395688	0.0601523	2.91376	1.54288	HMDB0000833	C03410	Organic oxygen compounds	Organooxygen compounds	Carbohydrates and carbohydrate conjugates
4,5-Dimethyloxazole	POS	Up	4.51498e-05	1.62917e-05	1.6563	7.95139e-05	0.0105884	2.77134	1.47059	HMDB0032970	NA	Organoheterocyclic compounds	Azoles	Oxazoles
Nicotinamide	POS	Down	9.6082e-05	0.00209565	1.65619	0.038304	0.167762	0.0458482	-4.44699	NA	NA	NA	NA	NA
Lysyl-Tryptophan	POS	Up	6.92548e-06	7.45811e-07	1.65423	0.0041431	0.0614399	9.28584	3.21503	HMDB0028962	NA	Organic acids and derivatives	Carboxylic acids and derivatives	Amino acids, peptides, and analogues
NG,NG-dimethyl-L-arginine (ADMA)	POS	Down	0.000348702	0.00159479	1.65351	0.00969094	0.0901947	0.218651	-2.1933	NA	NA	NA	NA	NA
2-Methylcitric acid	NEG	Up	9.98254e-05	2.98518e-05	1.65332	0.000146907	0.0130914	3.34404	1.74159	HMDB0000379	NA	Organic acids and derivatives	Carboxylic acids and derivatives	Tricarboxylic acids and derivatives
Isobutyrylglycine	POS	Up	0.000306361	4.30363e-05	1.65239	0.00848297	0.0843364	7.11866	2.83161	HMDB0000730	NA	Organic acids and derivatives	Carboxylic acids and derivatives	Amino acids, peptides, and analogues
L-Histidine	POS	Down	0.000103862	0.000338993	1.65197	0.00533176	0.0696118	0.306385	-1.70658	HMDB0000177	C00135	Organic acids and derivatives	Carboxylic acids and derivatives	Amino acids, peptides, and analogues
1-Methylpyrrole	POS	Down	2.11774e-06	1.42359e-05	1.64783	0.0112421	0.0974705	0.148761	-2.74893	HMDB0033113	NA	Organoheterocyclic compounds	Pyrroles	Substituted pyrroles
Methylpyrazine	POS	Up	0.000626615	9.97007e-05	1.64674	0.00561683	0.0706409	6.28496	2.6519	HMDB0033112	NA	Organoheterocyclic compounds	Diazines	Pyrazines
D-Glucose 6-Phosphate	NEG	Up	2.83382e-05	1.6455e-06	1.64517	3.4105e-05	0.0063041	17.2216	4.10615	NA	NA	NA	NA	NA
3-Hydroxyanthranilic acid	NEG	Down	8.99587e-06	0.000129209	1.63938	0.000610526	0.0250153	0.0696225	-3.8443	HMDB0001476	C00632	Benzenoids	Benzene and substituted derivatives	Benzoic acids and derivatives
S-adenosyl-L-methionine	POS	Up	5.72812e-06	2.30101e-07	1.63824	0.0133719	0.105089	24.8939	4.63772	NA	NA	NA	NA	NA
L-Tyrosine	NEG	Down	0.000685851	0.00378358	1.63636	0.013819	0.106606	0.18127	-2.46378	HMDB0000158	C00082	Organic acids and derivatives	Carboxylic acids and derivatives	Amino acids, peptides, and analogues
Adenosine monophosphate (AMP)	POS	Up	0.000139621	9.93979e-06	1.63267	0.0162295	0.115415	14.0467	3.81215	NA	NA	NA	NA	NA
Methionyl-Valine	POS	Up	0.000189071	1.53341e-05	1.63113	0.0298348	0.151109	12.3301	3.62412	HMDB0028986	NA	Organic acids and derivatives	Carboxylic acids and derivatives	Amino acids, peptides, and analogues
N4-Acetylcytidine	POS	Down	1.70741e-06	6.9115e-06	1.63029	0.0143948	0.108751	0.247039	-2.01719	HMDB0005923	NA	Nucleosides, nucleotides, and analogues	Pyrimidine nucleosides
N-Lactoyl ethanolamine	POS	Down	0.000188503	0.000641376	1.62995	0.0205641	0.1284	0.293903	-1.76659	HMDB0032356	NA	Organic nitrogen compounds	Organonitrogen compounds	Amines
L-Phenylalanine	POS	Down	0.00269599	0.0249062	1.62939	0.00224034	0.0468623	0.108246	-3.20762	HMDB0000159	C00079	Organic acids and derivatives	Carboxylic acids and derivatives	Amino acids, peptides, and analogues
5-Aminopentanal	POS	Down	5.55386e-06	1.52923e-05	1.62917	0.00457802	0.0641061	0.36318	-1.46124	HMDB0012815	C12455	Organic oxygen compounds	Organooxygen compounds	Carbonyl compounds
2-Pyrrolidinone	POS	Up	0.000247457	5.56508e-05	1.62862	0.0191839	0.124355	4.44661	2.15271	HMDB0002039	C11118	Organoheterocyclic compounds	Pyrrolidines	Pyrrolidones
Itaconic acid	NEG	Up	0.00139851	0.000304575	1.62806	0.000710506	0.0274089	4.59167	2.19902	HMDB0002092	C00490	Lipids and lipid-like molecules	Fatty Acyls	Fatty acids and conjugates
2,6-Dimethylpyrazine	POS	Down	6.97967e-06	3.76544e-05	1.62727	0.0144882	0.109344	0.185361	-2.43159	HMDB0035248	NA	Organoheterocyclic compounds	Diazines	Pyrazines
Succinic acid	NEG	Up	0.00165513	0.000579348	1.62378	0.00022063	0.0151005	2.85687	1.51444	NA	NA	NA	NA	NA
Styrene	POS	Up	0.000108764	1.95892e-05	1.62335	0.0206288	0.128689	5.55225	2.47307	HMDB0034240	C07083	Benzenoids	Benzene and substituted derivatives	Styrenes
3-Hydroxyvalproic acid	NEG	Down	7.46286e-09	9.20697e-05	1.62127	0.0167968	0.117708	8.10567e-05	-13.5907	HMDB0013899	C16651	Lipids and lipid-like molecules	Fatty Acyls	Fatty acids and conjugates
o-Methoxyphenyl sulfate	NEG	Up	0.000526141	0.000115762	1.62082	0.00728986	0.079139	4.54505	2.18429	NA	NA	NA	NA	NA
Phlorizin	NEG	Up	6.61159e-06	2.19995e-06	1.61935	0.000442303	0.0206411	3.00534	1.58753	HMDB0036634	NA	Phenylpropanoids and polyketides	Flavonoids	Flavonoid glycosides
Uracil	NEG	Down	0.00368999	0.0105912	1.61773	0.000758996	0.0281422	0.3484	-1.52118	HMDB0000300	C00106	Organoheterocyclic compounds	Diazines	Pyrimidines and pyrimidine derivatives
Dehydrophytosphingosine	POS	Up	0.000179552	3.33066e-05	1.61726	0.00139323	0.0373939	5.39086	2.43052	HMDB0038057	NA	Organic nitrogen compounds	Organonitrogen compounds	Amines
Ribothymidine	NEG	Down	6.09625e-05	0.00031575	1.61534	0.0132875	0.104973	0.193072	-2.37279	HMDB0000884	NA	Nucleosides, nucleotides, and analogues	Pyrimidine nucleosides
Pinostrobin chalcone	POS	Down	1.88064e-06	6.4565e-06	1.61162	0.0071062	0.0780681	0.291278	-1.77953	HMDB0033702	NA	Phenylpropanoids and polyketides	Linear 1,3-diarylpropanoids	Chalcones and dihydrochalcones
Girinimbine	POS	Up	4.1371e-05	6.02173e-06	1.61053	0.000142828	0.0130914	6.87028	2.78037	HMDB0030241	NA	Organoheterocyclic compounds	Indoles and derivatives	Carbazoles
2-Methylpyrrole	POS	Down	2.15705e-06	1.66339e-05	1.60998	0.0270482	0.145077	0.129678	-2.947	HMDB0033114	NA	Organoheterocyclic compounds	Pyrroles	Substituted pyrroles
Parabanic Acid	NEG	Up	0.00150359	0.000131651	1.60985	0.0202378	0.127687	11.421	3.51362	HMDB0062802	NA	Organoheterocyclic compounds	Azolines	Imidazolines
Romucosine A	POS	Down	2.16919e-06	2.1237e-05	1.60918	0.00811617	0.0824053	0.102142	-3.29135	HMDB0036987	NA	NA	NA	NA
p-Cresol glucuronide	NEG	Down	9.89149e-06	4.08675e-05	1.60721	0.0277881	0.146493	0.242038	-2.0467	HMDB0011686	NA	Organic oxygen compounds	Organooxygen compounds	Carbohydrates and carbohydrate conjugates
Pyrrolidine	POS	Down	2.64055e-05	6.25859e-05	1.60656	0.000793889	0.0288908	0.421909	-1.245	HMDB0031641	NA	Organoheterocyclic compounds	Pyrrolidines
Creatine	POS	Down	0.00941555	0.0237088	1.60564	0.000738989	0.0278105	0.397133	-1.33231	HMDB0000064	C00300	Organic acids and derivatives	Carboxylic acids and derivatives	Amino acids, peptides, and analogues
Vitamin A	POS	Up	7.67574e-06	2.61631e-06	1.60069	0.00516985	0.0683832	2.9338	1.55277	HMDB0000305	C00473	Lipids and lipid-like molecules	Prenol lipids	Retinoids
N-Acetyl-D-neuraminic acid	POS	Down	1.00073e-05	3.35499e-05	1.60014	0.0284526	0.147979	0.298282	-1.74525	NA	NA	NA	NA	NA
Cytidine-5'-monophosphate	NEG	Up	3.20833e-06	8.45612e-07	1.59933	0.000150192	0.0131615	3.7941	1.92376	NA	NA	NA	NA	NA
2-[(5-Methylsulfinyl)-4-penten-2-ynylidene]-1,6-dioxaspiro[4.4]non-3-ene	POS	Down	1.00989e-05	8.02021e-05	1.59897	0.0336961	0.158189	0.125918	-2.98944	HMDB0032670	NA	Organic oxygen compounds	Organooxygen compounds	Ethers
PC(18:0/15:0)	POS	Down	4.42124e-06	6.38619e-05	1.59792	0.0263838	0.143771	0.0692312	-3.85243	HMDB0008033	C00157	Lipids and lipid-like molecules	Glycerophospholipids	Glycerophosphocholines
Racemethionine	NEG	Down	1.67877e-06	6.78338e-06	1.59351	0.00943362	0.0888749	0.247482	-2.0146	NA	NA	NA	NA	NA
8-iso-13,14-dihydro-15-keto-PGF2a	NEG	Down	1.14037e-06	1.69434e-05	1.59321	0.0463132	0.17908	0.0673044	-3.89315	HMDB0006562	NA	Lipids and lipid-like molecules	Fatty Acyls	Eicosanoids
Isoleucyl-Phenylalanine	POS	Up	0.00120276	6.02958e-05	1.59173	1.3703e-06	0.0017252	19.9477	4.31815	HMDB0028914	NA	Organic acids and derivatives	Carboxylic acids and derivatives	Amino acids, peptides, and analogues
Valyl-Tyrosine	POS	Up	0.000128513	1.47319e-05	1.58789	0.0102501	0.0930234	8.72343	3.12489	HMDB0029139	NA	Organic acids and derivatives	Carboxylic acids and derivatives	Amino acids, peptides, and analogues
H-PHE-PRO-OH	POS	Up	0.000339428	5.54762e-05	1.58416	3.95607e-05	0.00660092	6.11845	2.61317	NA	NA	NA	NA	NA
Glycyl-L-Leucine	NEG	Up	0.000373222	4.08363e-05	1.582	0.00100531	0.0325397	9.13947	3.19211	NA	NA	NA	NA	NA
2-Methylbutyroylcarnitine	POS	Up	0.00183451	0.000553647	1.57967	0.00293366	0.0532075	3.3135	1.72836	HMDB0000378	NA	Lipids and lipid-like molecules	Fatty Acyls	Fatty acid esters
z-Clausenamide	POS	Down	0.000178987	0.00232974	1.57904	0.0431002	0.175351	0.0768269	-3.70224	HMDB0038621	NA	Benzenoids	Benzene and substituted derivatives	Benzazocines
Adipic acid	NEG	Up	4.79016e-05	4.26431e-06	1.57729	0.0228171	0.134695	11.2332	3.48969	HMDB0000448	C06104	Lipids and lipid-like molecules	Fatty Acyls	Fatty acids and conjugates
SM(d18:1/18:0)	POS	Down	1.48298e-07	2.71372e-06	1.57577	0.0145379	0.109481	0.0546476	-4.1937	HMDB0001348	C00550	Lipids and lipid-like molecules	Sphingolipids	Phosphosphingolipids
N-Acetyl-D-Glucosamine 6-Phosphate	NEG	Up	5.83276e-06	4.51126e-07	1.57442	2.22697e-05	0.00486495	12.9293	3.69258	HMDB0001062	C00357	Organic oxygen compounds	Organooxygen compounds	Carbohydrates and carbohydrate conjugates
Histamine	POS	Up	0.00212601	0.000223315	1.57232	0.00359584	0.0573969	9.52024	3.251	HMDB0000870	C00388	Organic nitrogen compounds	Organonitrogen compounds	Amines
β-Alanine	POS	Down	0.000148245	0.000733448	1.5696	0.0311107	0.15328	0.202121	-2.30671	NA	NA	NA	NA	NA
Palmitoleoyl Ethanolamide	POS	Up	0.000129907	3.17041e-05	1.56878	0.0203547	0.127958	4.09748	2.03474	HMDB0013648	NA	Organic nitrogen compounds	Organonitrogen compounds	Amines
Denudatine	POS	Up	0.000325721	6.26108e-06	1.56839	0.00407286	0.0609784	52.0232	5.70108	NA	NA	NA	NA	NA
myo-Inositol	NEG	Down	0.000860471	0.00353765	1.56723	0.0251972	0.141507	0.243232	-2.03959	HMDB0000211	C00137	Organic oxygen compounds	Organooxygen compounds	Alcohols and polyols
L-Proline	POS	Down	0.000160537	0.00037284	1.555	0.000843669	0.030348	0.430579	-1.21565	HMDB0000162	C00148	Organic acids and derivatives	Carboxylic acids and derivatives	Amino acids, peptides, and analogues
Phenylalanyl-Valine	POS	Up	0.000556178	4.84757e-05	1.55359	0.000625472	0.0254106	11.4733	3.52021	HMDB0029008	NA	Organic acids and derivatives	Carboxylic acids and derivatives	Amino acids, peptides, and analogues
Taurodeoxycholic acid	NEG	Up	0.000245017	1.63198e-05	1.54982	0.0305639	0.152698	15.0135	3.90819	HMDB0000896	C05463	Lipids and lipid-like molecules	Steroids and steroid derivatives	Bile acids, alcohols and derivatives
3-Hydroxyvaleric acid	NEG	Down	5.1297e-05	0.000186852	1.54866	0.000134479	0.0127521	0.274532	-1.86495	HMDB0000531	NA	Lipids and lipid-like molecules	Fatty Acyls	Fatty acids and conjugates
sn-Glycerol3-phosphate	NEG	Up	0.000201272	5.72715e-06	1.54723	0.000126628	0.0127521	35.1435	5.13518	NA	NA	NA	NA	NA
Dihydrolipoate	NEG	Up	0.0103932	0.00313264	1.54665	0.00232661	0.0475238	3.31771	1.73019	HMDB0012210	C02147	Lipids and lipid-like molecules	Fatty Acyls	Fatty acids and conjugates
2,2,6,6-Tetramethyl-4-piperidinone	POS	Up	4.21037e-05	1.74748e-05	1.54639	0.00544081	0.0702503	2.4094	1.26867	HMDB0031179	NA	Organoheterocyclic compounds	Piperidines	Piperidinones
L-Octanoylcarnitine	POS	Up	0.000119702	2.25761e-05	1.54512	0.00227371	0.0469735	5.30219	2.40659	HMDB0000791	C02838	Lipids and lipid-like molecules	Fatty Acyls	Fatty acid esters
Alpha-Hydroxyisobutyric acid	NEG	Down	9.73048e-05	0.00145024	1.54459	0.00011836	0.0124969	0.0670956	-3.89764	HMDB0000729	NA	Organic acids and derivatives	Hydroxy acids and derivatives	Alpha hydroxy acids and derivatives
2,3-Dihydro-4-methylfuran	POS	Down	2.00157e-06	1.11286e-05	1.54378	0.00054231	0.0232522	0.179858	-2.47507	NA	NA	NA	NA	NA
5'-Inosinic acid	NEG	Up	1.45362e-06	1.47595e-07	1.53864	0.0137075	0.10629	9.84869	3.29993	NA	NA	NA	NA	NA
(3xi,6xi)-Cyclo(alanylvalyl)	POS	Up	2.66599e-05	7.80077e-06	1.53504	0.0245356	0.139838	3.4176	1.77298	HMDB0033926	NA	Organic acids and derivatives	Carboxylic acids and derivatives	Amino acids, peptides, and analogues
19(20)-EpDPE	POS	Up	4.53458e-05	1.02405e-06	1.52995	0.0198315	0.12639	44.2809	5.46861	HMDB0013620	NA	Lipids and lipid-like molecules	Fatty Acyls	Lineolic acids and derivatives
Tyrosyl-Aspartate	POS	Up	1.44807e-05	6.41129e-07	1.52779	0.00788264	0.0813463	22.5862	4.49737	HMDB0029101	NA	Organic acids and derivatives	Carboxylic acids and derivatives	Amino acids, peptides, and analogues
Carbadox	NEG	Down	2.23359e-07	4.44764e-06	1.52711	0.0186662	0.123511	0.0502196	-4.31561	HMDB0031762	NA	Organoheterocyclic compounds	Diazanaphthalenes	Benzodiazines
Phenylalanyl-Arginine	POS	Up	0.000242202	2.54514e-05	1.52597	0.00260892	0.0501818	9.51625	3.25039	HMDB0028989	NA	Organic acids and derivatives	Carboxylic acids and derivatives	Amino acids, peptides, and analogues
Capsiamide	POS	Up	4.05579e-05	6.81445e-06	1.52544	0.0173789	0.119385	5.95175	2.57331	HMDB0040940	NA	Organic acids and derivatives	Carboxylic acids and derivatives	Carboxylic acid derivatives
Aminofructose 6-phosphate	POS	Down	3.10931e-06	0.000128817	1.52019	0.00692269	0.0772541	0.0241375	-5.37258	HMDB0060436	NA	Organic oxygen compounds	Organooxygen compounds	Carbohydrates and carbohydrate conjugates
PC(14:0/14:0)	POS	Up	2.58361e-05	4.86771e-06	1.51717	0.0113238	0.0977088	5.30764	2.40807	HMDB0007866	C00157	Lipids and lipid-like molecules	Glycerophospholipids	Glycerophosphocholines
1,3-Diacetoxy-4,6,12-tetradecatriene-8,10-diyne	POS	Down	3.08995e-07	5.72114e-06	1.51518	0.0375344	0.166447	0.0540094	-4.21065	HMDB0030922	NA	Lipids and lipid-like molecules	Fatty Acyls	Fatty alcohol esters
Xanthurenic acid	NEG	Up	2.01288e-05	9.05999e-06	1.51335	0.00174925	0.041985	2.22172	1.15168	HMDB0000881	C02470	Organoheterocyclic compounds	Quinolines and derivatives	Quinoline carboxylic acids
Valyl-Valine	POS	Up	0.000637791	9.85695e-05	1.50973	0.000214097	0.01506	6.47046	2.69387	HMDB0029140	NA	Organic acids and derivatives	Carboxylic acids and derivatives	Amino acids, peptides, and analogues
Alanyl-Proline	POS	Up	0.000424236	0.000106425	1.5092	0.0029649	0.0533379	3.98625	1.99503	HMDB0028695	NA	Organic acids and derivatives	Carboxylic acids and derivatives	Amino acids, peptides, and analogues
Pyroglutamic acid	NEG	Down	1.27752e-05	3.35111e-05	1.50639	0.0236577	0.137029	0.381223	-1.39129	HMDB0000267	C01879	Organic acids and derivatives	Carboxylic acids and derivatives	Amino acids, peptides, and analogues
Glutamyllysine	POS	Up	0.000107295	5.96231e-06	1.50511	0.00101488	0.0325397	17.9955	4.16957	HMDB0004207	NA	Organic acids and derivatives	Carboxylic acids and derivatives	Amino acids, peptides, and analogues
Histidinyl-Leucine	POS	Up	0.00076871	0.000115442	1.50415	3.51298e-05	0.0063041	6.65886	2.73527	HMDB0028889	NA	Organic acids and derivatives	Carboxylic acids and derivatives	Amino acids, peptides, and analogues
PS(20:1(11Z)/16:1(9Z))	POS	Down	7.02527e-07	1.39062e-05	1.50059	0.0249974	0.140745	0.0505191	-4.30703	HMDB0112544	NA	Lipids and lipid-like molecules	Glycerophospholipids	Glycerophosphoserines

## Sheet: J-PPs_vs_I-PPs
MS2 name	Type	Regulated	MEAN J-PPs	MEAN I-PPs	VIP	P-VALUE	Q-VALUE	FOLD CHANGE	LOG FOLDCHANGE	HMDB	KEGG COMPOUND ID	Super.Class	Class	Sub.Class
FAPy-adenine	POS	Up	7.84427e-05	2.72018e-05	2.42583	0.0469698	0.996574	2.88373	1.52794	HMDB0004816	C06502	Organoheterocyclic compounds	Diazines	Pyrimidines and pyrimidine derivatives
Saringosterol 3-glucoside	POS	Up	3.98901e-06	1.35772e-06	2.30483	0.0119851	0.996574	2.93802	1.55484	HMDB0029767	NA	Lipids and lipid-like molecules	Glycerolipids	Glycosylglycerols
D-Serine	POS	Up	9.40205e-05	3.55834e-05	2.28606	0.0361743	0.996574	2.64226	1.40177	HMDB0003406	C00740	Organic acids and derivatives	Carboxylic acids and derivatives	Amino acids, peptides, and analogues
Diaminopimelic acid	POS	Down	8.64183e-06	1.83252e-05	2.18219	0.0228806	0.996574	0.471581	-1.08442	HMDB0001370	C00666	Organic acids and derivatives	Carboxylic acids and derivatives	Amino acids, peptides, and analogues
Isobutyrylglycine	POS	Up	0.000134251	4.30363e-05	1.86797	0.0461677	0.996574	3.11948	1.6413	HMDB0000730	NA	Organic acids and derivatives	Carboxylic acids and derivatives	Amino acids, peptides, and analogues
(+)-7-epi-Syringaresinol 4'-glucoside	POS	Down	2.02366e-05	4.39831e-05	1.69085	0.0257104	0.996574	0.460099	-1.11998	HMDB0038261	NA	Lignans, neolignans and related compounds	Lignan glycosides	NA
